# Supplementary material for: Critical thinking and misinformation vulnerability: Experimental evidence from Colombia
Source: PNAS Nexus. 2024 Oct 15;3(10):pgae361. doi: 10.1093/pnasnexus/pgae361 (PMC11475746; doi:10.1093/pnasnexus/pgae361)
Supplement: pgae361_Supplementary_Data [file pgae361_supplementary_data.zip]

Archive with 10 entries (10 files):
- PNASNEXUS-PNASNEXUS-2024-00468RR-s08.csv
- PNASNEXUS-PNASNEXUS-2024-00468RR-s09.csv
- supplementary-material.pdf
- PNASNEXUS-PNASNEXUS-2024-00468RR-s01.txt
- PNASNEXUS-PNASNEXUS-2024-00468RR-s02.txt
- PNASNEXUS-PNASNEXUS-2024-00468RR-s03.do
- PNASNEXUS-PNASNEXUS-2024-00468RR-s04.txt
- PNASNEXUS-PNASNEXUS-2024-00468RR-s05.txt
- PNASNEXUS-PNASNEXUS-2024-00468RR-s06.txt
- PNASNEXUS-PNASNEXUS-2024-00468RR-s07.csv
