# Supplementary material for: Critical thinking and misinformation vulnerability: Experimental evidence from Colombia
Source: PNAS Nexus. 2024 Oct 15;3(10):pgae361. doi: 10.1093/pnasnexus/pgae361 (PMC11475746; doi:10.1093/pnasnexus/pgae361)
Supplement: pgae361_Supplementary_Data [file pgae361_supplementary_data.zip › PNASNEXUS-PNASNEXUS-2024-00468RR-s08.csv]

company	duration	response_date	year_of_birth	gender	education_level	social_stratum	nationality	department	municipality	experience_dip	occupation	id_last_four	last_name_initial	email	ie_ambiguity_tolerance_u	ie_ambiguity_tolerance_v	ie_ambiguity_tolerance_w	ie_ambiguity_tolerance_x	ie_ambiguity_tolerance_y	ie_ambiguity_tolerance_z	ie_ambiguity_tolerance_aa	ie_ambiguity_tolerance_ab	ie_ambiguity_tolerance_ac	ie_ambiguity_tolerance_ad	ie_confidence_a	ie_confidence_b	ie_confidence_c	ie_confidence_d	ie_confidence_e	ie_confidence_f	ie_confidence_g	ie_confidence_h	ie_confidence_i	ie_dehumanization_left	ie_dehumanization_center	ie_dehumanization_right	fake_news_al	fake_news_am	fake_news_an	fake_news_ao	fake_news_ap	fake_news_aq	fake_news_ar	fake_news_as	fake_news_at	fake_news_au	fake_news_av	fake_news_aw	fake_news_ax
	00:11:04	2022-06-08	1991	Hombre	Posgrado	Estrato 6	Colombia	Chocó	Quibdó	No	Labores del hogar	5863	U		3	3	3	3	3	3	3	3	3	3	3	3	3	0	0	3	3	3	3	Imprudencia,Vergüenza,Extroversión,Arrepentimiento,Disciplina,Inquietud	Cordialidad,Orgullo,Inquietud,Amistad,Tensión,Extroversión	Trabajo,Cordialidad,Vergüenza,Inquietud,Sorpresa,Aburrición	3	3	3	3	3	3	3	3	3	3	3	3	3
	00:03:55	2022-06-10	1930	Hombre	Primaria	Estrato 1	Bielorrusia	Guaviare	Calamar	No	Jaime Unda	1111	U		3	3	3	3	3	3	3	3	3	3	3	3	3	1	1	3	3	3	3	Extroversión,Nostalgia,Imprudencia,Timidez,Arrepentimiento,Vergüenza	Timidez,Extroversión,Emoción,Imprudencia,Amistad,Compasión	Disciplina,Educación,Inquietud,Extroversión,Vergüenza,Timidez	3	3	3	3	3	3	3	3	3	3	3	3	3
	00:06:29	2022-06-10	1989	Mujer	Título universitario	Estrato 4	Colombia	Bogotá D.C.	Bogotá D.C.	Sí	Trabajador independiente	1571	S		5	4	3	5	3	4	3	3	3	1	4	3	3	1	1	3	3	2	3	Educación,Inquietud,Emoción,Arrepentimiento,Agitación,Trabajo	Educación,Trabajo,Orgullo,Impresión,Compasión,Cordialidad	Sospecha,Amistad,Disciplina,Trabajo,Nostalgia,Tensión	3	2	1	2	1	4	1	1	3	3	2	3	1
	00:02:22	2022-06-10	1930	Hombre	Primaria	Estrato 1	Bielorrusia	Guaviare	Calamar	No	Jaime Unda	1111	U		3	3	3	3	3	3	3	3	3	3	3	3	3	1	1	3	3	3	3	Cordialidad,Sorpresa,Dedicación,Trabajo,Disciplina,Amistad	Impresión,Orgullo,Trabajo,Educación,Amistad,Dedicación	Impresión,Dedicación,Cordialidad,Educación,Disciplina,Compasión	3	3	3	3	3	3	3	3	3	3	3	3	3
	00:06:27	2022-06-10	1991	Mujer	Título universitario	Estrato 4	Colombia	Antioquia	Medellín	No	Empleado de otra compañía o institución	3887	P		5	5	4	1	3	5	5	5	2	1	3	1	3	1	0	5	3	2	1	Educación,Trabajo,Disciplina,Dedicación,Amistad,Agitación	Sospecha,Nostalgia,Timidez,Vergüenza,Aburrición,Compasión	Imprudencia,Tensión,Orgullo,Trabajo,Nostalgia,Extroversión	5	5	5	2	1	5	1	1	5	5	1	5	5
	00:06:39	2022-06-10	1985	Mujer	Posgrado	Estrato 4	Colombia	Bogotá D.C.	Bogotá D.C.	No	Trabajador independiente	5663	P		4	4	3	4	2	3	2	4	4	2	3	3	3	1	1	1	3	2	4	Agitación,Extroversión,Trabajo,Orgullo,Educación,Impresión	Trabajo,Compasión,Timidez,Cordialidad,Disciplina,Dedicación	Orgullo,Dedicación,Tensión,Emoción,Sospecha,Extroversión	3	1	1	1	1	3	1	1	4	1	4	3	3
	00:06:25	2022-06-10	1998	Hombre	Título universitario	Estrato 3	Colombia	Bogotá D.C.	Bogotá D.C.	Sí	Empleado de otra compañía o institución	6764	D		5	5	4	5	1	2	4	4	5	1	3	3	3	1	0	4	4	2	4	Emoción,Tensión,Inquietud,Aburrición,Compasión,Nostalgia	Educación,Dedicación,Emoción,Arrepentimiento,Timidez,Inquietud	Trabajo,Orgullo,Disciplina,Nostalgia,Imprudencia,Arrepentimiento	4	3	3	3	1	4	2	2	3	1	2	3	4
	00:09:32	2022-06-10	1991	Hombre	Título universitario	Estrato 2	Colombia	Bogotá D.C.	Bogotá D.C.	No	Empleado de otra compañía o institución	8078	P		4	4	4	4	2	2	4	4	4	4	2	3	2	0	1	3	2	1	3	Tensión,Agitación,Imprudencia,Emoción,Inquietud,Vergüenza	Disciplina,Cordialidad,Trabajo,Dedicación,Amistad,Educación	Agitación,Aburrición,Sospecha,Trabajo,Cordialidad,Emoción	2	3	2	2	2	3	2	2	3	2	2	2	3
	00:08:27	2022-06-10	1991	Hombre	Posgrado	Estrato 3	Colombia	Bogotá D.C.	Bogotá D.C.	No	Empleado de otra compañía o institución	5389	G		5	5	5	4	1	4	4	4	3	2	3	1	3	0	1	1	1	1	1	Disciplina,Educación,Orgullo,Amistad,Agitación,Inquietud	Aburrición,Timidez,Arrepentimiento,Cordialidad,Vergüenza,Educación	Orgullo,Emoción,Tensión,Sospecha,Imprudencia,Agitación	3	1	1	5	1	5	1	1	3	1	3	5	4
	00:09:31	2022-06-10	1975	Mujer	Bachillerato	Estrato 2	Colombia	Bogotá D.C.	Bogotá D.C.	No	Empleado de otra compañía o institución	1266	R		5	3	3	1	1	1	5	1	2	5	4	4	4	0	1	1	1	1	1	Trabajo,Emoción,Educación,Amistad,Extroversión,Dedicación	Cordialidad,Trabajo,Orgullo,Emoción,Tensión,Amistad	Agitación,Amistad,Trabajo,Emoción,Orgullo,Cordialidad	5	2	1	1	1	1	1	1	2	1	1	1	1
	00:07:40	2022-06-10	1992	Hombre	Técnico / Tecnológico	Estrato 1	Colombia	Bolívar	Talaigua Nuevo	Sí	Guarda de seguridad	2656	C		4	4	1	3	2	2	3	4	2	2	3	3	4	1	0	2	1	1	3	Disciplina,Cordialidad,Inquietud,Orgullo,Vergüenza,Tensión	Amistad,Agitación,Dedicación,Extroversión,Orgullo,Trabajo	Disciplina,Amistad,Dedicación,Orgullo,Educación,Compasión	2	1	1	1	1	5	2	1	2	3	4	4	1
	00:12:27	2022-06-10	1985	Mujer	Título universitario	Estrato 3	Colombia	Cundinamarca	Cajicá	Sí	Labores del hogar	1724	M		4	4	1	4	3	2	2	2	3	5	3	3	3	1	1	2	2	2	3	Agitación,Tensión,Imprudencia,Impresión,Vergüenza,Sospecha	Trabajo,Cordialidad,Educación,Aburrición,Vergüenza,Nostalgia	Trabajo,Dedicación,Disciplina,Orgullo,Educación,Amistad	1	2	1	1	1	5	3	2	1	1	5	3	2
	00:09:31	2022-06-10	1989	Hombre	Título universitario	Estrato 6	Colombia	Bogotá D.C.	Bogotá D.C.	No	Empleado de otra compañía o institución	4773	Z		4	5	2	4	2	4	4	3	3	2	4	4	4	1	1	2	2	2	4	Orgullo,Tensión,Trabajo,Aburrición,Agitación,Educación	Cordialidad,Compasión,Tensión,Nostalgia,Amistad,Agitación	Educación,Cordialidad,Impresión,Orgullo,Disciplina,Imprudencia	3	3	2	4	2	4	2	2	4	3	4	4	4
	00:09:12	2022-06-10	1972	Mujer	Posgrado	Estrato 4	Colombia	Huila	La Plata	Sí	Trabajador independiente	9998	A		3	2	5	3	3	3	3	3	3	3	4	4	4	1	0	3	4	2	4	Agitación,Emoción,Sospecha,Nostalgia,Sorpresa,Arrepentimiento	Impresión,Imprudencia,Sospecha,Disciplina,Orgullo,Educación	Educación,Trabajo,Orgullo,Extroversión,Disciplina,Emoción	1	1	1	2	2	2	2	3	2	1	2	2	2
	00:17:00	2022-06-10	1962	Mujer	Técnico / Tecnológico	Estrato 4	Colombia	Antioquia	La Ceja	No	Trabajador independiente	8187	S		3	3	3	4	3	3	4	4	3	3	3	3	3	0	1	1	2	2	3	Orgullo,Extroversión,Agitación,Sospecha,Imprudencia,Tensión	Sorpresa,Compasión,Disciplina,Extroversión,Educación,Dedicación	Disciplina,Cordialidad,Trabajo,Dedicación,Compasión,Extroversión	2	3	2	3	2	2	3	4	5	3	2	3	2
	00:04:04	2022-06-10	1981	Hombre	Técnico / Tecnológico	Estrato 2	Colombia	Bogotá D.C.	Bogotá D.C.	No	Desempleado	5637	C		3	5	2	4	1	2	3	2	4	3	2	4	4	1	0	3	5	2	3	Arrepentimiento,Inquietud,Sospecha,Nostalgia,Disciplina,Impresión	Sorpresa,Tensión,Inquietud,Timidez,Vergüenza,Aburrición	Extroversión,Timidez,Sorpresa,Impresión,Amistad,Orgullo	3	4	1	3	3	4	2	3	3	4	1	2	3
	00:17:15	2022-06-10	1972	Mujer	Posgrado	Estrato 5	Colombia	Bogotá D.C.	Bogotá D.C.	No	Funcionaria pública	9516	E		4	4	2	1	5	4	3	3	1	1	4	3	3	1	0	3	4	2	4	Inquietud,Emoción,Disciplina,Dedicación,Amistad,Trabajo	Trabajo,Educación,Cordialidad,Disciplina,Amistad,Orgullo	Trabajo,Disciplina,Amistad,Emoción,Dedicación,Educación	2	4	1	1	1	1	1	1	4	1	2	3	3
	00:12:44	2022-06-10	1984	Hombre	Título universitario	Estrato 4	Colombia	Bolívar	Cartagena	No	Empleado de otra compañía o institución	7771	R		5	5	4	2	2	5	5	4	3	2	4	4	3	1	1	4	3	2	3	Educación,Emoción,Arrepentimiento,Vergüenza,Disciplina,Dedicación	Imprudencia,Orgullo,Educación,Inquietud,Tensión,Agitación	Orgullo,Trabajo,Compasión,Amistad,Agitación,Imprudencia	4	4	1	1	1	4	1	1	3	1	3	2	2
	00:12:03	2022-06-10	1966	Hombre	Título universitario	Estrato 3	Colombia	Bogotá D.C.	Bogotá D.C.	No	Desempleado	1617	G		5	3	1	2	4	2	2	4	3	2	4	4	4	1	1	3	3	1	3	Arrepentimiento,Disciplina,Tensión,Agitación,Imprudencia,Dedicación	Impresión,Imprudencia,Dedicación,Educación,Emoción,Orgullo	Compasión,Dedicación,Emoción,Disciplina,Amistad,Orgullo	1	3	2	2	2	1	4	3	2	1	3	1	2
	00:10:20	2022-06-10	1955	Hombre	Título universitario	Estrato 3	Colombia	Bogotá D.C.	Bogotá D.C.	No	Trabajador independiente	3604	L		2	3	4	4	2	4	4	4	4	2	3	3	3	0	1	1	1	1	4	Imprudencia,Aburrición,Educación,Tensión,Sospecha,Orgullo	Tensión,Sorpresa,Inquietud,Sospecha,Trabajo,Educación	Educación,Trabajo,Dedicación,Disciplina,Orgullo,Amistad	3	2	1	1	4	5	1	1	4	1	4	3	3
	00:16:29	2022-06-10	1983	Hombre	Título universitario	Estrato 2	Colombia	Bogotá D.C.	Bogotá D.C.	No	Empleado de otra compañía o institución	8728	A		5	3	3	4	2	4	4	5	4	4	3	4	3	1	1	3	4	2	3	Emoción,Compasión,Amistad,Agitación,Imprudencia,Educación	Arrepentimiento,Educación,Cordialidad,Compasión,Timidez,Orgullo	Imprudencia,Agitación,Disciplina,Aburrición,Emoción,Tensión	4	1	1	3	1	4	1	1	4	1	3	3	4
	00:08:25	2022-06-10	1973	Hombre	Título universitario	Estrato 3	Colombia	Cundinamarca	Chía	No	Trabajador independiente	2935	C		5	5	3	2	2	2	4	3	3	4	3	3	3	1	1	1	1	1	4	Tensión,Agitación,Disciplina,Imprudencia,Emoción,Orgullo	Timidez,Vergüenza,Aburrición,Cordialidad,Educación,Disciplina	Orgullo,Extroversión,Trabajo,Emoción,Tensión,Impresión	3	1	1	1	2	5	1	1	1	2	3	5	1
	00:11:40	2022-06-10	1971	Hombre	Primaria	Estrato 2	Colombia	Santander	Floridablanca	No	Soldador	9862	C		3	1	3	3	3	4	3	3	3	1	3	3	3	1	1	3	3	3	3	Cordialidad,Timidez,Compasión,Aburrición,Amistad,Tensión	Cordialidad,Nostalgia,Disciplina,Agitación,Dedicación,Extroversión	Amistad,Timidez,Compasión,Emoción,Dedicación,Inquietud	1	1	1	1	1	2	1	2	2	2	2	3	1
	00:06:07	2022-06-10	1981	Mujer	Bachillerato	Estrato 2	Colombia	Cundinamarca	El Rosal	No	Trabajador independiente	3904	M		4	4	2	2	2	1	4	4	3	3	3	2	3	1	1	1	1	1	2	Agitación,Aburrición,Imprudencia,Vergüenza,Sorpresa,Inquietud	Disciplina,Sorpresa,Trabajo,Orgullo,Compasión,Timidez	Educación,Dedicación,Tensión,Sospecha,Amistad,Emoción	2	2	4	4	4	2	4	4	3	4	4	2	3
	00:06:37	2022-06-10	1951	Mujer	Primaria	Estrato 2	Colombia	Santander	Floridablanca	No	Labores del hogar	9679	C		4	4	3	3	4	4	4	4	4	4	3	3	3	1	1	3	3	3	3	Orgullo,Emoción,Agitación,Tensión,Cordialidad,Compasión	Amistad,Sorpresa,Extroversión,Dedicación,Educación,Vergüenza	Tensión,Compasión,Emoción,Sorpresa,Impresión,Amistad	1	1	1	1	1	2	1	2	2	3	2	2	1
	00:03:08	2022-06-10	1997	Mujer	Bachillerato	Estrato 2	Colombia	Bogotá D.C.	Bogotá D.C.	Sí	Estudiante	8554	M		3	3	3	3	3	3	3	3	3	3	3	3	3	0	0	3	3	3	3	Aburrición,Timidez,Extroversión,Trabajo,Sospecha,Inquietud	Educación,Compasión,Sorpresa,Orgullo,Arrepentimiento,Amistad	Disciplina,Sorpresa,Orgullo,Cordialidad,Extroversión,Tensión	3	3	3	3	3	3	3	3	3	3	3	3	3
	00:06:10	2022-06-10	1974	Mujer	Técnico / Tecnológico	Estrato 2	Colombia	Santander	Floridablanca	No	Trabajador independiente	2596	R		3	3	4	4	3	3	3	3	3	5	4	4	4	1	0	3	3	3	4	Nostalgia,Agitación,Dedicación,Cordialidad,Impresión,Trabajo	Sorpresa,Imprudencia,Trabajo,Educación,Cordialidad,Vergüenza	Disciplina,Trabajo,Nostalgia,Orgullo,Sorpresa,Extroversión	3	1	1	3	3	3	1	3	2	3	3	2	3
	00:18:45	2022-06-10	1961	Hombre	Título universitario	Estrato 4	Colombia	Bogotá D.C.	Bogotá D.C.	No	Empleado de otra compañía o institución	5434	R		5	5	1	1	4	4	4	4	3	5	4	4	4	1	1	3	2	2	4	Agitación,Tensión,Arrepentimiento,Imprudencia,Sospecha,Aburrición	Amistad,Emoción,Educación,Impresión,Disciplina,Trabajo	Disciplina,Dedicación,Orgullo,Trabajo,Educación,Amistad	1	1	1	1	5	5	3	1	5	1	1	3	1
	00:07:05	2022-06-10	1975	Mujer	Título universitario	Estrato 5	Colombia	Bogotá D.C.	Bogotá D.C.	Sí	Labores del hogar	0670	O		5	5	3	4	2	3	3	5	5	2	3	4	3	0	1	3	2	2	2	Orgullo,Dedicación,Educación,Disciplina,Trabajo,Cordialidad	Timidez,Arrepentimiento,Vergüenza,Tensión,Sospecha,Aburrición	Vergüenza,Arrepentimiento,Timidez,Imprudencia,Agitación,Sospecha	1	2	2	3	1	3	1	1	3	3	1	1	3
	00:57:05	2022-06-10	1993	Hombre	Título universitario	Estrato 4	Colombia	Bogotá D.C.	Bogotá D.C.	No	Empleado de otra compañía o institución	0303	O		5	5	3	5	2	5	5	5	5	4	3	2	2	0	1	2	1	1	2	Emoción,Compasión,Tensión,Educación,Agitación,Trabajo	Timidez,Aburrición,Vergüenza,Inquietud,Sospecha,Tensión	Disciplina,Trabajo,Agitación,Tensión,Imprudencia,Orgullo	4	1	1	4	1	5	1	1	3	3	4	4	4
	00:09:17	2022-06-10	1981	Hombre	Título universitario	Estrato 2	Colombia	Córdoba	Cereté	No	Desempleado	5100	L		4	3	3	5	1	3	4	4	5	1	3	3	3	1	0	2	2	1	3	Nostalgia,Educación,Emoción,Compasión,Sospecha,Inquietud	Trabajo,Educación,Inquietud,Cordialidad,Sorpresa,Compasión	Emoción,Orgullo,Nostalgia,Disciplina,Trabajo,Sospecha	3	2	1	1	1	2	1	1	1	2	3	3	2
	01:36:19	2022-06-10	1980	Hombre	Título universitario	Estrato 3	Colombia	Bogotá D.C.	Bogotá D.C.	No	Empleado de otra compañía o institución	7343	O		4	5	2	4	1	5	1	5	2	2	3	3	3	0	1	1	1	1	2	Agitación,Sospecha,Educación,Orgullo,Arrepentimiento,Emoción	Inquietud,Cordialidad,Compasión,Trabajo,Amistad,Disciplina	Tensión,Agitación,Orgullo,Trabajo,Disciplina,Aburrición	1	1	1	3	1	1	1	1	3	1	2	3	3
	00:12:50	2022-06-10	1978	Hombre	Título universitario	Estrato 4	Colombia	Santander	Bucaramanga	No	Trabajador independiente	0483	S		4	2	3	2	2	2	4	4	4	2	4	4	4	1	1	2	2	1	3	Emoción,Nostalgia,Sospecha,Orgullo,Tensión,Impresión	Trabajo,Orgullo,Dedicación,Educación,Disciplina,Impresión	Dedicación,Amistad,Disciplina,Educación,Cordialidad,Tensión	5	5	1	1	1	4	1	1	1	1	5	1	1
	00:16:46	2022-06-10	1973	Mujer	Técnico / Tecnológico	Rural	Colombia	Córdoba	Chinú	Sí	Labores del hogar	7827	B		1	1	1	1	1	1	1	5	1	1	5	1	1	1	1	1	1	1	5	Cordialidad,Dedicación,Educación,Compasión,Timidez,Nostalgia	Amistad,Compasión,Educación,Disciplina,Dedicación,Cordialidad	Amistad,Trabajo,Educación,Disciplina,Emoción,Dedicación	1	1	1	1	1	1	5	1	1	1	5	1	1
	00:17:58	2022-06-10	1954	Hombre	Título universitario	Estrato 3	Colombia	Antioquia	Medellín	No	Pensionado	0000	A		5	5	1	5	1	1	3	2	2	2	3	3	3	1	1	2	1	1	4	Sospecha,Agitación,Orgullo,Extroversión,Tensión,Dedicación	Sorpresa,Educación,Trabajo,Cordialidad,Compasión,Disciplina	Trabajo,Amistad,Educación,Cordialidad,Sorpresa,Nostalgia	3	1	1	3	1	4	2	1	5	4	4	4	3
	00:12:12	2022-06-10	1970	Mujer	Título universitario	Estrato 4	Colombia	Cundinamarca	Cajicá	No	Empleado de otra compañía o institución	5346	Z		5	3	5	5	1	2	5	5	5	2	4	2	4	1	1	1	2	1	4	Imprudencia,Sospecha,Tensión,Impresión,Agitación,Extroversión	Tensión,Aburrición,Sorpresa,Timidez,Vergüenza,Inquietud	Orgullo,Disciplina,Emoción,Educación,Inquietud,Dedicación	2	1	1	1	1	5	2	2	4	4	3	4	4
	00:06:39	2022-06-10	1968	Mujer	Posgrado	Estrato 2	Colombia	Bogotá D.C.	Bogotá D.C.	Sí	Docente	2618	C		4	4	5	4	5	4	4	3	5	4	1	1	1	1	1	1	3	1	2	Orgullo,Disciplina,Educación,Trabajo,Amistad,Cordialidad	Imprudencia,Agitación,Aburrición,Sorpresa,Vergüenza,Arrepentimiento	Imprudencia,Vergüenza,Compasión,Agitación,Emoción,Timidez	3	3	3	3	3	3	3	3	3	3	3	3	3
	00:17:23	2022-06-10	1969	Mujer	Bachillerato	Estrato 3	Colombia	Boyacá	Duitama	No	Labores del hogar	3095	D		4	3	2	4	3	2	3	3	4	4	5	4	4	1	1	3	3	2	4	Orgullo,Arrepentimiento,Agitación,Emoción,Impresión,Tensión	Amistad,Impresión,Tensión,Emoción,Orgullo,Sorpresa	Tensión,Emoción,Amistad,Impresión,Inquietud,Orgullo	1	2	1	3	2	3	3	1	3	3	3	3	3
	00:08:10	2022-06-10	1988	Mujer	Posgrado	Estrato 3	Colombia	Bogotá D.C.	Bogotá D.C.	No	Empleado de otra compañía o institución	9099	R		5	3	4	4	2	3	4	4	3	1	3	3	3	0	1	2	2	1	3	Inquietud,Agitación,Educación,Compasión,Trabajo,Emoción	Amistad,Educación,Trabajo,Tensión,Compasión,Agitación	Tensión,Trabajo,Agitación,Impresión,Amistad,Educación	3	3	1	3	3	3	1	1	4	1	3	1	3
	00:08:41	2022-06-11	1974	Hombre	Título universitario	Estrato 5	Colombia	Antioquia	Medellín	No	Trabajador independiente	4119	B		5	5	5	2	1	1	1	1	1	5	3	2	2	0	1	1	1	1	1	Emoción,Impresión,Amistad,Cordialidad,Orgullo,Trabajo	Imprudencia,Compasión,Sospecha,Amistad,Vergüenza,Arrepentimiento	Nostalgia,Tensión,Timidez,Inquietud,Compasión,Aburrición	2	5	1	1	1	3	1	1	4	2	3	2	2
	00:08:40	2022-06-10	1961	Hombre	Técnico / Tecnológico	Estrato 3	Colombia	Atlántico	Barranquilla	No	Trabajador independiente	0505	G		1	3	3	3	1	3	4	1	4	2	2	4	4	1	1	3	1	1	2	Agitación,Cordialidad,Educación,Emoción,Impresión,Disciplina	Timidez,Amistad,Educación,Compasión,Emoción,Arrepentimiento	Agitación,Amistad,Imprudencia,Emoción,Sorpresa,Orgullo	1	1	1	1	1	1	1	1	1	3	1	1	1
	00:12:01	2022-06-10	1983	Mujer	Técnico / Tecnológico	Estrato 3	Colombia	Cundinamarca	Soacha	No	Trabajador independiente	0655	G		5	3	5	5	2	3	3	4	4	3	2	2	2	0	1	1	2	1	2	Imprudencia,Agitación,Compasión,Emoción,Tensión,Inquietud	Impresión,Tensión,Sorpresa,Inquietud,Amistad,Vergüenza	Educación,Disciplina,Trabajo,Orgullo,Dedicación,Cordialidad	1	2	1	3	3	1	4	2	2	2	2	1	3
	00:07:08	2022-06-10	1974	Mujer	Posgrado	Estrato 5	Colombia	Bogotá D.C.	Bogotá D.C.	No	Empleado de otra compañía o institución	2458	C		3	2	4	5	1	1	3	1	1	1	4	3	3	1	1	3	3	2	4	Tensión,Sorpresa,Extroversión,Educación,Inquietud,Dedicación	Educación,Trabajo,Cordialidad,Orgullo,Dedicación,Disciplina	Trabajo,Educación,Dedicación,Orgullo,Cordialidad,Disciplina	2	1	1	2	1	1	1	1	4	1	1	4	1
	00:12:54	2022-06-10	1998	Hombre	Título universitario	Estrato 6	Colombia	Bogotá D.C.	Bogotá D.C.	No	Estudiante	5974	G		4	5	5	5	2	3	4	5	5	3	3	3	2	1	1	2	2	1	2	Agitación,Educación,Inquietud,Emoción,Tensión,Extroversión	Dedicación,Amistad,Cordialidad,Emoción,Educación,Compasión	Disciplina,Trabajo,Agitación,Tensión,Orgullo,Emoción	3	1	1	2	1	5	1	1	2	2	4	5	4
	00:17:01	2022-06-10	1973	Mujer	Técnico / Tecnológico	Rural	Colombia	Córdoba	Chinú	Sí	Labores del hogar	7827	B		5	1	5	5	1	1	1	1	5	1	5	1	1	1	1	1	1	1	5	Arrepentimiento,Disciplina,Amistad,Cordialidad,Timidez,Educación	Tensión,Vergüenza,Compasión,Dedicación,Timidez,Disciplina	Aburrición,Trabajo,Tensión,Orgullo,Emoción,Educación	5	1	1	1	1	5	1	1	1	1	5	5	5
	00:19:31	2022-06-10	1952	Mujer	Título universitario	Estrato 5	Colombia	Cundinamarca	Cajicá	No	Labores del hogar	5262	P		4	4	3	4	4	3	3	3	3	3	3	3	3	1	1	3	3	2	3	Agitación,Emoción,Sospecha,Imprudencia,Impresión,Aburrición	Disciplina,Dedicación,Cordialidad,Trabajo,Nostalgia,Extroversión	Orgullo,Inquietud,Tensión,Sospecha,Amistad,Disciplina	2	2	2	3	2	4	3	1	4	2	2	3	2
	00:13:06	2022-06-10	1986	Mujer	Bachillerato	Estrato 2	Colombia	Huila	Garzón	No	Trabajador independiente	2843	L		2	4	2	4	2	3	4	3	4	3	3	4	3	0	1	3	3	2	2	Disciplina,Agitación,Orgullo,Educación,Trabajo,Dedicación	Disciplina,Orgullo,Impresión,Cordialidad,Amistad,Dedicación	Vergüenza,Amistad,Sospecha,Imprudencia,Timidez,Tensión	4	2	1	1	1	1	3	1	3	1	2	2	3
	00:06:35	2022-06-10	1981	Mujer	Bachillerato	Estrato 3	Colombia	Cundinamarca	Soacha	No	Empleado de otra compañía o institución	0979	G		2	4	4	2	4	4	5	4	4	4	3	3	3	1	1	4	2	1	4	Inquietud,Agitación,Tensión,Emoción,Imprudencia,Orgullo	Aburrición,Tensión,Sospecha,Timidez,Vergüenza,Nostalgia	Educación,Trabajo,Disciplina,Dedicación,Aburrición,Cordialidad	4	1	1	2	1	5	1	1	4	1	4	4	4
	00:06:17	2022-06-10	1996	Mujer	Posgrado	Estrato 3	Colombia	Antioquia	Copacabana	No	Desempleado	5713	G		5	4	3	4	2	2	3	4	5	3	3	2	2	0	1	2	2	1	3	Dedicación,Inquietud,Emoción,Agitación,Extroversión,Educación	Timidez,Inquietud,Educación,Aburrición,Orgullo,Trabajo	Sospecha,Agitación,Disciplina,Orgullo,Emoción,Tensión	3	1	1	2	2	3	1	1	3	1	3	3	3
	00:16:23	2022-06-10	1984	Hombre	Técnico / Tecnológico	Estrato 2	Colombia	Bogotá D.C.	Bogotá D.C.	No	Empleado de otra compañía o institución	8319	P		4	4	4	2	2	2	2	4	3	4	3	4	4	1	1	4	2	3	4	Dedicación,Compasión,Orgullo,Extroversión,Trabajo,Sorpresa	Trabajo,Educación,Orgullo,Sorpresa,Tensión,Extroversión	Trabajo,Disciplina,Amistad,Emoción,Dedicación,Extroversión	4	2	2	3	3	3	3	2	4	2	3	4	4
	00:16:11	2022-06-10	1973	Mujer	Bachillerato	Estrato 3	Colombia	Cundinamarca	Bogota	No	Trabajador independiente	0473	R		4	4	3	4	2	3	4	2	3	3	4	4	4	1	1	3	3	3	3	Orgullo,Educación,Agitación,Amistad,Cordialidad,Extroversión	Educación,Orgullo,Trabajo,Disciplina,Amistad,Sorpresa	Trabajo,Orgullo,Cordialidad,Amistad,Dedicación,Inquietud	2	2	3	4	2	4	3	2	4	3	4	4	4
	00:09:23	2022-06-11	1981	Hombre	Posgrado	Estrato 4	Colombia	Bogotá D.C.	Bogotá D.C.	No	Empleado de otra compañía o institución	3436	A		5	4	2	2	1	2	1	4	4	1	4	4	4	1	1	4	3	3	5	Educación,Amistad,Trabajo,Emoción,Dedicación,Orgullo	Emoción,Trabajo,Timidez,Educación,Dedicación,Disciplina	Extroversión,Dedicación,Trabajo,Cordialidad,Disciplina,Educación	2	1	1	1	1	4	1	1	4	1	1	1	4
	00:15:14	2022-06-11	2003	Hombre	Bachillerato	Estrato 2	Colombia	Boyacá	Tunja	No	Estudiante	6497	B		5	5	2	5	2	2	4	5	5	1	5	4	4	1	1	3	4	2	3	Emoción,Orgullo,Extroversión,Agitación,Educación,Impresión	Timidez,Inquietud,Educación,Cordialidad,Emoción,Orgullo	Trabajo,Imprudencia,Tensión,Disciplina,Inquietud,Orgullo	4	4	1	3	1	5	1	1	4	5	1	4	4
	00:12:54	2022-06-11	1966	Hombre	Posgrado	Estrato 4	Colombia	Bogotá D.C.	Bogotá D.C.	No	Empleado de otra compañía o institución	5439	P		2	4	1	3	2	1	1	2	1	4	3	3	3	1	0	4	3	2	3	Orgullo,Sospecha,Disciplina,Tensión,Educación,Imprudencia	Educación,Trabajo,Dedicación,Orgullo,Cordialidad,Compasión	Emoción,Sospecha,Orgullo,Trabajo,Tensión,Disciplina	1	1	1	1	1	2	1	1	1	2	2	2	1
	00:10:21	2022-06-12	1998	Hombre	Técnico / Tecnológico	Estrato 1	Colombia	Bogotá D.C.	Bogotá D.C.	Sí	Estudiante	7212	E		4	4	3	4	3	3	4	4	3	3	3	3	4	1	1	4	3	2	4	Disciplina,Orgullo,Emoción,Inquietud,Trabajo,Impresión	Orgullo,Inquietud,Cordialidad,Trabajo,Dedicación,Amistad	Orgullo,Trabajo,Disciplina,Emoción,Extroversión,Dedicación	4	4	2	3	3	4	2	2	4	4	4	4	4
	00:10:10	2022-06-12	1977	Hombre	Título universitario	Estrato 3	Colombia	Bogotá D.C.	Bogotá D.C.	No	Desempleado	5090	G		5	5	2	2	1	1	2	5	2	4	3	3	3	1	1	2	3	2	4	Extroversión,Tensión,Agitación,Imprudencia,Sospecha,Inquietud	Amistad,Disciplina,Dedicación,Educación,Cordialidad,Trabajo	Educación,Trabajo,Disciplina,Emoción,Inquietud,Cordialidad	1	1	2	2	1	5	2	2	3	1	3	4	2
	00:14:10	2022-06-12	1961	Hombre	Título universitario	Estrato 4	Colombia	Bogotá D.C.	Bogotá D.C.	Sí	Trabajador independiente	0440	O		2	3	4	4	2	2	3	3	3	2	4	3	3	1	1	3	2	1	3	Agitación,Imprudencia,Sospecha,Arrepentimiento,Aburrición,Tensión	Emoción,Sospecha,Nostalgia,Amistad,Timidez,Impresión	Disciplina,Cordialidad,Trabajo,Extroversión,Amistad,Orgullo	1	1	1	1	1	2	3	1	2	2	3	4	5
	00:12:10	2022-06-12	1961	Hombre	Técnico / Tecnológico	Estrato 2	Colombia	Bogotá D.C.	Bogotá D.C.	No	Trabajador independiente	3940	M		2	3	4	5	3	1	3	5	3	4	4	4	4	1	1	4	2	2	3	Trabajo,Emoción,Dedicación,Cordialidad,Educación,Amistad	Cordialidad,Trabajo,Educación,Timidez,Compasión,Nostalgia	Tensión,Sospecha,Agitación,Imprudencia,Orgullo,Arrepentimiento	4	1	3	4	1	3	1	1	2	1	3	1	3
	00:09:04	2022-06-13	1980	Hombre	Posgrado	Estrato 3	Colombia	Antioquia	Medellín	Sí	Empleado de otra compañía o institución	1835	R		4	4	5	5	2	2	4	5	4	2	4	4	4	1	0	2	4	2	4	Emoción,Sorpresa,Educación,Extroversión,Arrepentimiento,Inquietud	Dedicación,Nostalgia,Educación,Tensión,Inquietud,Trabajo	Orgullo,Inquietud,Tensión,Sospecha,Trabajo,Dedicación	2	1	1	1	1	1	1	1	1	1	5	5	5
	00:12:33	2022-06-13	1993	Hombre	Posgrado	Estrato 1	Colombia	Boyacá	Muzo	No	Empleado de otra compañía o institución	9206	C		3	2	2	2	1	2	3	3	2	2	3	3	3	1	1	3	3	3	3	Educación,Dedicación,Trabajo,Disciplina,Compasión,Orgullo	Educación,Trabajo,Compasión,Cordialidad,Disciplina,Dedicación	Educación,Trabajo,Disciplina,Dedicación,Orgullo,Emoción	4	2	1	1	1	3	1	1	3	2	2	4	2
	00:10:17	2022-06-13	1983	Hombre	Posgrado	Estrato 6	Colombia	Bogotá D.C.	Bogotá D.C.	Sí	Trabajador independiente	4216	B		3	2	2	4	3	2	2	4	3	2	3	3	3	1	0	3	3	1	3	Inquietud,Educación,Orgullo,Emoción,Agitación,Sospecha	Cordialidad,Educación,Amistad,Trabajo,Compasión,Disciplina	Imprudencia,Emoción,Orgullo,Nostalgia,Trabajo,Sospecha	1	1	1	1	3	4	1	1	3	2	1	2	4
	01:37:47	2022-06-13	1993	Hombre	Título universitario	Estrato 2	Colombia	Bogotá D.C.	Bogotá D.C.	No	Empleado de otra compañía o institución	8630	B		4	3	4	2	2	2	4	3	3	2	3	3	3	0	1	3	2	2	3	Emoción,Educación,Tensión,Dedicación,Trabajo,Cordialidad	Sorpresa,Timidez,Agitación,Tensión,Arrepentimiento,Sospecha	Amistad,Tensión,Orgullo,Imprudencia,Disciplina,Emoción	4	1	2	3	1	2	1	1	4	3	3	1	3
	00:16:39	2022-06-13	1972	Hombre	Posgrado	Estrato 5	Colombia	Meta	Villavicencio	Sí	Empleado de otra compañía o institución	8946	A		5	3	3	3	3	3	4	4	3	3	3	3	3	1	1	3	3	2	3	Agitación,Emoción,Sospecha,Educación,Amistad,Trabajo	Cordialidad,Amistad,Educación,Trabajo,Disciplina,Compasión	Orgullo,Disciplina,Educación,Trabajo,Dedicación,Tensión	5	4	2	3	1	2	1	1	3	4	4	3	2
	00:06:57	2022-06-15	1983	Hombre	Posgrado	Estrato 4	Colombia	Quindío	Armenia	No	Empleado de otra compañía o institución	6805	G		4	4	1	4	2	1	3	3	4	3	3	3	3	1	1	2	3	2	3	Disciplina,Emoción,Amistad,Nostalgia,Sospecha,Agitación	Dedicación,Cordialidad,Impresión,Educación,Compasión,Amistad	Extroversión,Arrepentimiento,Agitación,Sorpresa,Inquietud,Imprudencia	4	1	1	2	1	1	1	1	1	3	1	2	1
		2022-06-25	1974	Hombre	Posgrado	Estrato 6	Colombia	Antioquia	Medellín	No	Trabajador independiente	4119			5	5	5	3	1	4	3	1	1	5	2	1	3	1	1	1	1	1	1	Disciplina,Orgullo,Dedicación,Amistad,Trabajo,Emoción	Arrepentimiento,Vergüenza,Nostalgia,Imprudencia,Impresión,Dedicación	Imprudencia,Arrepentimiento,Aburrición,Agitación,Compasión,Vergüenza	5	4	3	3	1	3	1	1	5	3	1	3	1
SIPopsy		2022-07-01	1995	Mujer	Bachillerato	Estrato 1	Colombia	Bogotá D.C.	Bogotá D.C.	Sí	Empleado de Popsy	0511	P		3	4	1	2	2	2	3	2	2	3	4	4	3	1	1	3	4	2	3	Disciplina,Trabajo,Educación,Dedicación,Impresión,Emoción	Trabajo,Tensión,Inquietud,Sospecha,Disciplina,Sorpresa	Sospecha,Imprudencia,Vergüenza,Tensión,Nostalgia,Arrepentimiento	3	4	2	3	1	1	1	1	4	1	2	1	2
SIPopsy		2022-07-01	1977	Hombre	Título universitario	Estrato 3	Colombia	Atlántico	Barranquilla	Sí	Empleado de Popsy	6762			4	2	4	2	2	1	2	4	2	2	3	3	3	0	1	2	3	2	3	Agitación,Imprudencia,Inquietud,Tensión,Aburrición,Vergüenza	Aburrición,Educación,Dedicación,Amistad,Nostalgia,Timidez	Disciplina,Trabajo,Extroversión,Educación,Dedicación,Cordialidad	1	1	1	1	1	1	1	1	1	1	1	1	1
SIPopsy		2022-07-01	1995	Mujer	Título universitario	Estrato 2	Venezuela	Bogotá D.C.	Bogotá D.C.	No	Empleado de Popsy	1995			4	5	2	3	3	4	3	4	4	2	3	5	4	1	1	4	3	3	2	Sospecha,Timidez,Compasión,Vergüenza,Trabajo,Amistad	Disciplina,Imprudencia,Extroversión,Sospecha,Tensión,Orgullo	Orgullo,Educación,Arrepentimiento,Sorpresa,Dedicación,Agitación	4	4	5	3	4	5	5	4	3	4	4	5	5
SIPopsy		2022-07-01	1979	Mujer	Técnico / Tecnológico	Estrato 2	Colombia	Bogotá D.C.	Bogotá D.C.	Sí	Empleado de Popsy	5788	L		5	5	5	5	1	1	1	5	1	1	5	5	5	1	1	5	3	3	5	Disciplina,Orgullo,Dedicación,Educación,Trabajo,Emoción	Disciplina,Orgullo,Educación,Amistad,Sorpresa,Trabajo	Amistad,Emoción,Disciplina,Educación,Dedicación,Cordialidad	5	3	5	5	1	4	1	1	3	1	2	4	5
SIPopsy		2022-07-01	1998	Hombre	Técnico / Tecnológico	Estrato 2	Colombia	Bogotá D.C.	Bogotá D.C.	Sí	Empleado de Popsy	4468	F		5	4	4	5	5	5	4	5	2	1	5	5	4	1	1	4	4	2	2	Dedicación,Trabajo,Disciplina,Tensión,Educación,Emoción	Inquietud,Sospecha,Tensión,Compasión,Agitación,Extroversión	Arrepentimiento,Trabajo,Imprudencia,Aburrición,Extroversión,Educación	4	5	1	4	1	1	3	2	1	1	3	5	4
SIPopsy		2022-07-01	1990	Mujer	Título universitario	Estrato 4	Colombia	Cundinamarca	Facatativá						4	3	2	2	3	4	2	3	4	3	4	4	4	1	0	3	3	3	4	Imprudencia,Inquietud,Aburrición,Vergüenza,Tensión,Extroversión	Disciplina,Amistad,Dedicación,Educación,Trabajo,Emoción	Trabajo,Educación,Disciplina,Cordialidad,Amistad,Orgullo	2	2	1	1	1	2	2	1	4	1	2	3	1
SIPopsy		2022-07-01	1995	Mujer	Técnico / Tecnológico	Estrato 3	Colombia	Cundinamarca	Facatativá	No	Empleado de Popsy	6123			5	5	3	5	1	1	4	5	1	1	3	3	3	0	1	3	2	2	4	Educación,Amistad,Sorpresa,Dedicación,Emoción,Disciplina	Nostalgia,Inquietud,Vergüenza,Orgullo,Sospecha,Timidez	Extroversión,Inquietud,Agitación,Tensión,Vergüenza,Imprudencia	4	3	2	3	2	1	3	2	5	4	2	2	3
SIPopsy		2022-07-01	1993	Mujer	Bachillerato	Estrato 1	Colombia	Huila	Neiva	Sí	Empleado de Popsy	9522			3	4	2	2	3	4	4	5	4	3	3	2	3	1	1	3	3	2	3	Inquietud,Trabajo,Sorpresa,Educación,Orgullo,Dedicación	Imprudencia,Tensión,Sospecha,Compasión,Inquietud,Agitación	Inquietud,Vergüenza,Orgullo,Aburrición,Timidez,Impresión	5	4	4	4	2	1	2	1	4	3	3	2	2
SIPopsy		2022-07-01	1990	Hombre	Posgrado	Estrato 6	Colombia	Antioquia	Medellín	No	Empleado de Popsy	2134	U		4	4	2	2	2	1	3	3	4	4	4	4	4	1	1	3	2	2	4	Tensión,Orgullo,Emoción,Agitación,Imprudencia,Sorpresa	Educación,Nostalgia,Dedicación,Inquietud,Extroversión,Sospecha	Trabajo,Dedicación,Educación,Orgullo,Disciplina,Cordialidad	4	4	4	2	2	4	2	4	4	3	2	4	2
SIPopsy		2022-07-01	1992	Mujer	Técnico / Tecnológico	Estrato 1	Colombia	Bogotá D.C.							3	3	2	2	2	3	3	1	3	2	3	3	3	1	1	3	2	3	3	Disciplina,Trabajo,Educación,Amistad,Tensión,Orgullo	Amistad,Disciplina,Trabajo,Emoción,Educación,Orgullo	Emoción,Trabajo,Disciplina,Educación,Tensión,Amistad	4	3	3	4	3	1	3	2	3	4	3	3	3
SIPopsy		2022-07-01	1996	Mujer	Técnico / Tecnológico	Estrato 2	Colombia	Cundinamarca	Madrid	No	Empleado de Popsy	1538			3	3	3	3	3	3	3	3	3	3	2	2	2	0	0	3	2	2	2	Educación,Impresión,Dedicación,Trabajo,Emoción,Cordialidad	Compasión,Dedicación,Impresión,Imprudencia,Arrepentimiento,Cordialidad	Orgullo,Emoción,Trabajo,Educación,Disciplina,Impresión	3	3	3	3	3	3	3	3	3	3	3	3	3
SIPopsy		2022-07-01	1991	Mujer	Técnico / Tecnológico	Estrato 2	Colombia	Cundinamarca	Facatativá	No	Empleado de Popsy	0004			3	4	3	3	2	3	3	3	3	2	4	4	4	1	1	3	3	3	4	Trabajo,Cordialidad,Educación,Sorpresa,Orgullo,Disciplina	Cordialidad,Emoción,Tensión,Dedicación,Orgullo,Educación	Disciplina,Inquietud,Impresión,Tensión,Educación,Sorpresa	3	4	2	2	3	4	4	3	3	2	3	3	3
SIPopsy		2022-07-01	1977	Mujer	Título universitario	Estrato 4	Colombia	Cundinamarca	Tocancipá	No	Empleado de Popsy	9642			5	5	3	1	2	1	4	5	3	1	3	3	3	0	1	1	1	1	1	Trabajo,Emoción,Tensión,Amistad,Aburrición,Impresión	Amistad,Tensión,Emoción,Impresión,Aburrición,Trabajo	Emoción,Amistad,Trabajo,Orgullo,Aburrición,Tensión	1	1	1	1	1	1	1	1	1	1	1	1	1
SIPopsy		2022-07-01	1998	Mujer	Técnico / Tecnológico	Estrato 3	Colombia	Cundinamarca	Girardot	No	Empleado de Popsy	2166			3	4	2	4	2	4	3	1	3	2	3	4	3	1	1	2	2	2	4	Educación,Cordialidad,Dedicación,Trabajo,Orgullo,Emoción	Orgullo,Impresión,Trabajo,Disciplina,Dedicación,Educación	Educación,Trabajo,Disciplina,Dedicación,Cordialidad,Orgullo	3	2	2	2	2	2	4	2	2	3	3	2	2
SIPopsy		2022-07-01	1992	Mujer	Título universitario	Estrato 3	Colombia	Cundinamarca	Sopó	No	Empleado de Popsy	3517	A		4	3	2	3	2	2	4	2	2	1	4	4	4	1	0	3	3	2	4	Trabajo,Inquietud,Orgullo,Educación,Imprudencia,Sorpresa	Cordialidad,Orgullo,Disciplina,Trabajo,Educación,Emoción	Trabajo,Disciplina,Compasión,Educación,Orgullo,Inquietud	3	3	2	3	2	2	2	2	4	1	4	5	3
SIPopsy		2022-07-01	1989	Hombre	Bachillerato	Estrato 2	Colombia	Antioquia	Bello	Sí	Empleado de Popsy	4359			1	5	2	1	5	1	1	1	1	1	3	2	3	1	1	1	3	2	4	Emoción,Amistad,Educación,Extroversión,Inquietud,Tensión	Emoción,Cordialidad,Trabajo,Nostalgia,Amistad,Orgullo	Dedicación,Disciplina,Trabajo,Orgullo,Sorpresa,Emoción	4	3	1	1	1	4	5	2	1	4	4	4	2
SIPopsy		2022-07-01																																					1				1		3	4
SIPopsy		2022-07-01	1973	Hombre	Técnico / Tecnológico	Estrato 1	Colombia	Bogotá D.C.	Bogotá D.C.	No	Empleado de Popsy	9785	T		2	3	1	2	1	1	1	2	1	4	4	4	4	1	1	2	2	2	4	Orgullo,Inquietud,Aburrición,Emoción,Sorpresa,Tensión	Educación,Amistad,Compasión,Arrepentimiento,Timidez,Dedicación	Amistad,Cordialidad,Extroversión,Emoción,Arrepentimiento,Dedicación	3	4	3	5	4	2	4	4	3	2	4	4	3
SIPopsy		2022-07-01	1980	Hombre	Técnico / Tecnológico	Estrato 3	Colombia	Valle del Cauca	Cali	No	Empleado de Popsy	7883	P		4	3	3	3	3	4	4	3	5	2	4	4	3	1	1	2	2	2	5	Imprudencia,Aburrición,Agitación,Compasión,Impresión,Vergüenza	Timidez,Vergüenza,Arrepentimiento,Imprudencia,Agitación,Tensión	Orgullo,Nostalgia,Dedicación,Trabajo,Tensión,Emoción	1	1	1	1	1	3	5	5	2	2	5	4	4
SIPopsy		2022-07-01	1993	Mujer	Técnico / Tecnológico	Estrato 3	Colombia	Valle del Cauca	Cali	No	Empleado de Popsy	4171			4	4	4	4	4	4	4	4	4	4	4	4	4	1	1	4	4	4	4	Nostalgia,Extroversión,Sospecha,Orgullo,Educación,Trabajo	Educación,Impresión,Compasión,Inquietud,Cordialidad,Disciplina	Compasión,Inquietud,Aburrición,Agitación,Dedicación,Sorpresa	4	4	4	4	4	4	4	4	4	4	4	4	4
SIPopsy		2022-07-01																																				5				5			4
SIPopsy		2022-07-01	2000	Hombre	Técnico / Tecnológico	Estrato 2	Colombia	Bogotá D.C.	Bogotá D.C.	Sí	Empleado de Popsy	2521			4	2	5	3	2	3	4	3	3	3	2	4	3	0	1	4	4	3	3	Arrepentimiento,Extroversión,Amistad,Emoción,Imprudencia,Dedicación	Inquietud,Orgullo,Aburrición,Emoción,Compasión,Arrepentimiento	Trabajo,Cordialidad,Emoción,Agitación,Tensión,Imprudencia	3	3	4	4	3	4	4	4	3	2	3	4	4
SIPopsy		2022-07-01	1984	Hombre	Título universitario	Estrato 3	Colombia	Valle del Cauca	Cali	No	Empleado de Popsy	5845			3	3	3	5	1	3	3	2	1	1	5	5	5	1	1	3	3	3	3	Tensión,Agitación,Sospecha,Orgullo,Inquietud,Impresión	Orgullo,Educación,Dedicación,Disciplina,Emoción,Impresión	Amistad,Dedicación,Tensión,Agitación,Disciplina,Trabajo	3	1	1	1	1	1	1	1	3	1	1	4	1
SIPopsy		2022-07-01																																			3	2	3	3	3	3	3	2	3	2	2	3	2
SIPopsy		2022-07-01	1994	Mujer	Técnico / Tecnológico	Estrato 2	Colombia	Casanare	Yopal	No	Empleado de Popsy	1954			1	4	3	5	3	2	1	1	1	4	4	4	4	1	1	3	3	2	4	Trabajo,Impresión,Sorpresa,Amistad,Tensión,Inquietud	Trabajo,Impresión,Sospecha,Inquietud,Sorpresa,Amistad	Impresión,Tensión,Amistad,Trabajo,Sospecha,Inquietud	3	3	1	2	2	3	3	2	5	1	5	3	1
SIPopsy		2022-07-01	1979	Mujer	Posgrado	Estrato 4	Colombia	Antioquia	Sabaneta	No	Empleado de Popsy	3177	M		4	5	3	3	2	2	3	2	3	4	4	3	4	1	0	2	2	2	4	Vergüenza,Imprudencia,Extroversión,Aburrición,Sospecha,Compasión	Educación,Dedicación,Emoción,Nostalgia,Disciplina,Trabajo	Trabajo,Disciplina,Educación,Cordialidad,Orgullo,Dedicación	1	1	1	1	1	3	5	5	1	1	3	3	3
SIPopsy		2022-07-01	1992	Mujer	Técnico / Tecnológico	Estrato 2	Colombia	Antioquia	Medellín	No	Empleado de Popsy	5660			5	5	2	3	2	3	4	4	3	5	2	3	4	0	0	3	4	1	4	Educación,Trabajo,Orgullo,Arrepentimiento,Compasión,Disciplina	Emoción,Compasión,Extroversión,Sospecha,Trabajo,Sorpresa	Inquietud,Vergüenza,Cordialidad,Agitación,Emoción,Sospecha	5	1	3	5	3	4	4	4	5	1	3	5	4
SIPopsy		2022-07-01	1987	Mujer	Técnico / Tecnológico	Estrato 2	Colombia	Antioquia	Itagui	No	Empleado de Popsy	0233	S		1	5	5	1	1	1	5	5	5	1	1	1	1	0	1	1	1	1	1	Trabajo,Tensión,Aburrición,Sorpresa,Sospecha,Impresión	Sospecha,Timidez,Tensión,Emoción,Nostalgia,Compasión	Inquietud,Orgullo,Dedicación,Extroversión,Agitación,Trabajo	1	1	1	1	1	1	1	1	1	1	1	1	1
SIPopsy		2022-07-01	1996	Mujer	Técnico / Tecnológico	Estrato 2	Colombia	Cundinamarca	Madrid	Sí	Empleado de Popsy	1538			3	3	3	3	3	3	3	3	3	3	2	2	2	0	1	2	3	2	3	Educación,Amistad,Compasión,Cordialidad,Timidez,Emoción	Dedicación,Emoción,Nostalgia,Timidez,Imprudencia,Arrepentimiento	Orgullo,Impresión,Agitación,Extroversión,Vergüenza,Sospecha	3	3	2	3	3	3	3	3	3	3	3	3	3
SIPopsy		2022-07-01	1998	Hombre	Técnico / Tecnológico	Estrato 2	Colombia	Bogotá D.C.	Bogotá D.C.	Sí	Empleado de Popsy	4468	F		5	5	5	5	5	5	5	5	2	2	4	4	4	1	1	4	4	4	4	Amistad,Disciplina,Dedicación,Emoción,Educación,Compasión	Impresión,Compasión,Timidez,Nostalgia,Inquietud,Vergüenza	Arrepentimiento,Sospecha,Agitación,Imprudencia,Inquietud,Impresión	5	4	1	2	1	1	1	1	2	2	2	2	1
SIPopsy		2022-07-01	1997	Mujer	Título universitario	Estrato 2	Colombia	Cundinamarca	Facatativá	No	Empleado de Popsy	3129	S		5	4	4	4	1	2	2	4	4	5	1	2	2	0	1	3	1	1	4	Compasión,Emoción,Aburrición,Tensión,Orgullo,Impresión	Agitación,Timidez,Tensión,Arrepentimiento,Sospecha,Emoción	Tensión,Emoción,Orgullo,Inquietud,Arrepentimiento,Agitación	5	5	1	1	1	1	2	3	5	5	1	3	2
SIPopsy		2022-07-01	1983	Hombre	Técnico / Tecnológico	Estrato 3	Colombia	Valle del Cauca	Cali	Sí	Empleado de Popsy	3576			4	2	4	4	2	1	3	2	4	3	4	3	3	1	1	2	1	1	3	Dedicación,Impresión,Arrepentimiento,Tensión,Trabajo,Orgullo	Orgullo,Sorpresa,Trabajo,Amistad,Inquietud,Tensión	Orgullo,Disciplina,Dedicación,Emoción,Trabajo,Agitación	3	3	1	4	2	4	2	1	4	3	1	3	3
SIPopsy		2022-07-01	1981	Hombre	Título universitario	Estrato 3	Colombia	Cundinamarca	Madrid	No	Empleado de Popsy	9212			5	4	1	4	1	2	3	2	1	1	2	3	4	0	1	3	2	1	4	Dedicación,Educación,Trabajo,Disciplina,Emoción,Orgullo	Emoción,Educación,Disciplina,Cordialidad,Trabajo,Orgullo	Sospecha,Orgullo,Extroversión,Vergüenza,Agitación,Trabajo	4	3	1	1	1	1	1	1	4	4	4	1	1
SIPopsy		2022-07-01	1988	Hombre	Bachillerato	Estrato 3	Colombia	Bogotá D.C.	Bogotá D.C.	No	Empleado de Popsy	5486	V		5	4	4	1	5	2	3	4	3	4	5	5	5	1	1	3	5	5	3	Emoción,Disciplina,Inquietud,Agitación,Educación,Imprudencia	Sorpresa,Extroversión,Vergüenza,Cordialidad,Disciplina,Emoción	Sorpresa,Sospecha,Educación,Amistad,Extroversión,Imprudencia	2	4	2	3	4	5	3	4	5	3	4	5	4
SIPopsy		2022-07-01	2000	Hombre	Técnico / Tecnológico	Estrato 2	Colombia	Bogotá D.C.	Bogotá D.C.	Sí	Empleado de Popsy	0050			5	2	5	4	2	3	3	1	1	1	2	3	3	0	1	3	3	2	2	Educación,Dedicación,Disciplina,Amistad,Compasión,Trabajo	Disciplina,Educación,Cordialidad,Amistad,Trabajo,Dedicación	Imprudencia,Orgullo,Trabajo,Inquietud,Vergüenza,Tensión	5	5	4	4	3	1	2	3	3	3	3	1	3
SIPopsy		2022-07-01	1977	Hombre	Título universitario	Estrato 4	Colombia	Cundinamarca	Chía	No	Empleado de Popsy	6707			2	3	3	3	2	3	3	2	5	1	3	3	3	1	1	3	3	2	3	Dedicación,Imprudencia,Tensión,Agitación,Extroversión,Emoción	Cordialidad,Imprudencia,Educación,Emoción,Compasión,Trabajo	Sospecha,Educación,Orgullo,Cordialidad,Disciplina,Dedicación	1	1	1	1	1	1	1	1	3	1	1	1	2
SIPopsy		2022-07-01	1993	Mujer	Técnico / Tecnológico	Estrato 3	Colombia	Valle del Cauca	Cali	Sí	Estudiante	4171			5	5	5	5	5	5	5	5	5	5	5	5	5	1	1	5	5	5	5	Inquietud,Emoción,Vergüenza,Compasión,Cordialidad,Agitación	Vergüenza,Compasión,Impresión,Dedicación,Cordialidad,Emoción	Compasión,Aburrición,Imprudencia,Arrepentimiento,Inquietud,Trabajo	5	5	5	5	5	5	5	5	5	5	5	5	5
SIPopsy		2022-07-01	1997	Mujer	Técnico / Tecnológico	Estrato 3	Colombia	Bogotá D.C.	Bogotá D.C.	Sí	Empleado de Popsy	1511			5	4	3	2	1	1	2	2	3	3	5	4	3	1	1	4	4	4	4	Trabajo,Sorpresa,Inquietud,Agitación,Cordialidad,Tensión	Tensión,Emoción,Extroversión,Timidez,Impresión,Cordialidad	Trabajo,Educación,Cordialidad,Dedicación,Compasión,Inquietud	2	4	1	2	1	1	4	3	4	2	2	5	2
SIPopsy		2022-07-01	1998	Mujer	Bachillerato	Estrato 2	Colombia	Cundinamarca	Chía	No	Empleado de Popsy	0884			5	3	3	3	3	2	4	2	3	3	5	4	3	1	1	2	3	3	4	Trabajo,Amistad,Emoción,Imprudencia,Cordialidad,Dedicación	Amistad,Disciplina,Tensión,Dedicación,Arrepentimiento,Agitación	Imprudencia,Vergüenza,Extroversión,Inquietud,Trabajo,Arrepentimiento	4	1	3	4	2	3	3	3	4	3	4	3	2
SIPopsy		2022-07-01	1988	Mujer	Título universitario	Estrato 2	Colombia	Bogotá D.C.	Bogotá D.C.	Sí	Empleado de Popsy	9979			3	4	2	3	1	1	2	2	3	1	4	5	4	1	1	2	2	2	3	Educación,Trabajo,Amistad,Extroversión,Dedicación,Orgullo	Inquietud,Sorpresa,Cordialidad,Orgullo,Impresión,Trabajo	Imprudencia,Inquietud,Aburrición,Arrepentimiento,Agitación,Vergüenza	1	1	1	1	1	1	1	1	2	1	1	2	2
SIPopsy		2022-07-01	1979	Mujer	Técnico / Tecnológico	Estrato 3	Colombia	Bogotá D.C.	Bogotá D.C.	Sí	Empleado de Popsy	5788			5	5	5	5	1	1	1	5	1	1	3	4	4	1	1	3	3	3	3	Disciplina,Cordialidad,Educación,Trabajo,Dedicación,Amistad	Dedicación,Cordialidad,Amistad,Educación,Trabajo,Disciplina	Orgullo,Trabajo,Disciplina,Cordialidad,Amistad,Educación	5	5	5	5	1	5	1	1	1	1	1	5	5
SIPopsy		2022-07-01	1983	Mujer	Posgrado	Estrato 3	Colombia	Bogotá D.C.	Bogotá D.C.	No	Empleado de Popsy	3970			3	3	3	4	2	3	3	3	3	3	3	3	3	1	1	1	2	1	3	Agitación,Trabajo,Educación,Amistad,Dedicación,Orgullo	Amistad,Educación,Orgullo,Cordialidad,Emoción,Disciplina	Educación,Trabajo,Dedicación,Emoción,Cordialidad,Orgullo	3	4	4	2	2	2	3	2	4	4	3	3	3
SIPopsy		2022-07-01	1977	Mujer	Título universitario	Estrato 4	Colombia	Cundinamarca	Tocancipá	No	Empleado de Popsy	9642			5	5	3	5	1	5	1	5	1	1	3	2	2	0	1	1	1	1	1	Aburrición,Tensión,Impresión,Amistad,Vergüenza,Trabajo	Tensión,Trabajo,Aburrición,Imprudencia,Amistad,Vergüenza	Emoción,Vergüenza,Tensión,Amistad,Trabajo,Arrepentimiento	1	1	1	1	1	1	1	1	1	1	1	1	1
SIPopsy		2022-07-01	1998	Mujer	Técnico / Tecnológico	Estrato 3	Colombia	Bogotá D.C.	Bogotá D.C.	No	Empleado de Popsy	5656			3	3	2	2	2	3	2	4	2	2	4	4	4	1	1	3	3	2	4	Cordialidad,Dedicación,Disciplina,Orgullo,Educación,Emoción	Disciplina,Trabajo,Cordialidad,Dedicación,Orgullo,Educación	Disciplina,Orgullo,Trabajo,Dedicación,Educación,Emoción	2	2	2	2	2	2	2	2	2	2	2	2	2
SIPopsy		2022-07-01	1984	Mujer	Título universitario	Estrato 3	Colombia	Santander	Bucaramanga	Sí	Empleado de Popsy	2945			5	5	1	3	1	1	1	2	1	1	5	5	5	1	1	2	1	1	3	Orgullo,Agitación,Emoción,Disciplina,Trabajo,Educación	Orgullo,Disciplina,Amistad,Trabajo,Agitación,Emoción	Agitación,Amistad,Emoción,Tensión,Extroversión,Orgullo	1	5	1	3	2	3	1	1	4	1	4	4	4
SIPopsy		2022-07-01	1995	Mujer	Bachillerato	Estrato 1	Colombia	Bogotá D.C.	Bogotá D.C.	No					3	3	2	2	3	2	2	3	3	2	3	3	2	0	1	2	3	3	3	Educación,Impresión,Agitación,Extroversión,Sospecha,Nostalgia	Cordialidad,Educación,Amistad,Sospecha,Dedicación,Arrepentimiento	Orgullo,Arrepentimiento,Compasión,Impresión,Extroversión,Sospecha	2	2	3	3	3	3	3	3	2	2	4	2	3
SIPopsy		2022-07-01	1991	Hombre	Técnico / Tecnológico	Estrato 2	Colombia	Valle del Cauca	Guadalajara de Buga	No	Empleado de Popsy	6044			2	2	4	4	2	1	2	4	3	2	3	3	3	1	1	4	2	2	4	Educación,Trabajo,Orgullo,Tensión,Emoción,Arrepentimiento	Tensión,Sospecha,Emoción,Inquietud,Educación,Trabajo	Imprudencia,Sospecha,Nostalgia,Inquietud,Arrepentimiento,Emoción	3	3	1	2	1	2	1	1	4	1	3	2	2
SIPopsy		2022-07-01	1995	Mujer	Título universitario	Estrato 2	Venezuela	Bogotá D.C.	Bogotá D.C.	No	Empleado de Popsy	1995			4	3	3	2	4	4	3	4	4	4	3	5	3	1	1	2	3	4	3	Imprudencia,Timidez,Dedicación,Disciplina,Sorpresa,Amistad	Extroversión,Tensión,Sorpresa,Orgullo,Dedicación,Educación	Impresión,Disciplina,Nostalgia,Inquietud,Arrepentimiento,Amistad	5	4	5	4	4	4	4	3	3	5	5	4	3
SIPopsy		2022-07-01	1993	Mujer	Bachillerato	Estrato 1	Colombia	Huila	Neiva	No	Empleado de Popsy	9522			4	4	4	4	4	4	4	3	4	4	4	4	4	1	1	3	3	3	3	Orgullo,Trabajo,Dedicación,Disciplina,Cordialidad,Compasión	Trabajo,Amistad,Disciplina,Dedicación,Emoción,Cordialidad	Orgullo,Amistad,Trabajo,Dedicación,Educación,Disciplina	4	3	3	3	3	3	4	3	4	4	4	4	2
SIPopsy		2022-07-01	1992	Mujer	Técnico / Tecnológico	Estrato 1	Colombia	Bogotá D.C.	Bogotá D.C.	Sí	Empleado de Popsy	2109			3	4	1	1	3	2	1	1	1	2	2	2	2	1	1	2	1	2	2	Emoción,Trabajo,Disciplina,Educación,Dedicación,Tensión	Educación,Trabajo,Disciplina,Emoción,Orgullo,Tensión	Orgullo,Educación,Emoción,Trabajo,Disciplina,Amistad	2	3	3	2	4	2	3	2	3	3	2	3	2
SIPopsy		2022-07-01	1990	Mujer	Técnico / Tecnológico	Estrato 2	Colombia	Cundinamarca	Cota	Sí	Empleado de Popsy	8474	B		5	4	1	4	3	5	4	4	2	3	3	3	3	0	1	3	2	2	3	Educación,Disciplina,Amistad,Agitación,Tensión,Emoción	Amistad,Tensión,Timidez,Inquietud,Cordialidad,Nostalgia	Extroversión,Inquietud,Tensión,Amistad,Cordialidad,Trabajo	2	3	3	3	4	3	3	2	3	4	3	2	3
SIPopsy		2022-07-01	1993	Mujer	Título universitario	Estrato 3	Colombia	Cundinamarca	Cota	Sí	Empleado de Popsy	1005			3	3	3	5	4	5	3	4	5	4	4	4	4	0	1	3	4	3	3	Tensión,Aburrición,Nostalgia,Sorpresa,Educación,Imprudencia	Aburrición,Tensión,Vergüenza,Orgullo,Timidez,Cordialidad	Tensión,Imprudencia,Disciplina,Dedicación,Trabajo,Inquietud	3	4	3	3	3	4	4	4	4	5	4	4	4
SIPopsy		2022-07-01	1991	Mujer	Bachillerato	Estrato 2	Colombia	Bogotá D.C.	Bogotá D.C.	Sí	Empleado de Popsy	3381			5	5	3	4	2	3	4	3	3	5	2	4	3	0	1	3	2	2	4	Educación,Disciplina,Trabajo,Dedicación,Arrepentimiento,Amistad	Educación,Sorpresa,Dedicación,Impresión,Emoción,Tensión	Imprudencia,Sospecha,Dedicación,Timidez,Trabajo,Educación	5	2	2	3	2	3	3	2	3	2	3	5	3
SIPopsy		2022-07-01	1998	Mujer	Bachillerato	Estrato 2	Colombia	Cundinamarca	Chía						3	3	4	3	4	3	4	3	2	1	3	4	3	1	1	4	3	2	2	Dedicación,Nostalgia,Orgullo,Cordialidad,Educación,Trabajo	Tensión,Inquietud,Timidez,Sospecha,Amistad,Educación	Orgullo,Extroversión,Vergüenza,Tensión,Imprudencia,Sospecha	2	3	3	4	2	3	4	4	4	2	3	3	4
SIPopsy		2022-07-01													4		3	4	3	2	3		3	3										Orgullo,Extroversión,Aburrición,Arrepentimiento,Sospecha,Vergüenza	Amistad,Trabajo,Orgullo,Educación,Cordialidad,Timidez	Trabajo,Orgullo,Tensión,Disciplina,Imprudencia,Arrepentimiento	3	4	2	4	2	2	4	1	4	4	3	3	4
SIPopsy		2022-07-01																																					2	2
SIPopsy		2022-07-01																																				5	1		2		4			2	4	3
SIPopsy		2022-07-01	1981	Hombre	Título universitario	Estrato 3	Colombia	Cundinamarca	Madrid	No	Empleado de Popsy	9212			4	5	1	1	1	1	1	2	1	1	3	3	3	1	1	3	2	3	4	Trabajo,Disciplina,Dedicación,Orgullo,Emoción,Educación	Nostalgia,Amistad,Timidez,Compasión,Aburrición,Educación	Arrepentimiento,Vergüenza,Imprudencia,Aburrición,Tensión,Sospecha	4	4	1	1	1	2	1	1	5	4	5	3	2
SIPopsy		2022-07-01	1996	Mujer	Bachillerato	Estrato 2	Colombia	Bogotá D.C.	Bogotá D.C.	No	Trabajador independiente	9632			4	5	3	3	3	4	3	3	3	3	4	5	3	1	1	3	3	1	2	Orgullo,Inquietud,Emoción,Aburrición,Amistad,Timidez	Orgullo,Compasión,Disciplina,Sospecha,Aburrición,Impresión	Impresión,Imprudencia,Extroversión,Emoción,Tensión,Aburrición	3	3	3	3	3	3	3	3	2	3	3	3	3
SIPopsy		2022-07-01	1991	Mujer	Técnico / Tecnológico	Estrato 2	Colombia	Cundinamarca	Facatativá	Sí	Empleado de Popsy	0004			3	4	3	3	3	3	3	3	3	3	3	3	3	1	1	2	2	2	4	Vergüenza,Aburrición,Nostalgia,Extroversión,Inquietud,Emoción	Educación,Timidez,Sorpresa,Disciplina,Agitación,Vergüenza	Imprudencia,Compasión,Trabajo,Impresión,Extroversión,Agitación	4	3	3	3	4	3	3	3	2	4	3	4	3
SIPopsy		2022-07-01	1992	Mujer	Posgrado	Estrato 3	Colombia	Cundinamarca	Sopó	No	Empleado de Popsy	3517			4	3	2	3	2	2	3	3	2	2	4	4	4	1	0	2	2	3	4	Inquietud,Educación,Orgullo,Cordialidad,Trabajo,Dedicación	Impresión,Sorpresa,Cordialidad,Disciplina,Orgullo,Trabajo	Trabajo,Dedicación,Disciplina,Educación,Inquietud,Impresión	2	2	1	2	2	1	2	2	4	4	3	4	2
SIPopsy		2022-07-01	1985	Mujer	Bachillerato	Estrato 2	Colombia	Huila	Neiva	No	Empleado de Popsy	0719			5	3	3	4	1	1	1	3	3	4	3	3	3	1	1	3	3	3	3	Imprudencia,Sospecha,Sorpresa,Inquietud,Tensión,Trabajo	Educación,Cordialidad,Trabajo,Sorpresa,Agitación,Disciplina	Disciplina,Dedicación,Trabajo,Educación,Cordialidad,Orgullo	4	1	1	2	3	4	3	2	4	1	2	5	3
SIPopsy		2022-07-01																																			4	1	1		1	1			1		2	2	1
SIPopsy		2022-07-01	1996	Mujer	Técnico / Tecnológico	Estrato 2	Colombia	Cundinamarca	Madrid	No	Empleado de Popsy	1538			3	3	3	3	3	3	3	3	3	3	2	2	2	0	1	2	2	2	2	Orgullo,Disciplina,Agitación,Trabajo,Educación,Sorpresa	Dedicación,Trabajo,Vergüenza,Extroversión,Sorpresa,Imprudencia	Timidez,Imprudencia,Sospecha,Nostalgia,Agitación,Vergüenza	3	3	3	3	3	2	3	3	3	3	3	2	3
SIPopsy		2022-07-01	1985	Mujer	Título universitario	Estrato 3	Colombia	Cundinamarca	Chía	No	Empleado de Popsy	4355	P		5	4	4	5	3	3	2	3	4	2	3	3	2	1	0	1	2	1	3	Extroversión,Agitación,Orgullo,Imprudencia,Tensión,Emoción	Inquietud,Tensión,Trabajo,Sospecha,Educación,Cordialidad	Disciplina,Trabajo,Inquietud,Tensión,Agitación,Sospecha	5	3	1	1	1	1	1	3	3	1	3	5	3
SIPopsy		2022-07-01	1992	Mujer	Título universitario	Estrato 1	Colombia	Sucre	Sincelejo	No	Empleado de Popsy	9277			4	4	3	2	2	2	3	2	2	2	5	5	5	1	1	4	4	3	4	Dedicación,Cordialidad,Educación,Trabajo,Emoción,Disciplina	Amistad,Trabajo,Compasión,Cordialidad,Timidez,Arrepentimiento	Cordialidad,Disciplina,Orgullo,Trabajo,Agitación,Nostalgia	3	3	4	4	2	3	4	2	4	4	3	4	3
SIPopsy		2022-07-01																																			2	3	2	2	2	3	4	2	3	3	3	3	3
SIPopsy		2022-07-01	1994	Mujer	Título universitario	Estrato 4	Colombia	Bogotá D.C.	Bogotá D.C.	Sí	Empleado de otra compañía o institución	7689			2	4	2	4	3	3	4	2	5	2	4	3	2	0	1	3	3	3	3	Nostalgia,Emoción,Orgullo,Agitación,Impresión,Inquietud	Trabajo,Emoción,Cordialidad,Educación,Orgullo,Dedicación	Agitación,Tensión,Nostalgia,Trabajo,Inquietud,Sospecha	1	1	1	1	1	2	1	1	4	5	1	3	4
SIPopsy		2022-07-01	1998	Hombre	Técnico / Tecnológico	Estrato 2	Colombia	Cundinamarca	Girardot	Sí	Empleado de Popsy	4334			4	2	4	3	3	4	3	2	4	2	4	4	3	1	0	2	2	2	2	Imprudencia,Aburrición,Nostalgia,Tensión,Educación,Arrepentimiento	Arrepentimiento,Nostalgia,Vergüenza,Educación,Trabajo,Amistad	Aburrición,Inquietud,Compasión,Cordialidad,Amistad,Imprudencia	4	2	3	2	3	3	4	4	4	3	3	4	4
SIPopsy		2022-07-01	1995	Mujer	Técnico / Tecnológico	Estrato 2	Colombia	Cundinamarca	Mosquera	Sí	Empleado de Popsy	6567	E		3	3	3	3	2	3	2	3	3	3	3	3	3	1	1	3	3	3	3	Inquietud,Emoción,Educación,Agitación,Compasión,Sospecha	Disciplina,Amistad,Imprudencia,Vergüenza,Sorpresa,Timidez	Educación,Trabajo,Orgullo,Emoción,Aburrición,Impresión	3	3	4	4	3	3	4	3	3	3	4	3	3
SIPopsy		2022-07-01	1998	Hombre	Técnico / Tecnológico	Estrato 3	Colombia	Cundinamarca	Facatativá	No	Empleado de Popsy	6866			5	4	3	3	2	3	3	5	2	3	4	4	4	1	1	3	3	3	3	Educación,Dedicación,Trabajo,Disciplina,Orgullo,Extroversión	Dedicación,Orgullo,Educación,Disciplina,Trabajo,Extroversión	Educación,Sorpresa,Orgullo,Trabajo,Disciplina,Dedicación	4	3	1	2	2	4	3	1	5	3	3	3	4
SIPopsy		2022-07-01	1996	Mujer	Técnico / Tecnológico	Estrato 2	Colombia	Bogotá D.C.	Bogotá D.C.	Sí	Empleado de Popsy	3196			3	3	3	2	4	4	4	2	2	3	4	3	4	1	1	2	3	3	4	Disciplina,Imprudencia,Arrepentimiento,Tensión,Sorpresa,Orgullo	Trabajo,Educación,Emoción,Sorpresa,Agitación,Cordialidad	Amistad,Vergüenza,Sorpresa,Arrepentimiento,Orgullo,Impresión	3	3	3	3	3	3	3	3	3	3	3	3	3
SIPopsy		2022-07-01	1997	Mujer	Técnico / Tecnológico	Estrato 3	Colombia	Bogotá D.C.	Bogotá D.C.	Sí	Empleado de Popsy	0053	L		3	4	3	2	4	2	4	3	2	2	4	3	3	1	1	3	3	2	4	Disciplina,Imprudencia,Tensión,Educación,Agitación,Impresión	Disciplina,Educación,Impresión,Compasión,Sorpresa,Trabajo	Disciplina,Educación,Trabajo,Cordialidad,Dedicación,Nostalgia	1	2	1	1	1	1	1	1	1	1	1	2	1
SIPopsy		2022-07-01	1992	Mujer	Técnico / Tecnológico	Estrato 1	Colombia	Bogotá D.C.	Bogotá D.C.	Sí	Empleado de Popsy	2109			3	1	3	3	1	1	2	1	2	1	1	2	2	1	0	1	1	2	1	Dedicación,Trabajo,Educación,Orgullo,Disciplina,Emoción	Educación,Orgullo,Tensión,Trabajo,Amistad,Dedicación	Trabajo,Emoción,Educación,Tensión,Disciplina,Dedicación	2	2	2	2	3	2	2	3	2	2	3	3	3
SIPopsy		2022-07-01	1988	Mujer	Título universitario	Estrato 2	Colombia	Tolima	San Antonio	Sí	Empleado de Popsy	9979			1	1	1	1	1	1	1	1	1	1	5	4	4	1	1	3	3	2	3	Vergüenza,Agitación,Trabajo,Disciplina,Sorpresa,Timidez	Educación,Arrepentimiento,Cordialidad,Impresión,Tensión,Extroversión	Sospecha,Vergüenza,Tensión,Sorpresa,Impresión,Inquietud	1	1	2	2	1	1	1	1	2	1	1	1	1
SIPopsy		2022-07-01	1990	Mujer	Título universitario	Estrato 4	Colombia	Cundinamarca	Facatativá	No	Empleado de Popsy	3698			3	2	3	2	3	4	2	2	3	3	4	4	4	1	0	3	3	3	4	Aburrición,Vergüenza,Sospecha,Imprudencia,Inquietud,Extroversión	Amistad,Trabajo,Disciplina,Orgullo,Educación,Dedicación	Cordialidad,Compasión,Disciplina,Emoción,Amistad,Orgullo	1	1	1	1	1	1	1	1	1	1	1	4	1
SIPopsy		2022-07-01	1987	Hombre	Técnico / Tecnológico	Estrato 2	Colombia	Magdalena	Santa Marta	No	Empleado de Popsy	9779			4	4	1	1	2	2	3	1	1	3	4	4	4	1	1	1	1	1	3	Orgullo,Amistad,Emoción,Extroversión,Agitación,Imprudencia	Amistad,Cordialidad,Educación,Disciplina,Inquietud,Nostalgia	Amistad,Sospecha,Emoción,Inquietud,Orgullo,Timidez	1	2	2	1	2	2	1	1	2	2	1	1	1
SIPopsy		2022-07-01	1984	Mujer	Título universitario	Estrato 3	Colombia	Santander	Bucaramanga	No	Empleado de Popsy	2945			1	1	1	1	1	1	1	1	1	1	5	4	5	1	1	2	2	2	3	Arrepentimiento,Aburrición,Extroversión,Compasión,Vergüenza,Dedicación	Emoción,Trabajo,Extroversión,Vergüenza,Impresión,Cordialidad	Agitación,Disciplina,Educación,Dedicación,Aburrición,Trabajo	5	5	1	1	1	5	1	1	5	1	1	1	5
SIPopsy		2022-07-01	1991	Mujer	Técnico / Tecnológico	Estrato 1	Colombia	Cundinamarca	Girardot	No	Empleado de Popsy	2575	F		3	3	3	3	4	3	3	3	3	3	2	2	2	0	1	2	2	5	2	Impresión,Educación,Cordialidad,Emoción,Imprudencia,Dedicación	Educación,Vergüenza,Trabajo,Amistad,Orgullo,Sospecha	Sospecha,Inquietud,Educación,Amistad,Trabajo,Cordialidad	3	3	3	3	3	3	3	1	3	3	3	3	2
SIPopsy		2022-07-01	1998	Mujer	Bachillerato	Estrato 1	Colombia	Cundinamarca	Supatá	Sí	Empleado de Popsy	4603			3	3	3	2	3	3	3	3	3	3	3	3	2	0	0	3	3	3	2	Emoción,Aburrición,Extroversión,Nostalgia,Compasión,Amistad	Compasión,Arrepentimiento,Disciplina,Amistad,Emoción,Educación	Dedicación,Emoción,Agitación,Impresión,Compasión,Inquietud	2	3	3	2	4	3	3	3	3	3	3	3	3
SIPopsy		2022-07-01																																			4	3					3	3	3	3	3	3
SIPopsy		2022-07-01	1981	Hombre	Título universitario	Estrato 3	Colombia	Cundinamarca	Madrid	No	Empleado de Popsy	9212			5	5	1	1	1	1	1	2	2	1	3	3	3	1	1	3	2	3	4	Disciplina,Trabajo,Emoción,Cordialidad,Dedicación,Educación	Educación,Amistad,Cordialidad,Orgullo,Trabajo,Dedicación	Imprudencia,Sorpresa,Sospecha,Tensión,Agitación,Vergüenza	4	4	1	1	1	2	1	1	5	4	4	1	2
SIPopsy		2022-07-01	1973	Hombre	Técnico / Tecnológico	Estrato 1	Colombia	Bogotá D.C.	Bogotá D.C.	No	Empleado de Popsy	9785			2	1	1	2	2	2	1	1	2	1	4	4	4	1	1	2	2	4	4	Sorpresa,Compasión,Dedicación,Nostalgia,Vergüenza,Extroversión	Orgullo,Disciplina,Timidez,Sospecha,Inquietud,Aburrición	Compasión,Extroversión,Dedicación,Cordialidad,Arrepentimiento,Inquietud	4	4	4	3	4	4	3	4	4	4	4	4	4
SIPopsy		2022-07-01	1995	Mujer	Título universitario	Estrato 2	Colombia	Cundinamarca	Funza	No	Empleado de Popsy	0936			4	4	4	4	3	2	4	4	3	2	4	4	3	1	1	4	1	1	2	Orgullo,Inquietud,Dedicación,Extroversión,Trabajo,Sorpresa	Disciplina,Agitación,Imprudencia,Orgullo,Aburrición,Trabajo	Sospecha,Emoción,Trabajo,Tensión,Cordialidad,Agitación	4	3	2	2	2	4	2	2	3	2	2	3	2
SIPopsy		2022-07-01	1995	Mujer	Técnico / Tecnológico	Estrato 4	Colombia	Valle del Cauca	Guadalajara de Buga	Sí	Empleado de Popsy	0851			5	5	1	4	1	1	3	2	3	5	4	3	3	0	1	1	1	1	4	Disciplina,Trabajo,Tensión,Orgullo,Impresión,Inquietud	Amistad,Educación,Sorpresa,Emoción,Disciplina,Extroversión	Orgullo,Sospecha,Amistad,Trabajo,Emoción,Agitación	1	1	1	1	3	1	1	1	4	1	2	5	5
SIPopsy		2022-07-01	1997	Mujer	Posgrado	Estrato 2	Colombia	Cundinamarca	Mosquera	No	Empleado de Popsy	8764			4	4	4	5	3	2	4	4	3	3	1	3	2	1	1	1	1	1	3	Orgullo,Amistad,Disciplina,Educación,Cordialidad,Emoción	Imprudencia,Sospecha,Timidez,Vergüenza,Arrepentimiento,Tensión	Nostalgia,Vergüenza,Timidez,Arrepentimiento,Tensión,Aburrición	2	4	1	3	2	4	1	1	3	2	3	2	3
SIPopsy		2022-07-01	1997	Mujer	Técnico / Tecnológico	Estrato 3	Colombia	Bogotá D.C.	Bogotá D.C.	Sí	Empleado de Popsy	0053	L		4	3	2	3	3	2	4	3	2	3	4	2	3	1	0	3	3	2	4	Cordialidad,Disciplina,Impresión,Compasión,Arrepentimiento,Tensión	Trabajo,Agitación,Tensión,Educación,Timidez,Compasión	Tensión,Cordialidad,Agitación,Dedicación,Trabajo,Educación	1	1	1	1	1	1	1	1	2	1	1	2	1
SIPopsy		2022-07-01	1993	Mujer	Bachillerato	Estrato 2	Colombia	Tolima	Ibagué	No	Empleado de Popsy	6663			4	3	4	4	2	2	4	3	2	4	4	4	5	1	1	4	3	2	3	Trabajo,Agitación,Educación,Dedicación,Cordialidad,Nostalgia	Emoción,Orgullo,Vergüenza,Sospecha,Trabajo,Cordialidad	Imprudencia,Nostalgia,Sospecha,Orgullo,Vergüenza,Trabajo	4	3	2	3	1	1	1	3	4	3	2	1	1
SIPopsy		2022-07-01	1992	Mujer	Título universitario	Estrato 1	Colombia	Sucre	Sincelejo	No	Empleado de Popsy	9277	T		2	2	2	2	2	2	2	2	2	2	5	5	5	1	1	5	5	5	5	Disciplina,Trabajo,Educación,Dedicación,Cordialidad,Amistad	Cordialidad,Educación,Tensión,Aburrición,Amistad,Agitación	Orgullo,Nostalgia,Vergüenza,Extroversión,Sorpresa,Agitación	2	3	2	2	3	2	2	3	2	2	3	2	3
SIPopsy		2022-07-01	1996	Hombre	Título universitario	Estrato 3	Colombia	Bogotá D.C.	Bogotá D.C.	No	Empleado de Popsy	3683			3	4	4	2	3	4	3	3	4	4	4	3	3	0	1	1	1	1	2	Amistad,Educación,Disciplina,Compasión,Trabajo,Aburrición	Aburrición,Timidez,Imprudencia,Vergüenza,Inquietud,Arrepentimiento	Orgullo,Extroversión,Tensión,Impresión,Sorpresa,Agitación	3	4	4	4	1	1	3	2	4	3	3	3	3
SIPopsy		2022-07-01	1990	Mujer	Título universitario	Estrato 4	Colombia	Cundinamarca	Facatativá	No	Empleado de Popsy	3698			4	3	3	2	2	3	2	3	2	4	4	4	4	1	0	3	3	3	4	Arrepentimiento,Emoción,Vergüenza,Imprudencia,Agitación,Extroversión	Amistad,Emoción,Orgullo,Trabajo,Dedicación,Cordialidad	Dedicación,Trabajo,Disciplina,Amistad,Educación,Cordialidad	1	2	1	1	1	1	1	1	1	1	1	2	1
SIPopsy		2022-07-01	1980	Mujer	Título universitario	Estrato 3	Comoras	Risaralda	Pereira	No	Empleado de Popsy	3392			4	2	3	3	2	2	3	2	3	3	3	3	3	0	1	2	2	2	2	Emoción,Disciplina,Educación,Dedicación,Trabajo,Orgullo	Impresión,Aburrición,Sorpresa,Nostalgia,Cordialidad,Educación	Agitación,Orgullo,Trabajo,Extroversión,Educación,Amistad	3	3	2	2	3	4	3	1	4	1	3	4	3
SIPopsy		2022-07-01	1995	Hombre	Bachillerato	Estrato 2	Colombia	Bogotá D.C.	Bogotá D.C.	No	Empleado de otra compañía o institución	6954			5	5	4	4	4	4	4	4	4	4	4	5	3	0	0	2	2	3	4	Emoción,Amistad,Tensión,Sospecha,Vergüenza,Imprudencia	Dedicación,Emoción,Disciplina,Aburrición,Cordialidad,Sospecha	Inquietud,Compasión,Agitación,Sospecha,Disciplina,Imprudencia	4	3	3	1	3	4	5	4	5	4	2	5	3
SIPopsy		2022-07-01	1991	Mujer	Bachillerato	Estrato 1	Colombia	Cundinamarca	Girardot	No	Empleado de Popsy	2575			3	3	3	3	3	3	3	3	3	3	1	1	1	0	1	2	2	2	2	Cordialidad,Compasión,Sospecha,Tensión,Amistad,Vergüenza	Dedicación,Imprudencia,Sorpresa,Arrepentimiento,Agitación,Compasión	Nostalgia,Inquietud,Educación,Dedicación,Emoción,Timidez	3	3	3	3	3	3	3	3	3	3	3	3	3
SIPopsy		2022-07-01	1991	Mujer	Bachillerato	Estrato 1	Colombia	Antioquia	Itagui	Sí	Empleado de Popsy	9007			5	5	5	5	1	5	5	5	5	1	1	1	5	1	1	5	5	5	5	Sospecha,Tensión,Extroversión,Aburrición,Educación,Timidez	Educación,Dedicación,Trabajo,Emoción,Disciplina,Compasión	Orgullo,Trabajo,Educación,Dedicación,Emoción,Disciplina	3	4	1	3	2	5	5	3	2	3	3	3	3
SIPopsy		2022-07-01	1988	Mujer	Bachillerato	Estrato 1	Colombia	Valle del Cauca	Cali	No	Empleado de Popsy	9317			4	4	3	3	3	2	4	4	3	3	3	4	4	1	1	3	3	3	3	Compasión,Emoción,Orgullo,Nostalgia,Agitación,Cordialidad	Tensión,Impresión,Dedicación,Trabajo,Compasión,Imprudencia	Emoción,Disciplina,Dedicación,Amistad,Educación,Orgullo	4	3	3	3	3	3	3	2	3	2	3	1	3
SIPopsy		2022-07-01	1992	Mujer	Técnico / Tecnológico	Estrato 1	Colombia	Bogotá D.C.	Bogotá D.C.	Sí	Empleado de Popsy	2109			1	2	2	2	3	1	1	1	2	2	2	2	2	1	1	1	1	1	1	Disciplina,Trabajo,Educación,Amistad,Dedicación,Tensión	Disciplina,Dedicación,Trabajo,Educación,Tensión,Orgullo	Educación,Orgullo,Disciplina,Amistad,Tensión,Trabajo	2	2	2	3	2	1	3	1	4	4	3	1	1
SIPopsy		2022-07-01	1976	Mujer	Título universitario	Estrato 3	Colombia	Bogotá D.C.	Bogotá D.C.	No	Empleado de Popsy	4593			5	4	1	4	3	4	3	2	5	2	2	2	2	0	1	1	1	1	2	Agitación,Imprudencia,Tensión,Inquietud,Sospecha,Impresión	Trabajo,Cordialidad,Dedicación,Disciplina,Orgullo,Inquietud	Tensión,Aburrición,Cordialidad,Nostalgia,Educación,Sospecha	1	3	1	1	2	3	3	4	4	1	5	3	1
SIPopsy		2022-07-01	1967	Mujer	Técnico / Tecnológico	Estrato 3	Colombia	Cundinamarca	BOGOTA	No	Empleado de Popsy	7416			5	4	3	5	5	4	4	5	3	5	5	5	5	1	1	4	4	4	5	Imprudencia,Inquietud,Vergüenza,Amistad,Cordialidad,Emoción	Educación,Inquietud,Emoción,Cordialidad,Sorpresa,Orgullo	Trabajo,Cordialidad,Disciplina,Dedicación,Amistad,Orgullo	1	2	1	1	3	1	3	3	3	5	3	4	3
SIPopsy		2022-07-01	1997	Mujer	Título universitario	Estrato 2	Colombia	Cundinamarca	Mosquera	No	Empleado de Popsy	8764	R		4	4	5	5	3	2	2	4	5	2	2	2	2	0	1	2	2	1	3	Emoción,Nostalgia,Orgullo,Amistad,Trabajo,Educación	Agitación,Timidez,Inquietud,Vergüenza,Compasión,Tensión	Timidez,Aburrición,Sospecha,Inquietud,Extroversión,Arrepentimiento	3	3	2	2	2	4	2	2	2	3	3	2	1
SIPopsy		2022-07-01	1987	Hombre	Técnico / Tecnológico	Estrato 2	Colombia	Magdalena	Santa Marta	No	Empleado de Popsy	9779			3	2	1	1	2	3	2	1	1	1	4	3	4	1	1	1	1	1	3	Tensión,Cordialidad,Imprudencia,Timidez,Disciplina,Arrepentimiento	Compasión,Nostalgia,Imprudencia,Orgullo,Impresión,Tensión	Vergüenza,Disciplina,Orgullo,Impresión,Dedicación,Inquietud	1	2	1	1	2	2	2	2	2	2	2	1	2
SIPopsy		2022-07-01	1979	Mujer	Técnico / Tecnológico	Estrato 5	Colombia	Santander	Floridablanca	No	Empleado de Popsy	1947			3	4	3	2	2	2	4	2	4	2	4	4	4	1	1	3	3	2	4	Emoción,Tensión,Disciplina,Trabajo,Orgullo,Inquietud	Inquietud,Educación,Aburrición,Sospecha,Impresión,Arrepentimiento	Dedicación,Orgullo,Emoción,Tensión,Inquietud,Impresión	3	4	1	3	2	1	2	1	4	3	3	4	4
SIPopsy		2022-07-01	2002	Mujer	Bachillerato	Estrato 3	Colombia	Bogotá D.C.	Bogotá D.C.	Sí	Empleado de Popsy	5093			3	3	3	3	3	3	3	3	3	3	3	3	3	0	1	3	3	3	3	Aburrición,Emoción,Compasión,Dedicación,Trabajo,Educación	Sospecha,Disciplina,Extroversión,Nostalgia,Trabajo,Amistad	Tensión,Vergüenza,Imprudencia,Arrepentimiento,Timidez,Orgullo	2	2	2	2	2	2	2	2	2	2	2	2	2
SIPopsy		2022-07-01	1988	Mujer	Técnico / Tecnológico	Estrato 2	Colombia	Bogotá D.C.	Bogotá D.C.	No	Empleado de Popsy	8467			5	5	1	3	1	1	1	1	1	1	4	4	4	1	1	1	1	1	1	Trabajo,Educación,Dedicación,Disciplina,Emoción,Impresión	Agitación,Extroversión,Imprudencia,Inquietud,Sospecha,Tensión	Orgullo,Imprudencia,Extroversión,Agitación,Tensión,Inquietud	4	1	5	4	1	1	1	2	4	2	1	1	1
SIPopsy		2022-07-01																																				1	1	1		5	3	2	4			5
SIPopsy		2022-07-01	1996	Hombre	Título universitario	Estrato 3	Colombia	Bogotá D.C.	Bogotá D.C.	No	Empleado de Popsy	3683			4	3	3	4	3	2	3	3	4	4	4	3	3	1	1	1	2	1	2	Imprudencia,Inquietud,Impresión,Aburrición,Agitación,Trabajo	Imprudencia,Trabajo,Sospecha,Timidez,Agitación,Vergüenza	Extroversión,Aburrición,Vergüenza,Emoción,Agitación,Sospecha	3	3	3	4	4	5	5	2	2	2	2	2	4
SIPopsy		2022-07-01	1996	Hombre	Título universitario	Estrato 3	Colombia	Bogotá D.C.	Bogotá D.C.	No	Empleado de Popsy	3683	B		2	3	2	3	3	3	2	3	3	2	4	3	4	1	1	1	1	1	2	Amistad,Trabajo,Sorpresa,Cordialidad,Educación,Nostalgia	Vergüenza,Imprudencia,Compasión,Aburrición,Orgullo,Emoción	Aburrición,Timidez,Impresión,Cordialidad,Emoción,Imprudencia	4	4	4	4	3	2	3	2	3	3	4	4	3
SIPopsy		2022-07-01													2	3	3	3	3	3	3	2	3	3	2	2	2	0	1	2	3	3	2	Impresión,Sorpresa,Arrepentimiento,Sospecha,Inquietud,Tensión	Disciplina,Compasión,Agitación,Vergüenza,Extroversión,Dedicación	Extroversión,Cordialidad,Educación,Imprudencia,Disciplina,Trabajo	3	3	3	4	3	3	3	3	3	3	3	3	3
SIPopsy		2022-07-01	1988	Mujer	Bachillerato	Estrato 1	Colombia	Valle del Cauca	Cali	No	Empleado de Popsy	9317			4	4	3	4	4	4	3	4	3	3	4	4	4	1	1	3	2	3	4	Disciplina,Inquietud,Agitación,Educación,Tensión,Nostalgia	Impresión,Amistad,Trabajo,Arrepentimiento,Compasión,Dedicación	Impresión,Amistad,Disciplina,Dedicación,Educación,Nostalgia	2	2	3	3	3	3	3	2	3	4	3	2	2
SIPopsy		2022-07-01	1971	Mujer	Título universitario	Estrato 4	Colombia	Bogotá D.C.	Bogotá D.C.	No	Empleado de Popsy	1100			4	3	3	3	2	3	4	4	3	4	4	4	4	1	1	2	2	2	3	Compasión,Tensión,Inquietud,Trabajo,Educación,Agitación	Educación,Disciplina,Dedicación,Cordialidad,Trabajo,Orgullo	Dedicación,Educación,Disciplina,Trabajo,Orgullo,Cordialidad	3	1	1	1	1	1	2	1	1	1	5	5	2
SIPopsy		2022-07-01	1995	Hombre	Técnico / Tecnológico	Estrato 3	Colombia	Bogotá D.C.	Bogotá D.C.	Sí	Empleado de Popsy	4027			4	2	2	3	2	2	2	4	3	2	3	3	2	0	1	1	3	3	3	Emoción,Trabajo,Educación,Amistad,Disciplina,Dedicación	Tensión,Cordialidad,Sospecha,Aburrición,Timidez,Trabajo	Imprudencia,Agitación,Orgullo,Aburrición,Sospecha,Timidez	4	2	1	4	1	2	1	1	3	3	1	1	3
SIPopsy		2022-07-01	1999	Mujer	Bachillerato	Estrato 2	Colombia	Cundinamarca	Girardot	Sí	Empleado de Popsy	7168			3	3	4	3	3	3	3	3	3	3	3	3	3	1	1	3	3	3	3	Arrepentimiento,Amistad,Disciplina,Compasión,Tensión,Trabajo	Sospecha,Arrepentimiento,Tensión,Educación,Impresión,Vergüenza	Inquietud,Impresión,Amistad,Trabajo,Emoción,Nostalgia	3	3	3	3	3	3	3	3	3	3	3	3	3
SIPopsy		2022-07-01	1991	Hombre	Técnico / Tecnológico	Estrato 2	Colombia	Valle del Cauca	Guadalajara de Buga	No	Empleado de Popsy	6044			3	4	2	2	2	1	2	2	1	3	5	4	4	1	1	3	2	2	3	Cordialidad,Inquietud,Dedicación,Trabajo,Orgullo,Tensión	Arrepentimiento,Dedicación,Emoción,Sospecha,Imprudencia,Timidez	Disciplina,Arrepentimiento,Sospecha,Orgullo,Impresión,Inquietud	2	3	2	3	2	2	2	1	2	3	3	2	2
SIPopsy		2022-07-01	1981	Hombre	Título universitario	Estrato 3	Colombia	Caldas	Manizales	No	Empleado de Popsy	9212			4	4	1	1	1	1	1	1	1	1	3	3	3	1	1	3	2	2	4	Educación,Cordialidad,Trabajo,Orgullo,Disciplina,Dedicación	Compasión,Trabajo,Timidez,Disciplina,Educación,Amistad	Sospecha,Vergüenza,Imprudencia,Tensión,Aburrición,Educación	5	3	1	1	1	2	1	1	4	4	4	2	2
SIPopsy		2022-07-01	1991	Mujer	Técnico / Tecnológico	Estrato 2	Colombia	Bogotá D.C.	Bogotá D.C.	Sí	Empleado de Popsy	7840			3	3	3	3	3	3	3	3	3	3	3	3	3	0	1	3	3	3	3	Cordialidad,Sorpresa,Disciplina,Compasión,Dedicación,Timidez	Sospecha,Emoción,Impresión,Timidez,Imprudencia,Orgullo	Sorpresa,Educación,Compasión,Inquietud,Nostalgia,Disciplina	5	5	5	5	5	5	5	5	5	5	5	5	5
SIPopsy		2022-07-01	2001	Mujer	Técnico / Tecnológico	Estrato 3	Colombia	Bogotá D.C.	Bogotá D.C.	No	Empleado de Popsy	4903			3	2	2	2	1	1	1	1	1	1	1	1	1	0	1	1	1	1	3	Orgullo,Trabajo,Dedicación,Disciplina,Emoción,Extroversión	Aburrición,Nostalgia,Vergüenza,Timidez,Arrepentimiento,Imprudencia	Vergüenza,Sospecha,Aburrición,Inquietud,Timidez,Tensión	3	3	2	4	1	1	1	1	4	1	1	1	3
SIPopsy		2022-07-01	1983	Mujer	Posgrado	Estrato 6	Colombia	Valle del Cauca	Cali	No	Empleado de Popsy	7832			4	4	5	3	2	2	4	2	2	4	4	4	4	1	1	3	3	3	4	Sorpresa,Emoción,Inquietud,Agitación,Amistad,Extroversión	Amistad,Inquietud,Educación,Sorpresa,Cordialidad,Trabajo	Trabajo,Dedicación,Orgullo,Educación,Emoción,Disciplina	3	3	3	3	3	4	4	4	4	3	4	4	3
SIPopsy		2022-07-01	1996	Hombre	Título universitario	Estrato 3	Colombia	Bogotá D.C.	Bogotá D.C.	Sí	Empleado de Popsy	3683			3	4	3	2	4	3	3	3	2	3	3	4	4	1	1	2	1	1	2	Orgullo,Educación,Impresión,Trabajo,Compasión,Dedicación	Timidez,Nostalgia,Extroversión,Sospecha,Arrepentimiento,Inquietud	Tensión,Emoción,Sorpresa,Extroversión,Vergüenza,Agitación	4	4	4	4	3	4	3	4	4	3	3	4	4
SIPopsy		2022-07-01	1991	Mujer	Bachillerato	Estrato 1	Colombia	Cundinamarca	Girardot	No	Empleado de Popsy	2575			3	3	3	3	3	3	3	3	3	3	2	2	3	1	0	2	3	3	3	Sospecha,Compasión,Agitación,Aburrición,Cordialidad,Timidez	Orgullo,Agitación,Compasión,Emoción,Dedicación,Tensión	Sorpresa,Agitación,Impresión,Nostalgia,Orgullo,Trabajo	3	3	3	3	3	3	3	3	3	3	3	4	3
SIPopsy		2022-07-01	1991	Mujer	Técnico / Tecnológico	Estrato 3	Colombia	Bogotá D.C.	Bogotá D.C.	No	Empleado de Popsy	7840			5	5	5	5	5	5	5	5	5	5	3	3	3	1	1	3	3	3	3	Agitación,Vergüenza,Emoción,Timidez,Extroversión,Compasión	Inquietud,Educación,Nostalgia,Tensión,Extroversión,Orgullo	Compasión,Emoción,Dedicación,Sorpresa,Trabajo,Vergüenza	5	5	5	5	5	5	5	5	5	5	5	5	5
SIPopsy		2022-07-01	1989	Mujer	Técnico / Tecnológico	Estrato 2	Colombia	Bogotá D.C.	Bogotá D.C.	No	Empleado de Popsy	4838			4	4	2	4	2	2	4	4	3	2	3	2	2	1	1	3	3	2	3	Trabajo,Cordialidad,Emoción,Amistad,Educación,Dedicación	Amistad,Compasión,Dedicación,Cordialidad,Emoción,Educación	Disciplina,Orgullo,Dedicación,Amistad,Educación,Cordialidad	3	3	3	3	2	3	4	3	3	3	3	3	3
SIPopsy		2022-07-01	1971	Mujer	Bachillerato	Estrato 3	Colombia	Bogotá D.C.	Bogotá D.C.	No	Empleado de Popsy	4566			3	4	5	4	2	2	4	3	3	2	3	3	3	1	1	2	2	2	3	Trabajo,Dedicación,Educación,Cordialidad,Emoción,Disciplina	Cordialidad,Amistad,Educación,Trabajo,Agitación,Disciplina	Trabajo,Disciplina,Orgullo,Amistad,Emoción,Dedicación	2	2	3	3	3	1	3	3	2	3	3	2	2
SIPopsy		2022-07-01	1997	Mujer	Técnico / Tecnológico	Estrato 2	Colombia	Santander	Piedecuesta	Sí	Empleado de Popsy	3119			2	4	3	3	3	2	3	3	3	3	3	3	3	1	1	3	3	3	3	Agitación,Inquietud,Sorpresa,Amistad,Disciplina,Cordialidad	Educación,Orgullo,Imprudencia,Trabajo,Disciplina,Arrepentimiento	Amistad,Trabajo,Educación,Disciplina,Arrepentimiento,Impresión	4	2	4	3	4	3	4	3	4	4	4	4	4
SIPopsy		2022-07-01	1990	Mujer	Técnico / Tecnológico	Estrato 3	Colombia	Bogotá D.C.	Bogotá D.C.	Sí	Empleado de Popsy	1026	R		3	3	2	3	3	1	1	2	2	1	3	3	3	1	1	4	3	2	4	Trabajo,Emoción,Amistad,Cordialidad,Educación,Orgullo	Amistad,Emoción,Educación,Compasión,Timidez,Cordialidad	Amistad,Educación,Trabajo,Emoción,Dedicación,Inquietud	5	2	1	1	1	5	1	1	5	4	3	4	3
SIPopsy		2022-07-01	1965	Hombre	Bachillerato	Estrato 2	Colombia	Antioquia	Bello	No	Empleado de Popsy	5952			5	5	1	1	1	1	5	5	5	3	4	3	4	1	1	1	1	1	3	Amistad,Arrepentimiento,Compasión,Agitación,Tensión,Imprudencia	Educación,Disciplina,Orgullo,Amistad,Cordialidad,Trabajo	Amistad,Trabajo,Compasión,Cordialidad,Disciplina,Dedicación	1	1	1	3	1	5	5	3	3	1	5	3	5
SIPopsy		2022-07-01
SIPopsy		2022-07-01																																			1	1	1		1	1	2	1	4		1	3	1
SIPopsy		2022-07-01	1997	Mujer	Técnico / Tecnológico	Estrato 2	Colombia	Santander	Piedecuesta	Sí	Empleado de Popsy	3119			3	2	3	3	4	3	4	2	3	4	3	3	3	0	1	3	4	3	3	Emoción,Sospecha,Amistad,Orgullo,Trabajo,Nostalgia	Disciplina,Educación,Amistad,Trabajo,Cordialidad,Sospecha	Compasión,Disciplina,Orgullo,Emoción,Trabajo,Amistad	3	4	3	2	3	2	3	4	3	3	3	4	2
SIPopsy		2022-07-01																																			2	3	1	2	3	3	2	3	3	1	2	3	4
SIPopsy		2022-07-01	1981	Hombre	Título universitario	Estrato 3	Colombia	Cundinamarca	Madrid	No	Empleado de Popsy	9212			4	4	1	1	1	1	1	1	1	1	3	3	3	1	1	3	3	2	3	Disciplina,Educación,Orgullo,Cordialidad,Trabajo,Emoción	Timidez,Compasión,Trabajo,Disciplina,Dedicación,Amistad	Aburrición,Tensión,Sospecha,Vergüenza,Inquietud,Imprudencia	4	3	1	1	1	1	1	1	5	4	4	2	1
SIPopsy		2022-07-01	1997	Mujer	Técnico / Tecnológico	Estrato 1	Colombia	Santander	Piedecuesta	Sí	Empleado de Popsy	3119			2	3	4	4	2	3	4	4	3	3	3	3	3	0	1	3	3	3	3	Agitación,Vergüenza,Disciplina,Amistad,Trabajo,Educación	Disciplina,Trabajo,Compasión,Cordialidad,Imprudencia,Educación	Amistad,Disciplina,Cordialidad,Dedicación,Trabajo,Educación	3	3	2	2	4	4	4	3	4	3	3	3	3
SIPopsy		2022-07-01	2000	Mujer	Bachillerato	Estrato 3	Colombia	Cundinamarca	Mosquera	Sí	Empleado de Popsy	9022			3	3	3	3	3	3	3	3	3	3	3	3	3	1	1	4	3	3	4	Agitación,Tensión,Inquietud,Sospecha,Imprudencia,Vergüenza	Compasión,Trabajo,Disciplina,Emoción,Dedicación,Educación	Trabajo,Disciplina,Educación,Emoción,Compasión,Amistad	2	2	1	1	2	3	3	3	3	2	3	3	4
SIPopsy		2022-07-01	2000	Mujer	Técnico / Tecnológico	Estrato 1	Colombia	Bogotá D.C.	Bogotá D.C.	Sí	Empleado de Popsy	7491			5	4	1	1	1	1	1	1	1	1	4	4	4	1	1	4	3	3	4	Trabajo,Educación,Amistad,Dedicación,Compasión,Disciplina	Orgullo,Disciplina,Impresión,Educación,Dedicación,Extroversión	Cordialidad,Dedicación,Educación,Extroversión,Trabajo,Tensión	1	1	1	1	1	1	2	1	4	1	1	2	2
SIPopsy		2022-07-01																																			2	3	1		2							3	4
SIPopsy		2022-07-01	2000	Mujer	Técnico / Tecnológico	Estrato 3	Colombia	Cundinamarca	Mosquera	Sí	Empleado de Popsy	9022			3	3	3	3	3	3	3	3	3	3	3	3	3	1	0	3	3	3	4	Tensión,Sospecha,Agitación,Imprudencia,Inquietud,Aburrición	Compasión,Trabajo,Dedicación,Amistad,Educación,Disciplina	Disciplina,Cordialidad,Trabajo,Dedicación,Amistad,Educación	3	3	3	3	3	3	3	3	3	3	3	3	3
SIPopsy		2022-07-01	1971	Mujer	Bachillerato	Estrato 3	Colombia	Bogotá D.C.	Bogotá D.C.	No	Empleado de Popsy	4566			2	4	4	1	1	2	2	2	2	4	3	3	3	0	0	1	1	1	2	Disciplina,Orgullo,Educación,Amistad,Emoción,Inquietud	Educación,Trabajo,Amistad,Inquietud,Orgullo,Disciplina	Orgullo,Amistad,Cordialidad,Trabajo,Disciplina,Inquietud	1	1	2	2	1	1	2	1	2	2	2	2	2
SIPopsy		2022-07-01																																				1
SIPopsy		2022-07-01	1981	Hombre	Título universitario	Estrato 3	Colombia	Cundinamarca	Madrid	No	Empleado de Popsy	9212			4	4	1	1	1	1	1	2	1	1	3	3	3	1	1	3	2	2	3	Disciplina,Educación,Cordialidad,Trabajo,Dedicación,Amistad	Educación,Cordialidad,Emoción,Trabajo,Disciplina,Dedicación	Emoción,Imprudencia,Sospecha,Vergüenza,Inquietud,Tensión	4	3	1	1	1	1	1	1	5	4	4	1	2
SIPopsy		2022-07-01	1971	Mujer	Título universitario	Estrato 4	Colombia	Atlántico	Barranquilla	No	Empleado de Popsy	2348			2	3	1	3	1	2	3	1	1	2	4	4	4	1	1	3	3	2	3	Agitación,Trabajo,Disciplina,Amistad,Emoción,Educación	Amistad,Emoción,Trabajo,Orgullo,Disciplina,Educación	Disciplina,Emoción,Trabajo,Educación,Dedicación,Amistad	1	2	1	1	1	3	2	2	1	2	3	3	4
SIPopsy		2022-07-01	2000	Mujer	Bachillerato	Estrato 1	Colombia	Bogotá D.C.	Bogotá D.C.	Sí	Empleado de Popsy	7491			5	5	1	1	1	1	1	1	1	1	4	4	4	1	1	3	3	2	3	Educación,Cordialidad,Dedicación,Trabajo,Amistad,Orgullo	Sorpresa,Compasión,Inquietud,Cordialidad,Extroversión,Emoción	Sorpresa,Dedicación,Agitación,Educación,Disciplina,Tensión	1	1	1	1	1	1	1	1	4	1	1	3	1
SIPopsy		2022-07-01	1971	Mujer	Bachillerato	Estrato 3	Colombia	Bogotá D.C.	BOGOTA	No	Empleado de Popsy	4566			2	2	4	4	3	2	3	2	4	2	3	3	3	1	0	1	1	1	2	Dedicación,Compasión,Amistad,Emoción,Trabajo,Disciplina	Amistad,Trabajo,Disciplina,Orgullo,Dedicación,Impresión	Cordialidad,Disciplina,Trabajo,Amistad,Educación,Orgullo	1	1	1	2	1	1	2	1	2	3	1	1	2
SIPopsy		2022-07-01																																				1		3	1	1	4	1	5	1		4
SIPopsy		2022-07-01	1977	Mujer	Título universitario	Estrato 4	Colombia	Cundinamarca	Tocancipá	No	Empleado de Popsy	9642			1	5	1	1	1	5	1	1	1	1	2	1	2	0	1	1	1	1	1	Vergüenza,Sorpresa,Imprudencia,Disciplina,Agitación,Educación	Timidez,Educación,Compasión,Arrepentimiento,Imprudencia,Sorpresa	Extroversión,Compasión,Dedicación,Arrepentimiento,Cordialidad,Inquietud	1	1	1	1	1	1	1	1	1	1	1	1	1
SIPopsy		2022-07-01	2000	Mujer	Técnico / Tecnológico	Estrato 1	Colombia	Bogotá D.C.	Bogotá D.C.	Sí	Empleado de Popsy	7491			5	5	1	1	1	1	1	1	1	1	3	3	3	1	1	3	3	3	3	Educación,Amistad,Dedicación,Disciplina,Cordialidad,Trabajo	Educación,Trabajo,Impresión,Inquietud,Dedicación,Cordialidad	Cordialidad,Educación,Disciplina,Trabajo,Impresión,Dedicación	2	1	1	1	1	1	1	1	4	1	1	3	1
SIPopsy		2022-07-01	1999	Mujer	Título universitario	Estrato 4	Colombia	Bogotá D.C.	Bogotá D.C.	No	Empleado de Popsy	3000			5	5	3	5	2	2	3	5	2	2	4	3	3	1	1	2	2	2	3	Compasión,Agitación,Disciplina,Tensión,Orgullo,Sorpresa	Emoción,Inquietud,Imprudencia,Aburrición,Nostalgia,Arrepentimiento	Agitación,Aburrición,Sospecha,Vergüenza,Nostalgia,Educación	2	4	1	4	3	1	4	1	5	3	4	2	2
SIPopsy		2022-07-01
SIPopsy		2022-07-01	1994	Mujer	Técnico / Tecnológico	Estrato 2	Colombia	Tolima	Ibagué	No	Empleado de Popsy	1868			5	3	2	2	1	1	2	4	3	1	3	4	3	1	1	2	2	2	3	Amistad,Trabajo,Dedicación,Disciplina,Educación,Cordialidad	Tensión,Trabajo,Cordialidad,Orgullo,Emoción,Sorpresa	Amistad,Educación,Emoción,Cordialidad,Trabajo,Sorpresa	4	4	1	1	1	1	1	1	2	3	1	2	1
SIPopsy		2022-07-01	1976	Mujer	Título universitario	Estrato 3	Colombia	Bogotá D.C.	Bogotá D.C.	No	Empleado de Popsy	4593			5	4	2	4	3	3	3	2	2	2	3	2	2	0	1	1	1	1	1	Tensión,Sospecha,Impresión,Imprudencia,Extroversión,Inquietud	Trabajo,Educación,Dedicación,Disciplina,Cordialidad,Orgullo	Imprudencia,Vergüenza,Tensión,Cordialidad,Orgullo,Educación	1	3	1	1	1	3	3	4	4	1	4	3	1
SIPopsy		2022-07-01	1990	Mujer	Técnico / Tecnológico	Estrato 2	Colombia	Bogotá D.C.	Bogotá D.C.	No	Empleado de Popsy	9793	A		5	3	2	4	1	3	4	2	3	2	3	3	3	1	1	3	3	2	3	Amistad,Impresión,Trabajo,Inquietud,Orgullo,Educación	Dedicación,Timidez,Sospecha,Trabajo,Disciplina,Amistad	Educación,Trabajo,Amistad,Orgullo,Tensión,Dedicación	4	3	1	1	1	3	3	1	4	3	2	2	4
SIPopsy		2022-07-01	1999	Mujer	Bachillerato	Estrato 1	Colombia	Bogotá D.C.	Bogotá D.C.	Sí	Desempleado	9009			3	3	3	3	3	3	3	3	3	3	3	3	3	0	0	3	2	2	3	Inquietud,Imprudencia,Emoción,Educación,Compasión,Sorpresa	Sorpresa,Inquietud,Extroversión,Orgullo,Emoción,Arrepentimiento	Vergüenza,Arrepentimiento,Sospecha,Impresión,Disciplina,Imprudencia	3	3	3	3	3	3	3	3	2	3	3	3	2
SIPopsy		2022-07-01																																			3	3	3	3	3	3	3	3	3	3	3	3	3
SIPopsy		2022-07-01	1994	Mujer	Técnico / Tecnológico	Estrato 2	Venezuela	Bogotá D.C.	Bogotá D.C.	No	Empleado de Popsy	0189			3	3	4	3	3	3	3	3	4	3	3	4	3	1	1	3	3	3	3	Arrepentimiento,Disciplina,Impresión,Vergüenza,Emoción,Tensión	Orgullo,Emoción,Agitación,Sospecha,Extroversión,Timidez	Inquietud,Trabajo,Aburrición,Agitación,Cordialidad,Dedicación	3	3	3	3	3	4	3	3	5	3	3	1	3
SIPopsy		2022-07-01																																Dedicación,Disciplina,Tensión,Sorpresa			5	1	1	1	1	1	1	1	4	1	1	2	2
SIPopsy		2022-07-01	1998	Mujer	Bachillerato	Estrato 2	Colombia	Bogotá D.C.	Bogotá D.C.	No	Labores del hogar	3000			5	4	3	3	3	4	2	2	2	3	4	3	3	1	0	2	2	4	3	Inquietud,Compasión,Emoción,Disciplina,Orgullo,Cordialidad	Timidez,Imprudencia,Sorpresa,Impresión,Agitación,Vergüenza	Imprudencia,Dedicación,Cordialidad,Inquietud,Emoción,Sospecha	2	4	2	3	5	1	2	4	2	3	3	2	5
SIPopsy		2022-07-01	1994	Mujer	Técnico / Tecnológico	Estrato 2	Venezuela	Bogotá D.C.	Bogotá D.C.	No	Empleado de otra compañía o institución	0189			3	3	3	3	3	3	3	3	3	3	3	3	3	1	1	3	3	3	3	Aburrición,Agitación,Emoción,Imprudencia,Tensión,Cordialidad	Sospecha,Nostalgia,Educación,Inquietud,Disciplina,Sorpresa	Educación,Emoción,Vergüenza,Amistad,Inquietud,Disciplina	3	3	3	3	3	3	3	3	3	4	3	3	3
SIPopsy		2022-07-01																																				1		4	4	4	4			1		3
SIPopsy		2022-07-01
SIPopsy		2022-07-01															1	1																Emoción,Trabajo,Orgullo,Disciplina,Educación,Dedicación	Compasión,Trabajo,Sorpresa,Educación,Disciplina,Amistad	Trabajo,Educación,Emoción,Dedicación,Impresión,Compasión	2	1	1	1	1	1	1	1	4	1	1	3	1
SIPopsy		2022-07-01													3	3	3	3	3	3	3	3	3	3	3	3	3	0	1	3	3	4	3	Impresión,Timidez,Dedicación,Aburrición,Nostalgia,Inquietud	Agitación,Sospecha,Emoción,Aburrición,Amistad,Inquietud	Imprudencia,Agitación,Timidez,Dedicación,Impresión,Trabajo	3	3	3	3	3	3	1	3	3	3	3	4	3
SIPopsy		2022-07-01	1999	Mujer	Técnico / Tecnológico	Estrato 3	Colombia	Bogotá D.C.	Bogotá D.C.	No	Estudiante	3837			3	5	5	3	1	1	2	5	2	1	3	3	3	1	1	2	2	1	2	Disciplina,Trabajo,Educación,Amistad,Impresión,Emoción	Cordialidad,Educación,Dedicación,Emoción,Trabajo,Orgullo	Trabajo,Emoción,Dedicación,Educación,Compasión,Disciplina	2	3	2	4	4	3	2	3	3	3	3	2	3
SIPopsy		2022-07-01	1992	Mujer	Título universitario	Estrato 1	Colombia	Sucre	Sincelejo	Sí	Empleado de Popsy	9277			2	2	2	2	2	2	2	2	2	2	5	5	5	1	1	5	5	5	5	Educación,Emoción,Disciplina,Trabajo,Dedicación,Amistad	Nostalgia,Sospecha,Compasión,Amistad,Emoción,Inquietud	Aburrición,Sorpresa,Arrepentimiento,Vergüenza,Disciplina,Trabajo	2	2	2	2	2	2	2	2	2	2	2	2	2
SIPopsy		2022-07-01	1978	Mujer	Bachillerato	Estrato 3	Colombia	Magdalena	Aracataca	No	Empleado de Popsy	8056	A		4	5	2	5	2	4	1	4	3	2	2	1	3	0	0	3	1	1	3	Educación,Agitación,Sospecha,Emoción,Trabajo,Cordialidad	Imprudencia,Amistad,Nostalgia,Orgullo,Trabajo,Agitación	Trabajo,Amistad,Inquietud,Agitación,Sorpresa,Emoción	2	3	1	5	1	2	3	1	2	2	2	1	3
SIPopsy		2022-07-01
SIPopsy		2022-07-01	1998	Hombre	Técnico / Tecnológico	Estrato 2	Colombia	Bogotá D.C.	Bogotá D.C.	Sí	Empleado de Popsy	4334			4	4	3	3	4	4	4	3	4	3	4	3	4	1	1	3	4	4	4	Inquietud,Imprudencia,Trabajo,Compasión,Educación,Extroversión	Trabajo,Sospecha,Inquietud,Sorpresa,Dedicación,Disciplina	Arrepentimiento,Vergüenza,Educación,Imprudencia,Compasión,Sorpresa	4	4	3	3	4	4	3	3	3	4	4	3	4
SIPopsy		2022-07-01	1969	Mujer	Bachillerato	Estrato 2	Colombia	Santander	Bucaramanga	No	Empleado de Popsy	3496			3	3	1	3	1	1	1	5	3	3	3	3	1	0	1	1	1	2	1	Sospecha,Agitación,Vergüenza,Imprudencia,Aburrición,Tensión	Sorpresa,Impresión,Educación,Sospecha,Tensión,Imprudencia	Educación,Emoción,Amistad,Dedicación,Disciplina,Trabajo	1	1	1	1	1	5	5	5	4	1	5	5	5
SIPopsy		2022-07-01	1996	Mujer	Técnico / Tecnológico	Estrato 2	Colombia	Cundinamarca	Mosquera	No	Empleado de Popsy	8149			3	5	2	5	3	3	4	3	3	2	2	2	3	0	1	1	2	1	3	Orgullo,Inquietud,Sospecha,Imprudencia,Vergüenza,Extroversión	Sorpresa,Amistad,Sospecha,Cordialidad,Aburrición,Impresión	Emoción,Inquietud,Aburrición,Tensión,Trabajo,Educación	3	2	1	2	3	2	3	3	5	3	3	3	2
SIPopsy		2022-07-01	1991	Hombre	Posgrado	Estrato 4	Colombia	Bogotá D.C.	Bogotá D.C.	No	Empleado de Popsy	2977			4	4	4	2	4	2	4	4	3	3	3	4	4	1	1	1	3	2	4	Agitación,Sospecha,Tensión,Inquietud,Sorpresa,Vergüenza	Amistad,Educación,Cordialidad,Dedicación,Trabajo,Extroversión	Disciplina,Emoción,Educación,Orgullo,Dedicación,Trabajo	1	1	1	3	1	4	3	4	3	2	4	2	2
SIPopsy		2022-07-01	1994	Mujer	Técnico / Tecnológico	Estrato 2	Colombia	Tolima	Ibagué	No	Empleado de Popsy	1868			4	1	2	3	1	1	2	4	4	4	3	4	4	1	1	1	1	1	3	Cordialidad,Trabajo,Disciplina,Amistad,Educación,Dedicación	Dedicación,Sospecha,Tensión,Cordialidad,Disciplina,Educación	Disciplina,Dedicación,Tensión,Amistad,Orgullo,Educación	4	3	1	2	1	1	1	1	1	1	1	2	1
SIPopsy		2022-07-01	1973	Mujer	Bachillerato	Estrato 4	Argentina	Bogotá D.C.	Bogotá D.C.	No	Estudiante	8395			4	4	4	4	4	4	4	4	4	4	3	3	4	1	1	3	3	3	4	Agitación,Inquietud,Vergüenza,Cordialidad,Sorpresa,Disciplina	Compasión,Sorpresa,Aburrición,Disciplina,Tensión,Emoción	Amistad,Orgullo,Dedicación,Sospecha,Timidez,Compasión	4	4	4	4	4	4	4	4	4	4	4	4	4
SIPopsy		2022-07-01	1996	Hombre	Bachillerato	Estrato 2	Colombia	Bogotá D.C.	Bogotá D.C.	Sí	Trabajador independiente	4526			5	5	4	1	4	4	4	5	5	4	5	4	4	1	1	4	4	5	5	Emoción,Disciplina,Agitación,Sorpresa,Trabajo,Nostalgia	Timidez,Inquietud,Imprudencia,Nostalgia,Educación,Sospecha	Disciplina,Vergüenza,Nostalgia,Arrepentimiento,Trabajo,Cordialidad	2	2	2	4	4	5	3	4	5	4	4	3	3
SIPopsy		2022-07-01	1990	Mujer	Posgrado	Estrato 3	Colombia	Bogotá D.C.	Bogotá D.C.	Sí	Empleado de Popsy	8786			4	3	2	4	2	2	4	2	2	2	4	4	4	1	1	3	2	2	3	Educación,Cordialidad,Disciplina,Extroversión,Emoción,Orgullo	Agitación,Tensión,Aburrición,Compasión,Cordialidad,Inquietud	Tensión,Disciplina,Sospecha,Extroversión,Orgullo,Timidez	4	4	4	4	4	4	4	3	5	4	4	4	4
SIPopsy		2022-07-01	2000	Mujer	Técnico / Tecnológico	Estrato 2	Colombia	Caquetá	Florencia	No	Empleado de Popsy	6672			5	3	3	3	2	1	4	4	2	1	4	4	4	1	1	3	2	3	4	Dedicación,Trabajo,Educación,Disciplina,Cordialidad,Amistad	Amistad,Disciplina,Dedicación,Educación,Trabajo,Cordialidad	Educación,Trabajo,Dedicación,Cordialidad,Disciplina,Amistad	4	4	2	2	1	3	2	1	4	1	1	4	2
SIPopsy		2022-07-01	1974	Hombre	Título universitario	Estrato 3	Colombia	Antioquia	Bello	No	Empleado de Popsy	2059	M		5	5	5	5	1	1	1	5	1	1	5	5	5	1	1	1	1	3	5	Agitación,Sospecha,Tensión,Imprudencia,Aburrición,Vergüenza	Disciplina,Trabajo,Dedicación,Educación,Cordialidad,Orgullo	Trabajo,Cordialidad,Dedicación,Disciplina,Educación,Orgullo	1	1	1	1	5	5	5	5	1	1	5	5	5
SIPopsy		2022-07-01	2000	Mujer	Técnico / Tecnológico	Estrato 1	Colombia	Caquetá	Florencia	No	Empleado de Popsy	6672			4	2	1	2	2	2	1	1	1	1	4	4	4	1	1	2	2	2	4	Dedicación,Educación,Amistad,Cordialidad,Trabajo,Disciplina	Trabajo,Dedicación,Disciplina,Amistad,Educación,Orgullo	Orgullo,Emoción,Trabajo,Educación,Disciplina,Dedicación	2	1	2	3	1	2	3	1	1	2	3	2	3
SIPopsy		2022-07-01	1974	Hombre	Título universitario	Estrato 3	Colombia	Antioquia	Bello	No	Empleado de Popsy	2059			5	5	5	5	1	1	1	5	1	1	5	5	5	1	1	3	1	3	5	Vergüenza,Aburrición,Agitación,Imprudencia,Nostalgia,Extroversión	Orgullo,Cordialidad,Educación,Dedicación,Trabajo,Amistad	Disciplina,Orgullo,Educación,Amistad,Cordialidad,Trabajo	1	1	1	1	1	5	5	5	1	1	5	5	5
SIPopsy		2022-07-01	1985	Mujer	Bachillerato	Estrato 2	Colombia	Huila	Neiva	No	Empleado de Popsy	0719			5	3	2	4	1	1	3	2	3	2	3	3	3	1	1	3	3	3	3	Inquietud,Agitación,Sospecha,Orgullo,Sorpresa,Trabajo	Educación,Sorpresa,Extroversión,Trabajo,Cordialidad,Disciplina	Disciplina,Orgullo,Dedicación,Educación,Emoción,Trabajo	4	1	1	1	3	5	3	3	4	1	1	4	3
SIPopsy		2022-07-01	2000	Mujer	Técnico / Tecnológico	Estrato 3	Colombia	Cundinamarca	Mosquera	Sí	Empleado de Popsy	9022			3	3	3	3	3	3	3	3	3	3	3	3	3	1	1	3	3	3	4	Inquietud,Tensión,Imprudencia,Sospecha,Aburrición,Agitación	Dedicación,Trabajo,Disciplina,Cordialidad,Educación,Compasión	Trabajo,Disciplina,Amistad,Educación,Compasión,Cordialidad	3	1	1	1	2	3	3	2	3	3	4	3	4
SIPopsy		2022-07-01																																				5		5		4		5	5	5
SIPopsy		2022-07-01	1987	Mujer	Técnico / Tecnológico	Estrato 3	Colombia	Norte de Santander	Cúcuta	No	Empleado de Popsy	4220			5	5	5	4	2	3	2	5	5	5	3	5	4	0	1	5	5	5	5	Nostalgia,Sospecha,Orgullo,Aburrición,Inquietud,Vergüenza	Imprudencia,Trabajo,Inquietud,Dedicación,Impresión,Arrepentimiento	Orgullo,Educación,Disciplina,Trabajo,Cordialidad,Imprudencia	5	3	3	2	5	4	5	4	4	5	4	5	5
SIPopsy		2022-07-01	1990	Mujer	Bachillerato	Estrato 3	Colombia	Bogotá D.C.	Bogotá D.C.	No	Desempleado	0323			5	5	5	5	4	3	5	5	5	4	3	3	3	1	1	1	1	1	1	Educación,Disciplina,Amistad,Trabajo,Dedicación,Cordialidad	Agitación,Inquietud,Nostalgia,Tensión,Compasión,Timidez	Imprudencia,Orgullo,Tensión,Vergüenza,Agitación,Impresión	5	1	1	4	1	1	1	1	5	1	1	3	5
SIPopsy		2022-07-01	1974	Hombre	Título universitario	Estrato 3	Colombia	Antioquia	Bello	No	Empleado de Popsy	2059			5	5	5	5	1	1	1	5	1	1	5	5	5	1	1	3	1	1	5	Imprudencia,Aburrición,Extroversión,Vergüenza,Agitación,Tensión	Trabajo,Compasión,Disciplina,Dedicación,Educación,Amistad	Cordialidad,Educación,Disciplina,Amistad,Trabajo,Dedicación	1	1	1	1	1	5	5	5	1	1	5	5	5
SIPopsy		2022-07-01																																			3					1
SIPopsy		2022-07-01	1973	Mujer	Bachillerato	Estrato 2	Antártida	Caquetá	El Paujil	No	Estudiante	7886			4	4	4	4	4	4	4	4	4	4	4	4	4	1	1	4	4	4	4	Disciplina,Compasión,Timidez,Inquietud,Cordialidad,Agitación	Compasión,Aburrición,Disciplina,Imprudencia,Impresión,Vergüenza	Orgullo,Timidez,Cordialidad,Nostalgia,Arrepentimiento,Disciplina	4	4	4	4	4	4	4	4	4	4	4	3	4
SIPopsy		2022-07-01	1994	Hombre	Técnico / Tecnológico	Estrato 1	Colombia	Atlántico	Malambo	No	Empleado de Popsy	6439			5	5	5	4	5	5	5	5	5	5	1	1	1	1	1	1	5	1	1	Tensión,Imprudencia,Impresión,Dedicación,Extroversión,Amistad	Dedicación,Sospecha,Educación,Trabajo,Amistad,Orgullo	Tensión,Agitación,Timidez,Compasión,Orgullo,Impresión	2	5	5	5	5	5	5	5	4	3	2	4	5
SIPopsy		2022-07-01	1994	Hombre	Técnico / Tecnológico	Estrato 2	Colombia	Atlántico	Soledad	No	Empleado de Popsy	6439			4	1	4	2	3	4	4	4	4	4	1	2	4	0	1	1	4	1	1	Dedicación,Trabajo,Amistad,Imprudencia,Sorpresa,Cordialidad	Emoción,Compasión,Disciplina,Arrepentimiento,Timidez,Educación	Nostalgia,Emoción,Dedicación,Inquietud,Vergüenza,Trabajo	5	4	5	5	5	5	5	5	5	5	5	5	5
SIPopsy		2022-07-01	1964	Mujer	Técnico / Tecnológico	Estrato 2	Anguilla	Bogotá D.C.	Bogotá D.C	No	Labores del hogar	6338			1	2	1	1	1	1	2	1	1	1	1	1	1	0	0	1	4	1	2	Vergüenza,Tensión,Compasión,Orgullo,Educación,Emoción	Impresión,Dedicación,Educación,Tensión,Agitación,Nostalgia	Imprudencia,Extroversión,Impresión,Inquietud,Educación,Orgullo	2	2	2	2	1	1	5	5	5	1	5	1	2
SIPopsy		2022-07-01	1996	Mujer	Bachillerato	Estrato 4	Angola	Bolívar	Bogotá D.C	No	Desempleado	3216			1	1	2	1	1	2	1	1	1	1	2	1	5	0	0	1	5	5	5	Sorpresa,Aburrición,Compasión,Imprudencia,Disciplina,Educación	Disciplina,Sospecha,Tensión,Arrepentimiento,Aburrición,Cordialidad	Dedicación,Impresión,Compasión,Vergüenza,Amistad,Disciplina	5	4	2	4	4	1	5	1	2	2	3	4	1
SIPopsy		2022-07-01	1994	Hombre	Técnico / Tecnológico	Estrato 2	Colombia	Atlántico	Barranquilla	No	Estudiante	9412			2	3	4	4	3	3	3	3	3	3	2	2	2	0	0	2	2	1	2	Emoción,Aburrición,Inquietud,Sorpresa,Amistad,Extroversión	Vergüenza,Educación,Sospecha,Tensión,Imprudencia,Orgullo	Aburrición,Dedicación,Educación,Agitación,Sospecha,Tensión	3	4	4	4	4	4	3	4	4	4	4	4	4
SIPopsy		2022-07-01																																Sospecha,Inquietud,Orgullo,Dedicación,Nostalgia	Educación,Agitación,Nostalgia,Tensión,Compasión,Imprudencia	Tensión,Orgullo,Educación,Amistad,Inquietud,Extroversión	5	5	1	5	2	3	5	1	2	1	2	3	1
SIPopsy		2022-07-01	1999	Mujer	Título universitario	Estrato 4	Andorra	Bogotá D.C.	Bogotá D.C	Sí	Labores del hogar	1753			2	1	2	1	5	1	2	5	5	1	1	5	1	0	1	1	5	5	1	Vergüenza,Aburrición,Orgullo,Impresión,Sorpresa,Educación	Aburrición,Educación,Tensión,Compasión,Impresión,Trabajo	Extroversión,Arrepentimiento,Timidez,Impresión,Educación,Sorpresa	5	1	5	1	1	1	5	5	5	5	1	1	5
SIPopsy		2022-07-01													5	5	5	4	4	5	4	5	4	4	5	5	3	1	1	5	5	5	5	Inquietud,Timidez,Sospecha,Disciplina,Aburrición,Vergüenza	Aburrición,Amistad,Arrepentimiento,Sospecha,Tensión,Nostalgia	Aburrición,Trabajo,Impresión,Timidez,Compasión,Imprudencia	5	5	5	5	5	5	5	3	5	5	4	5	5
SIPopsy		2022-07-01																																			1	1	1	1	1	1	1	1	1	1	1	1	1
SIPopsy		2022-07-01	1985	Hombre	Primaria	Estrato 2	Colombia	Bogotá D.C.	Bogotá D.C.	No	Ayudante de construcción	4287	M		5	5	5	5	5	3	5	5	5	5	5	5	5	1	1	4	4	3	3	Trabajo,Dedicación,Cordialidad,Educación,Arrepentimiento,Amistad	Trabajo,Cordialidad,Amistad,Educación,Dedicación,Disciplina	Emoción,Cordialidad,Trabajo,Educación,Amistad,Arrepentimiento	5	3	1	5	5	5	5	3	5	5	5	4	3
SIPopsy		2022-07-01	1991	Hombre	Título universitario	Estrato 3	Colombia	Bogotá D.C.	Bogotá D.C.	No	Empleado de Popsy	2334	A		5	3	3	5	2	2	4	5	4	2	3	3	3	1	1	2	3	2	2	Educación,Agitación,Emoción,Trabajo,Orgullo,Cordialidad	Timidez,Inquietud,Aburrición,Sorpresa,Impresión,Emoción	Vergüenza,Imprudencia,Tensión,Sospecha,Emoción,Inquietud	5	2	4	3	1	1	1	1	4	4	1	1	3
SIPopsy		2022-07-01													3	5	5			3			3											Amistad,Educación,Impresión,Compasión,Emoción,Orgullo	Inquietud,Arrepentimiento,Aburrición,Imprudencia,Vergüenza,Dedicación	Timidez,Inquietud,Cordialidad,Aburrición,Imprudencia,Sospecha	3	3	2	3	3	3	3	3	3	3	2	3	1
SIPopsy		2022-07-01	1991	Mujer	Bachillerato	Estrato 1	Colombia	Cesar	Valledupar	Sí	Empleado de Popsy	5374			5	5	5	5	5	5	5	5	5	5	5	4	5	1	1	5	5	5	5	Sorpresa,Orgullo,Arrepentimiento,Compasión,Sospecha,Nostalgia	Inquietud,Impresión,Orgullo,Amistad,Nostalgia,Dedicación	Aburrición,Imprudencia,Cordialidad,Extroversión,Nostalgia,Vergüenza	4	4	5	5	4	5	5	5	5	5	4	5	4
SIPopsy		2022-07-01	2000	Mujer	Técnico / Tecnológico	Estrato 2	Colombia	Bogotá D.C.	Bogotá D.C.	No	Empleado de Popsy	6524			3	3	2	4	2	3	2	4	2	1	3	3	2	0	1	2	2	2	2	Impresión,Educación,Sorpresa,Emoción,Trabajo,Tensión	Aburrición,Inquietud,Impresión,Sorpresa,Tensión,Emoción	Impresión,Tensión,Orgullo,Inquietud,Trabajo,Sospecha	2	1	2	2	1	1	1	2	3	1	2	2	2
SIPopsy		2022-07-01	1991	Hombre	Título universitario	Estrato 3	Colombia	Bogotá D.C.	Bogotá D.C.	No	Empleado de Popsy	8143			5	2	3	5	2	2	3	5	4	1	4	4	4	1	1	2	3	2	3	Educación,Orgullo,Trabajo,Emoción,Dedicación,Cordialidad	Tensión,Timidez,Inquietud,Amistad,Sorpresa,Educación	Inquietud,Imprudencia,Vergüenza,Sospecha,Orgullo,Nostalgia	5	3	3	4	1	1	1	1	4	4	1	1	3
SIPopsy		2022-07-01	2003	Mujer	Bachillerato	Estrato 3	Colombia	Risaralda	Pereira	No	Trabajador independiente	1595			2	1	1	5	1	1	3	1	3	5	3	4	4	0	1	3	4	3	3	Disciplina,Nostalgia,Extroversión,Sorpresa,Educación,Trabajo	Orgullo,Dedicación,Vergüenza,Sospecha,Arrepentimiento,Aburrición	Trabajo,Arrepentimiento,Compasión,Inquietud,Aburrición,Imprudencia	4	1	1	5	1	1	1	1	3	1	1	1	2
SIPopsy		2022-07-01	1980	Mujer	Técnico / Tecnológico	Estrato 2	Colombia	Santander	Bucaramanga	No	Empleado de Popsy	3107			5	4	5	4	5	2	3	3	4	2	3	3	3	1	1	2	1	1	3	Compasión,Vergüenza,Arrepentimiento,Imprudencia,Extroversión,Tensión	Trabajo,Amistad,Educación,Dedicación,Disciplina,Cordialidad	Disciplina,Trabajo,Educación,Dedicación,Amistad,Orgullo	3	4	1	1	1	2	3	4	3	3	3	2	3
SIPopsy		2022-07-01	1999	Mujer	Técnico / Tecnológico	Estrato 1	Colombia	Risaralda	Pereira	Sí	Estudiante	4645	R		4	3	3	4	3	3	4	2	2	3	5	3	4	0	1	3	3	4	3	Dedicación,Sospecha,Imprudencia,Agitación,Aburrición,Cordialidad	Arrepentimiento,Dedicación,Orgullo,Aburrición,Amistad,Sorpresa	Compasión,Educación,Tensión,Aburrición,Agitación,Emoción	5	2	3	3	3	3	2	3	2	4	2	2	2
SIPopsy		2022-07-01	1997	Mujer	Técnico / Tecnológico	Estrato 2	Colombia	Quindío	Filandia	No	Labores del hogar	1356			3	3	3	3	3	3	3	3	3	3	3	3	3	1	1	3	3	3	3	Amistad,Orgullo,Sospecha,Impresión,Timidez,Educación	Arrepentimiento,Extroversión,Sorpresa,Inquietud,Trabajo,Imprudencia	Tensión,Orgullo,Impresión,Inquietud,Sospecha,Emoción	1	1	1	1	1	1	1	1	1	1	1	1	1
SIPopsy		2022-07-01	1999	Mujer	Técnico / Tecnológico	Estrato 1	Colombia	Risaralda	Pereira	No	Labores del hogar	6885	D		3	2	4	4	3	3	2	3	2	3	3	3	3	0	1	2	4	3	4	Agitación,Trabajo,Dedicación,Amistad,Compasión,Orgullo	Disciplina,Vergüenza,Arrepentimiento,Tensión,Aburrición,Cordialidad	Tensión,Emoción,Timidez,Educación,Sospecha,Impresión	3	2	3	3	5	3	3	2	4	2	2	2	3
SIPopsy		2022-07-01																																														3
SIPopsy		2022-07-01																																		Imprudencia,Tensión,Inquietud,Arrepentimiento,Sorpresa	4	4	4	4	2	4	2	3	4	4	5	4	1
SIPopsy		2022-07-01	1997	Mujer	Título universitario	Estrato 2	Colombia	Valle del Cauca	Cali	No	Empleado de Popsy	5943			3	1	3	1	4	3	3	2	4	4	4	3	3	0	0	3	2	2	2	Nostalgia,Imprudencia,Aburrición,Trabajo,Impresión,Timidez	Sorpresa,Compasión,Nostalgia,Disciplina,Emoción,Extroversión	Amistad,Trabajo,Nostalgia,Timidez,Tensión,Compasión	3	3	4	4	3	4	3	3	4	2	3	3	3
SIPopsy		2022-07-01
SIPopsy		2022-07-01																																												4	4
SIPopsy		2022-07-01	1996	Mujer	Bachillerato	Estrato 1	Colombia	Bogotá D.C.	Bogotá D.C.	No	Desempleado	5018			5	3	5	2	2	4	2	5	5	2	2	2	2	0	0	3	3	2	2	Inquietud,Disciplina,Nostalgia,Vergüenza,Orgullo,Agitación	Emoción,Disciplina,Amistad,Inquietud,Extroversión,Cordialidad	Nostalgia,Amistad,Sospecha,Orgullo,Sorpresa,Timidez	4	4	4	4	5	4	4	4	4	4	4	4	4
SIPopsy		2022-07-01	1991	Mujer	Título universitario										4	5	4	5	4	3	3	4	4	4	4	3	5	1	1	4	5	4	4	Cordialidad,Inquietud,Vergüenza,Orgullo,Agitación,Dedicación	Emoción,Arrepentimiento,Tensión,Orgullo,Extroversión,Inquietud	Arrepentimiento,Aburrición,Sospecha,Cordialidad,Nostalgia,Tensión	5	3	4	3	5	4	5	4	4	4	4	4	5
SIPopsy		2022-07-01	1995	Mujer	Bachillerato	Estrato 1	Colombia	Huila	Neiva	Sí	Empleado de Popsy	0418			5	5	4	2	5	3	1	5	5	4	3	5	5	1	1	4	1	2	4	Trabajo,Disciplina,Impresión,Nostalgia,Sospecha,Educación	Sospecha,Imprudencia,Impresión,Timidez,Emoción,Extroversión	Disciplina,Trabajo,Impresión,Inquietud,Emoción,Educación	4	5	2	2	5	4	2	2	3	3	2	4	4
SIPopsy		2022-07-01																																Timidez,Cordialidad,Disciplina,Educación,Tensión,Amistad	Trabajo,Disciplina,Orgullo,Nostalgia,Cordialidad,Inquietud	Aburrición,Impresión,Dedicación,Sospecha,Compasión	4	3	4	4	4	4	4	2	4	4	4	4	4
SIPopsy		2022-07-01	1981	Hombre	Título universitario	Estrato 3	Colombia	Cundinamarca	Madrid	No	Empleado de Popsy	9212			4	4	1	1	1	1	1	1	1	1	3	3	3	1	1	3	2	2	4	Cordialidad,Emoción,Sorpresa,Nostalgia,Educación,Timidez	Educación,Cordialidad,Trabajo,Disciplina,Dedicación,Compasión	Tensión,Extroversión,Sospecha,Vergüenza,Inquietud,Imprudencia	5	3	1	1	1	1	1	1	5	4	5	2	2
SIPopsy		2022-07-01	1992	Mujer	Técnico / Tecnológico	Estrato 2	Colombia	Atlántico	Soledad	Sí	Empleado de Popsy	0060			4	2	2	2	4	2	5	2	4	5	2	2	2	0	0	5	2	3	2	Emoción,Impresión,Cordialidad,Disciplina,Orgullo,Amistad	Sorpresa,Inquietud,Cordialidad,Sospecha,Compasión,Imprudencia	Timidez,Aburrición,Sorpresa,Vergüenza,Impresión,Dedicación	2	2	2	5	2	4	5	2	2	2	2	2	5
SIPopsy		2022-07-01	1995	Mujer	Bachillerato	Estrato 1	Colombia	Huila	Neiva	Sí	Empleado de Popsy	0418			5	5	5	3	2	5	5	5	3	4	3	4	4	1	1	3	3	3	3	Sorpresa,Orgullo,Tensión,Disciplina,Emoción,Timidez	Cordialidad,Dedicación,Emoción,Trabajo,Nostalgia,Vergüenza	Impresión,Dedicación,Orgullo,Disciplina,Amistad,Sorpresa	4	4	4	4	5	4	4	4	4	5	4	5	4
SIPopsy		2022-07-01	1995	Hombre	Bachillerato	Estrato 1	Colombia	Bogotá D.C.	Bogotá D.C.	No	Desempleado	8362			3	3	3	3	3	3	3	3	3	3	3	3	3	0	1	3	2	2	2	Agitación,Sorpresa,Nostalgia,Educación,Trabajo,Emoción	Cordialidad,Sorpresa,Trabajo,Timidez,Tensión,Disciplina	Educación,Compasión,Sospecha,Trabajo,Emoción,Vergüenza	3	3	3	3	3	3	3	3	3	3	3	2	3
SIPopsy		2022-07-01	1997	Mujer	Bachillerato	Estrato 1	Colombia	Antioquia	Medellín	Sí	Empleado de Popsy	9732			5	2	4	4	5	4	4	2	4	3	4	3	4	0	1	2	2	1	3	Inquietud,Impresión,Arrepentimiento,Nostalgia,Imprudencia,Aburrición	Emoción,Impresión,Extroversión,Disciplina,Dedicación,Orgullo	Dedicación,Inquietud,Orgullo,Tensión,Arrepentimiento,Emoción	1	1	1	1	1	1	4	1	5	1	2	4	2
SIPopsy		2022-07-01																																			4		5	5	2	4			4	4
SIPopsy		2022-07-01	1997	Mujer	Técnico / Tecnológico	Estrato 2	Colombia	Santander	Piedecuesta	Sí	Empleado de Popsy	3119	L		3	3	4	3	3	4	3	3	3	3	3	3	3	0	1	3	3	4	4	Educación,Trabajo,Emoción,Amistad,Disciplina,Cordialidad	Educación,Dedicación,Disciplina,Tensión,Orgullo,Trabajo	Amistad,Educación,Dedicación,Trabajo,Imprudencia,Cordialidad	3	3	4	4	3	3	4	3	3	4	4	4	4
SIPopsy		2022-07-01	1997	Mujer	Título universitario	Estrato 2	Colombia	Valle del Cauca	Cali	No	Empleado de Popsy	5943			4	3	2	1	5	3	5	2	5	5	1	5	3	0	0	1	2	1	4	Extroversión,Disciplina,Vergüenza,Aburrición,Amistad,Inquietud	Disciplina,Sospecha,Aburrición,Tensión,Sorpresa,Cordialidad	Vergüenza,Arrepentimiento,Disciplina,Impresión,Inquietud,Agitación	1	3	2	1	3	3	2	3	3	4	3	3	5
SIPopsy		2022-07-01	1994	Mujer	Título universitario	Estrato 2	Colombia	Cundinamarca	Soacha	Sí	Empleado de Popsy	2686			3	3	3	4	3	3	3	3	3	3	4	4	4	1	1	3	2	3	3	Dedicación,Agitación,Imprudencia,Impresión,Disciplina,Orgullo	Trabajo,Arrepentimiento,Tensión,Agitación,Dedicación,Cordialidad	Sospecha,Extroversión,Impresión,Trabajo,Inquietud,Arrepentimiento	4	3	3	3	3	1	1	3	3	3	1	3	3
SIPopsy		2022-07-01	2002	Hombre	Técnico / Tecnológico	Estrato 2	Colombia	Bogotá D.C.	Bogotá D.C.	No	Estudiante	9098			4	1	4	4	2	2	5	5	4	3	3	4	1	1	1	5	5	2	2	Agitación,Impresión,Disciplina,Aburrición,Dedicación,Sospecha	Dedicación,Timidez,Sorpresa,Sospecha,Nostalgia,Orgullo	Aburrición,Impresión,Educación,Timidez,Trabajo,Arrepentimiento	2	3	4	5	2	5	4	3	5	4	1	5	4
SIPopsy		2022-07-01	2000	Mujer	Bachillerato	Estrato 2	Colombia								3	3	3	3	2	4	2	1	3	2	3	3	3	0	0	3	3	3	2	Nostalgia,Impresión,Extroversión,Compasión,Educación,Agitación	Vergüenza,Compasión,Aburrición,Dedicación,Trabajo,Agitación	Sospecha,Educación,Amistad,Agitación,Arrepentimiento,Impresión	2	3	3	2	2	3	3	3	3	3	3	2	2
SIPopsy		2022-07-01	1998	Mujer	Bachillerato	Estrato 1	Venezuela	Antioquia	Medellín	No	Empleado de Popsy	8616			5	5	5	5	3	3	5	5	5	3	2	3	3	1	0	3	3	3	4	Dedicación,Disciplina,Educación,Cordialidad,Orgullo,Compasión	Disciplina,Sorpresa,Dedicación,Orgullo,Cordialidad,Trabajo	Vergüenza,Extroversión,Imprudencia,Disciplina,Educación,Orgullo	1	2	2	1	2	1	2	2	2	1	1	1	1
SIPopsy		2022-07-01
SIPopsy		2022-07-01	1973	Mujer	Bachillerato	Estrato 2	Angola	Caldas	Chinchiná	No	Desempleado	8428			3	4	3	3	4	4	3	3	3	4	3	3	4	1	1	4	4	3	4	Extroversión,Compasión,Dedicación,Impresión,Inquietud,Aburrición	Sospecha,Sorpresa,Extroversión,Impresión,Inquietud,Compasión	Timidez,Nostalgia,Vergüenza,Disciplina,Imprudencia,Impresión	4	4	4	4	4	4	4	4	4	4	4	4	4
SIPopsy		2022-07-01	1980	Mujer	Título universitario	Estrato 3	Colombia	Bogotá D.C.	Bogotá D.C.	No	Trabajador independiente	4567			5	4	4	2	2	2	2	2	2	2	4	4	4	1	1	3	2	3	3	Emoción,Amistad,Trabajo,Educación,Orgullo,Cordialidad	Disciplina,Educación,Orgullo,Cordialidad,Dedicación,Trabajo	Disciplina,Orgullo,Educación,Emoción,Amistad,Trabajo	4	1	1	2	2	3	1	1	3	2	3	4	4
SIPopsy		2022-07-01	1967	Mujer	Primaria	Estrato 2	Colombia	Risaralda	Pereira	No	Trabajador independiente	5089	M		3	3	4	4	3	3	4	4	3	3	4	3	3	0	1	2	3	1	2	Orgullo,Educación,Trabajo,Sospecha,Inquietud,Amistad	Cordialidad,Amistad,Trabajo,Emoción,Disciplina,Compasión	Trabajo,Amistad,Dedicación,Educación,Cordialidad,Emoción	2	3	1	2	4	2	3	3	2	2	2	3	2
SIPopsy		2022-07-01	1997	Mujer	Título universitario	Estrato 2	Colombia	Valle del Cauca	Cali	Sí	Empleado de Popsy	5943			2	1	4	1	3	3	2	3	3	2	3	3	4	0	1	4	2	3	2	Compasión,Aburrición,Amistad,Agitación,Timidez,Disciplina	Educación,Orgullo,Agitación,Inquietud,Sospecha,Compasión	Arrepentimiento,Trabajo,Nostalgia,Educación,Vergüenza,Compasión	4	3	3	2	1	3	4	3	2	4	2	4	2
SIPopsy		2022-07-01																																			3	3	3			3	3	3			3	3	3
SIPopsy		2022-07-01	1988	Mujer	Bachillerato	Estrato 1	Colombia	Valle del Cauca	Cali	No	Empleado de Popsy	9317			4	4	3	4	3	4	4	4	4	3	4	4	4	1	1	3	3	3	4	Amistad,Compasión,Emoción,Cordialidad,Orgullo,Trabajo	Cordialidad,Impresión,Agitación,Orgullo,Nostalgia,Dedicación	Educación,Trabajo,Emoción,Disciplina,Orgullo,Cordialidad	3	3	2	3	3	3	2	2	3	3	2	3	2
SIPopsy		2022-07-01	1994	Hombre	Técnico / Tecnológico	Estrato 2	Colombia	Antioquia	Medellín	Sí	Empleado de Popsy	3805			4	4	3	3	1	2	5	4	3	1	4	3	4	1	1	3	1	1	4	Vergüenza,Imprudencia,Sospecha,Arrepentimiento,Aburrición,Inquietud	Vergüenza,Trabajo,Orgullo,Sospecha,Imprudencia,Tensión	Trabajo,Aburrición,Imprudencia,Sospecha,Dedicación,Amistad	1	1	1	4	4	3	5	1	3	1	4	3	5
SIPopsy		2022-07-01	1997	Mujer	Técnico / Tecnológico	Estrato 2	Colombia	Bogotá D.C.	Bogotá D.C.	No	Empleado de Popsy	2098			5	5	1	1	1	1	3	1	1	5	4	4	4	1	1	2	2	2	3	Orgullo,Cordialidad,Disciplina,Trabajo,Educación,Compasión	Timidez,Tensión,Sospecha,Arrepentimiento,Aburrición,Cordialidad	Emoción,Imprudencia,Inquietud,Vergüenza,Tensión,Aburrición	5	1	2	5	1	1	1	1	4	1	4	1	1
SIPopsy		2022-07-01																																														3
SIPopsy		2022-07-01																																			5						3	4				5	3
SIPopsy		2022-07-01	1991	Mujer	Bachillerato	Estrato 1	Colombia	Cesar	Valledupar	Sí	Empleado de Popsy	5321			5	5	5	3	4	4	4	4	5	5	3	4	4	1	1	5	5	5	4	Impresión,Trabajo,Dedicación,Inquietud,Educación,Sospecha	Trabajo,Extroversión,Orgullo,Emoción,Agitación,Tensión	Imprudencia,Dedicación,Orgullo,Disciplina,Nostalgia,Tensión	3	1	4	2	3	2	3	4	5	2	1	4	3
SIPopsy		2022-07-01	1987	Hombre	Técnico / Tecnológico	Estrato 2	Colombia	Magdalena	Santa Marta	No	Empleado de Popsy	9779			4	3	1	2	1	1	3	1	1	1	4	4	4	1	1	2	1	1	3	Agitación,Disciplina,Trabajo,Orgullo,Dedicación,Educación	Disciplina,Trabajo,Amistad,Educación,Nostalgia,Cordialidad	Inquietud,Sospecha,Orgullo,Imprudencia,Timidez,Arrepentimiento	3	1	1	1	1	2	1	1	2	1	2	3	1
SIPopsy		2022-07-01	2000	Mujer	Bachillerato	Estrato 2	Colombia	Cundinamarca	Soacha	Sí	Empleado de Popsy	5242			3	2	3	2	2	1	2	2	1	2	1	1	1	0	0	1	1	1	2	Dedicación,Impresión,Cordialidad,Agitación,Tensión,Aburrición	Compasión,Inquietud,Disciplina,Nostalgia,Arrepentimiento,Dedicación	Amistad,Compasión,Emoción,Vergüenza,Dedicación,Educación	3	3	3	3	2	3	3	3	2	3	3	3	3
SIPopsy		2022-07-01	1996	Mujer	Técnico / Tecnológico	Estrato 2	Colombia	Cundinamarca	Mosquera	No	Empleado de Popsy	8149			3	3	2	4	3	4	4	3	3	3	3	3	3	1	1	2	1	1	2	Imprudencia,Inquietud,Disciplina,Extroversión,Impresión,Sospecha	Agitación,Cordialidad,Impresión,Orgullo,Extroversión,Sorpresa	Inquietud,Tensión,Orgullo,Aburrición,Trabajo,Dedicación	2	3	2	3	3	2	3	2	4	2	2	2	2
SIPopsy		2022-07-01	1983	Mujer	Técnico / Tecnológico	Estrato 3	Colombia	Magdalena	Santa Marta	No	Labores del hogar	7016			3	3	3	3	3	3	3	3	3	3	3	3	3	1	1	3	3	3	3	Emoción,Educación,Dedicación,Trabajo,Disciplina,Impresión	Orgullo,Amistad,Impresión,Compasión,Tensión,Trabajo	Educación,Trabajo,Disciplina,Orgullo,Dedicación,Emoción	3	3	3	3	3	3	3	3	3	3	3	3	3
SIPopsy		2022-07-01	1990	Mujer	Bachillerato	Estrato 3	Colombia	Bogotá D.C.	Bogotá D.C.	Sí	Desempleado	0323			5	5	5	5	5	3	4	5	5	5	3	4	4	1	1	1	2	2	2	Trabajo,Amistad,Disciplina,Educación,Cordialidad,Compasión	Aburrición,Emoción,Impresión,Sorpresa,Sospecha,Inquietud	Sospecha,Orgullo,Inquietud,Sorpresa,Emoción,Tensión	5	1	2	3	1	1	2	1	5	1	1	3	3
SIPopsy		2022-07-01	1991	Hombre	Técnico / Tecnológico	Estrato 2	Colombia	Valle del Cauca	Guadalajara de Buga	No	Empleado de Popsy	6044			3	3	3	3	2	1	1	4	2	2	3	3	3	1	1	3	3	2	2	Sorpresa,Orgullo,Sospecha,Impresión,Educación,Tensión	Tensión,Impresión,Nostalgia,Imprudencia,Trabajo,Emoción	Nostalgia,Arrepentimiento,Emoción,Tensión,Sospecha,Imprudencia	3	1	2	1	2	2	2	1	3	3	2	2	2
SIPopsy		2022-07-01	1991	Hombre	Título universitario	Estrato 2	Colombia	Bogotá D.C.	Bogotá D.C.	No	Empleado de Popsy	7739			4	3	2	4	3	2	3	4	3	2	3	4	3	1	1	3	3	3	2	Orgullo,Trabajo,Cordialidad,Disciplina,Educación,Emoción	Inquietud,Sospecha,Tensión,Sorpresa,Imprudencia,Agitación	Imprudencia,Emoción,Extroversión,Agitación,Tensión,Sospecha	3	2	1	2	1	4	1	1	3	2	2	1	3
SIPopsy		2022-07-01	1981	Hombre	Título universitario	Estrato 3	Colombia	Cundinamarca	Madrid	No	Empleado de Popsy	9212			4	4	2	1	1	1	2	2	2	1	3	4	4	1	1	3	2	2	4	Trabajo,Dedicación,Disciplina,Educación,Orgullo,Emoción	Trabajo,Tensión,Cordialidad,Timidez,Impresión,Aburrición	Aburrición,Vergüenza,Sospecha,Inquietud,Imprudencia,Tensión	5	3	1	1	1	1	1	1	5	4	4	1	2
SIPopsy		2022-07-01	1996	Mujer	Título universitario	Estrato 2	Colombia	Bogotá D.C.	Bogotá D.C.	No	Empleado de Popsy	5537			4	4	3	4	1	3	3	4	4	2	3	3	2	1	1	2	1	3	1	Dedicación,Educación,Trabajo,Compasión,Disciplina,Orgullo	Agitación,Orgullo,Imprudencia,Impresión,Arrepentimiento,Sospecha	Imprudencia,Aburrición,Vergüenza,Tensión,Extroversión,Impresión	4	2	2	5	1	1	1	1	2	1	3	1	2
SIPopsy		2022-07-01	1990	Mujer	Técnico / Tecnológico	Estrato 2	Colombia	Bogotá D.C.	Bogotá D.C.	No	Empleado de Popsy	9793			5	3	1	3	1	2	3	1	3	2	3	2	2	1	1	3	3	3	3	Educación,Imprudencia,Tensión,Disciplina,Amistad,Trabajo	Trabajo,Amistad,Inquietud,Educación,Emoción,Orgullo	Educación,Trabajo,Inquietud,Amistad,Orgullo,Compasión	3	3	1	1	1	3	1	1	3	2	1	4	3
SIPopsy		2022-07-01	1989	Hombre	Bachillerato	Estrato 2	Colombia	Antioquia	Bello	Sí	Empleado de Popsy	4359			5	2	1	1	3	1	1	1	1	1	3	1	2	0	1	2	2	2	4	Trabajo,Educación,Aburrición,Tensión,Amistad,Agitación	Trabajo,Sorpresa,Agitación,Compasión,Cordialidad,Emoción	Orgullo,Trabajo,Dedicación,Educación,Disciplina,Sorpresa	2	1	1	1	1	3	4	1	1	2	4	4	1
SIPopsy		2022-07-01	1994	Mujer	Bachillerato	Estrato 2	Colombia	Bogotá D.C.	Bogotá D.C.	No	Empleado de Popsy	9841			3	3	2	3	2	4	3	2	2	3	2	2	3	1	1	1	1	1	1	Orgullo,Timidez,Nostalgia,Inquietud,Aburrición,Amistad	Imprudencia,Tensión,Educación,Emoción,Vergüenza,Arrepentimiento	Vergüenza,Sorpresa,Sospecha,Aburrición,Cordialidad,Compasión	3	3	3	4	3	2	3	4	4	3	4	4	4
SIPopsy		2022-07-01	1991	Mujer	Posgrado	Estrato 2	Colombia	Bogotá D.C.	Bogotá D.C.	Sí	Empleado de Popsy	1837			3	4	3	3	3	4	2	4	3	3	2	2	2	0	1	2	2	2	2	Tensión,Aburrición,Arrepentimiento,Impresión,Sorpresa,Inquietud	Inquietud,Sospecha,Educación,Aburrición,Nostalgia,Timidez	Tensión,Inquietud,Sospecha,Agitación,Impresión,Nostalgia	3	2	1	2	2	1	2	1	2	2	1	1	2
SIPopsy		2022-07-01																																			4	2	2	3	3	4	3	3	3	3	4	3	2
SIPopsy		2022-07-01
SIPopsy		2022-07-01
SIPopsy		2022-07-01	2001	Mujer	Técnico / Tecnológico	Estrato 4	Anguilla	Bogotá D.C.	Bogotá D.C	No	Desempleado	3632	J		1	5	5	2	2	2	2	5	2	5	5	1	5	1	0	1	5	5	1	Disciplina,Extroversión,Vergüenza,Sospecha,Educación,Emoción	Tensión,Impresión,Compasión,Agitación,Nostalgia,Arrepentimiento	Sorpresa,Impresión,Cordialidad,Educación,Compasión,Amistad	1	5	1	1	2	1	4	1	5	5	5	5	5
SIPopsy		2022-07-01
SIPopsy		2022-07-01	1980	Mujer	Técnico / Tecnológico	Estrato 1	Colombia	Sucre	Sincelejo	No	Empleado de Popsy	1641			4	3	4	3	2	3	5	2	4	4	2	3	3	0	1	1	4	1	5	Trabajo,Educación,Disciplina,Dedicación,Orgullo,Amistad	Trabajo,Disciplina,Dedicación,Compasión,Sospecha,Amistad	Trabajo,Orgullo,Educación,Imprudencia,Disciplina,Impresión	4	5	5	1	1	1	5	1	5	2	3	5	5
SIPopsy		2022-07-01	1975	Mujer	Bachillerato	Estrato 2	Angola	Caquetá	Morelia	No	Trabajador independiente	5185			4	4	4	4	4	4	4	4	4	4	4	4	4	1	1	1	4	4	4	Emoción,Tensión,Agitación,Orgullo,Disciplina,Cordialidad	Aburrición,Timidez,Dedicación,Orgullo,Compasión,Cordialidad	Inquietud,Dedicación,Nostalgia,Sospecha,Imprudencia,Aburrición	4	4	4	4	4	4	4	4	4	4	4	4	4
SIPopsy		2022-07-01	1993	Hombre	Bachillerato	Estrato 2	Colombia	Cundinamarca	Soacha	No	Empleado de Popsy	6559	C		2	3	3	3	4	2	3	3	3	4	3	2	4	1	0	4	3	3	1	Trabajo,Educación,Orgullo,Sorpresa,Amistad,Compasión	Cordialidad,Tensión,Orgullo,Disciplina,Compasión,Trabajo	Trabajo,Orgullo,Inquietud,Tensión,Cordialidad,Sospecha	4	4	2	4	2	4	3	3	5	3	3	4	4
SIPopsy		2022-07-01	1990	Mujer	Técnico / Tecnológico	Estrato 2	Colombia	Bogotá D.C.	Bogotá D.C.	No	Empleado de Popsy	1026			3	2	2	3	3	4	1	3	2	1	3	3	3	1	1	3	2	2	4	Disciplina,Cordialidad,Educación,Timidez,Sorpresa,Sospecha	Educación,Dedicación,Disciplina,Cordialidad,Orgullo,Emoción	Cordialidad,Educación,Tensión,Agitación,Inquietud,Imprudencia	5	4	1	1	1	5	1	1	5	5	1	4	4
SIPopsy		2022-07-01													4	4	3	2	2	2	2	4	2	3										Compasión,Sorpresa,Inquietud,Tensión,Sospecha,Emoción	Compasión,Sospecha,Inquietud,Impresión,Orgullo,Sorpresa	Orgullo,Sorpresa,Emoción,Impresión,Inquietud,Tensión	3	2	1	1	1	1	1	1	3	2	1	3	2
SIPopsy		2022-07-01	1992	Mujer	Técnico / Tecnológico	Estrato 2	Colombia	Bogotá D.C.	Bogotá D.C.	No	Empleado de Popsy	8030			5	4	3	2	2	4	5	5	4	3	2	2	2	0	1	2	2	2	2	Amistad,Orgullo,Educación,Disciplina,Cordialidad,Emoción	Orgullo,Cordialidad,Dedicación,Amistad,Trabajo,Compasión	Cordialidad,Orgullo,Trabajo,Educación,Disciplina,Dedicación	2	4	1	2	2	3	2	2	5	3	2	3	2
SIPopsy		2022-07-01	1991	Mujer	Bachillerato	Estrato 1	Colombia	Cundinamarca	Girardot	No	Empleado de Popsy	2575	G		4	4	4	4	4	4	4	4	4	4	4	4	4	0	1	3	3	3	4	Dedicación,Extroversión,Emoción,Vergüenza,Cordialidad,Compasión	Extroversión,Agitación,Amistad,Sorpresa,Educación,Sospecha	Sospecha,Timidez,Trabajo,Amistad,Tensión,Disciplina	4	4	4	4	4	4	4	4	4	4	4	4	4
SIPopsy		2022-07-01	1989	Mujer	Bachillerato	Estrato 3	Colombia	Bogotá D.C.	Bogotá D.C.	No	Desempleado	0223			5	5	5	5	5	5	5	5	5	5	3	4	4	1	1	1	1	1	1	Dedicación,Emoción,Trabajo,Compasión,Educación,Amistad	Cordialidad,Agitación,Sorpresa,Impresión,Timidez,Compasión	Tensión,Agitación,Orgullo,Emoción,Inquietud,Extroversión	5	1	1	1	1	1	1	1	3	1	1	1	1
SIPopsy		2022-07-01	2000	Mujer	Técnico / Tecnológico	Estrato 3	Colombia	Cundinamarca	Mosquera	Sí	Empleado de Popsy	9022			3	3	3	3	3	3	3	3	3	3	3	3	3	1	1	3	3	3	4	Inquietud,Agitación,Tensión,Sospecha,Imprudencia,Vergüenza	Trabajo,Disciplina,Dedicación,Cordialidad,Educación,Compasión	Trabajo,Dedicación,Educación,Disciplina,Cordialidad,Orgullo	2	2	1	1	3	3	4	3	3	3	4	3	4
SIPopsy		2022-07-01	1990	Hombre	Posgrado	Estrato 3	Colombia	Cundinamarca	Mosquera	No	Empleado de Popsy	7375			5	5	2	3	1	2	3	3	2	2	4	3	4	1	1	2	2	1	3	Disciplina,Trabajo,Dedicación,Educación,Amistad,Cordialidad	Aburrición,Timidez,Inquietud,Imprudencia,Emoción,Compasión	Vergüenza,Sospecha,Imprudencia,Agitación,Tensión,Inquietud	3	1	1	1	1	3	1	1	4	5	2	1	1
SIPopsy		2022-07-01																																						1	1	1	1		3	1		1	1
SIPopsy		2022-07-01																																			2	1	1	1	1	1	1		1		1	1	1
SIPopsy		2022-07-01	1994	Mujer	Técnico / Tecnológico	Estrato 3	Colombia	Cundinamarca	Soacha	No	Empleado de Popsy	2686			3	3	3	3	3	3	3	3	3	3	4	3	3	1	1	3	3	3	3	Orgullo,Trabajo,Agitación,Dedicación,Tensión,Amistad	Dedicación,Educación,Tensión,Trabajo,Orgullo,Emoción	Tensión,Dedicación,Cordialidad,Educación,Orgullo,Trabajo	4	2	3	3	3	3	2	2	3	2	3	3	3
SIPopsy		2022-07-02																																			5	2	4	4	5	3	1	4	3	4	5	5	5
SIPopsy		2022-07-02	1998	Mujer	Bachillerato	Estrato 2	Colombia	Bogotá D.C.	Bogotá D.C.	No	Desempleado	2536			3	2	3	3	4	1	3	4	5	4	4	5	5	1	1	5	4	4	4	Agitación,Tensión,Aburrición,Inquietud,Extroversión,Trabajo	Emoción,Educación,Cordialidad,Arrepentimiento,Compasión,Dedicación	Sorpresa,Trabajo,Dedicación,Compasión,Extroversión,Impresión	5	4	4	1	1	2	4	2	3	2	4	3	1
SIPopsy		2022-07-02	1992	Mujer	Título universitario	Estrato 4	Colombia	Atlántico	Soledad	Sí	Empleado de Popsy	0060			4	4	4	3	3	2	2	4	2	2	2	1	2	0	0	1	3	1	1	Disciplina,Cordialidad,Tensión,Timidez,Trabajo,Vergüenza	Tensión,Imprudencia,Educación,Extroversión,Vergüenza,Compasión	Trabajo,Disciplina,Cordialidad,Dedicación,Extroversión,Emoción	4	3	1	2	1	2	5	4	4	5	4	2	1
SIPopsy		2022-07-02	1974	Hombre	Título universitario	Estrato 3	Colombia	Antioquia	Bello	No	Empleado de Popsy	2059			5	5	5	5	1	1	1	5	1	1	5	5	5	1	1	1	1	1	5	Tensión,Imprudencia,Agitación,Sospecha,Aburrición,Vergüenza	Disciplina,Educación,Cordialidad,Orgullo,Dedicación,Trabajo	Educación,Dedicación,Trabajo,Amistad,Cordialidad,Disciplina	1	1	1	1	1	5	5	5	1	1	5	5	5
SIPopsy		2022-07-02	1972	Mujer	Bachillerato	Estrato 2	Aruba	Guainía	San Felipe	No	Trabajador independiente	8248			4	3	3	3	4	3	4	3	4	3	4	4	4	1	1	4	4	3	3	Imprudencia,Inquietud,Timidez,Trabajo,Disciplina,Vergüenza	Sospecha,Impresión,Aburrición,Emoción,Educación,Amistad	Compasión,Cordialidad,Agitación,Nostalgia,Dedicación,Extroversión	4	4	4	4	4	4	4	4	4	4	4	4	4
SIPopsy		2022-07-02	1996	Mujer	Título universitario	Estrato 2	Colombia	Bogotá D.C.	Bogotá D.C.	Sí	Empleado de Popsy	5537			5	4	3	3	4	3	2	4	3	3	3	3	2	1	1	2	2	2	1	Trabajo,Disciplina,Educación,Dedicación,Orgullo,Compasión	Timidez,Impresión,Vergüenza,Aburrición,Orgullo,Imprudencia	Vergüenza,Inquietud,Impresión,Compasión,Arrepentimiento,Tensión	3	2	1	5	1	1	1	1	3	2	3	3	3
SIPopsy		2022-07-02													4								3	4										Impresión,Amistad,Disciplina,Compasión,Trabajo,Dedicación	Trabajo,Amistad,Tensión,Educación,Compasión,Dedicación	Inquietud,Cordialidad,Orgullo,Emoción,Trabajo,Amistad	2	3	2	2	3	3	2	2	2	2	2	4	4
SIPopsy		2022-07-02	1988	Mujer											4	3	2	3	2	1	2	3	2	2	1	1	1	0	1	1	1	1	4	Compasión,Sospecha,Extroversión,Cordialidad,Educación,Aburrición	Agitación,Dedicación,Educación,Impresión,Cordialidad,Amistad	Orgullo,Disciplina,Compasión,Trabajo,Educación,Amistad	1	3	3	3	2	3	2	2	3	2	2	2	3
SIPopsy		2022-07-02
SIPopsy		2022-07-02	1988	Mujer	Técnico / Tecnológico	Estrato 3	Colombia	Meta	Villavicencio	Sí	Empleado de Popsy	7972	S		4	3	3	3	4	2	2	2	3	2	1	1	1	0	0	1	1	1	1	Amistad,Orgullo,Timidez,Emoción,Educación,Tensión	Disciplina,Trabajo,Sorpresa,Emoción,Amistad,Impresión	Educación,Sospecha,Impresión,Dedicación,Disciplina,Tensión	3	3	3	2	2	3	2	2	3	2	2	3	2
SIPopsy		2022-07-02	1992	Mujer	Técnico / Tecnológico	Estrato 4	Anguilla	Bogotá D.C.	Bogotá D.C	Sí	Empleado de otra compañía o institución	1852			3	5	1	2	2	1	2	5	2	1	1	1	5	1	1	1	5	5	1	Inquietud,Emoción,Disciplina,Orgullo,Dedicación,Impresión	Sorpresa,Emoción,Nostalgia,Agitación,Trabajo,Compasión	Impresión,Vergüenza,Disciplina,Tensión,Orgullo,Aburrición	1	1	5	5	5	5	5	1	1	1	1	1	5
SIPopsy		2022-07-02																																			2										2
SIPopsy		2022-07-02
SIPopsy		2022-07-02	1988	Mujer	Técnico / Tecnológico	Estrato 3	Colombia	Meta	Villavicencio	Sí	Empleado de Popsy	7972			3	3	2	2	2	3	2	2	3	3	1	1	1	0	0	1	1	1	1	Educación,Cordialidad,Trabajo,Orgullo,Sorpresa,Disciplina	Dedicación,Amistad,Sorpresa,Cordialidad,Emoción,Disciplina	Sorpresa,Educación,Amistad,Dedicación,Timidez,Orgullo	3	3	2	3	3	2	3	2	2	3	4	2	3
SIPopsy		2022-07-02	1988	Mujer	Bachillerato	Estrato 3	Colombia	Meta	Villavicencio	Sí	Empleado de Popsy	7972			3	2	2	3	3	3	3	3	3	3	1	1	2	0	0	1	1	1	1	Disciplina,Tensión,Extroversión,Timidez,Compasión,Orgullo	Arrepentimiento,Extroversión,Trabajo,Sorpresa,Cordialidad,Sospecha	Sorpresa,Amistad,Extroversión,Tensión,Sospecha,Inquietud	2	2	2	3	2	3	4	3	2	2	3	2	3
SIPopsy		2022-07-02	1990	Mujer	Bachillerato	Estrato 3	Colombia	Bogotá D.C.	Bogotá D.C.	No	Estudiante	0323			5	5	5	4	5	5	5	4	5	5	4	4	4	1	1	1	1	1	1	Educación,Trabajo,Disciplina,Compasión,Cordialidad,Emoción	Emoción,Vergüenza,Sospecha,Arrepentimiento,Timidez,Aburrición	Orgullo,Inquietud,Impresión,Extroversión,Emoción,Imprudencia	5	1	1	5	1	1	1	1	4	1	1	1	1
		2022-07-02	1966	Hombre	Título universitario	Estrato 3	Colombia	Bogotá D.C.	Bogotá D.C.	No	Desempleado	1617			4	3	4	3	2	2	2	2	4	2	3	3	3	1	1	3	2	1	3	Nostalgia,Impresión,Educación,Agitación,Cordialidad,Orgullo	Nostalgia,Orgullo,Sorpresa,Dedicación,Agitación,Imprudencia	Sorpresa,Arrepentimiento,Nostalgia,Inquietud,Tensión,Trabajo	2	2	2	2	1	1	3	2	2	1	2	2	3
SIPopsy		2022-07-02	1989	Mujer	Técnico / Tecnológico	Estrato 3	Colombia	Cundinamarca	Mosquera	No	Empleado de Popsy	0273			4	3	2	3	2	4	4	4	3	3	4	4	4	1	1	3	4	2	5	Trabajo,Disciplina,Educación,Emoción,Dedicación,Compasión	Trabajo,Emoción,Educación,Extroversión,Disciplina,Orgullo	Trabajo,Emoción,Educación,Orgullo,Cordialidad,Dedicación	3	2	2	3	2	2	2	2	4	3	3	4	4
SIPopsy		2022-07-02	1991	Mujer	Bachillerato	Estrato 2	Colombia	Atlántico	Barranquilla	No	Empleado de Popsy	7450	B		4	4	4	4	4	4	4	4	4	4	3	4	4	1	1	4	4	4	4	Educación,Aburrición,Timidez,Tensión,Dedicación,Agitación	Imprudencia,Compasión,Inquietud,Disciplina,Aburrición,Agitación	Orgullo,Amistad,Compasión,Dedicación,Inquietud,Arrepentimiento	4	4	4	4	4	4	4	4	4	4	4	4	4
SIPopsy		2022-07-02	1985	Mujer	Técnico / Tecnológico	Estrato 2	Colombia	Nariño	Pasto	No	Empleado de Popsy	8524			4	2	2	3	3	4	3	2	4	4	2	3	2	0	1	3	3	3	3	Educación,Trabajo,Arrepentimiento,Dedicación,Disciplina,Sorpresa	Orgullo,Amistad,Sorpresa,Compasión,Cordialidad,Extroversión	Orgullo,Educación,Trabajo,Extroversión,Amistad,Inquietud	5	1	1	1	1	1	1	1	3	1	1	5	1
SIPopsy		2022-07-02	1997	Mujer	Bachillerato	Estrato 2	Colombia	Atlántico	Barranquilla	No	Empleado de Popsy	3201			1	2	4	1	2	3	2	5	1	1	5	2	1	0	0	2	3	2	5	Orgullo,Educación,Sospecha,Compasión,Amistad,Cordialidad	Arrepentimiento,Extroversión,Sorpresa,Educación,Nostalgia,Inquietud	Cordialidad,Arrepentimiento,Tensión,Dedicación,Vergüenza,Trabajo	1	2	5	5	5	1	1	5	5	5	5	5	5
SIPopsy		2022-07-02																																			5	5	5	5		5		5	5	5	5	5	5
SIPopsy		2022-07-02	1993	Hombre	Técnico / Tecnológico	Estrato 2	Colombia	Cundinamarca	Fusagasugá	Sí	Empleado de Popsy	4048			4	4	1	1	5	2	1	4	1	3	5	5	5	1	0	5	5	5	5	Dedicación,Extroversión,Aburrición,Imprudencia,Orgullo,Inquietud	Extroversión,Tensión,Sorpresa,Arrepentimiento,Amistad,Orgullo	Vergüenza,Tensión,Emoción,Aburrición,Trabajo,Extroversión	2	3	1	4	4	3	4	2	1	2	1	2	2
SIPopsy		2022-07-02	1989	Hombre	Bachillerato	Estrato 2	Colombia	Bogotá D.C.	Bogotá D.C.	No	Empleado de Popsy	5482			5	4	2	2	2	2	4	3	3	3	5	5	5	1	1	3	3	4	4	Cordialidad,Orgullo,Educación,Amistad,Trabajo,Disciplina	Cordialidad,Amistad,Timidez,Aburrición,Arrepentimiento,Extroversión	Amistad,Emoción,Sospecha,Trabajo,Inquietud,Tensión	5	1	1	3	1	1	1	2	3	1	3	3	1
SIPopsy		2022-07-02	1981	Mujer	Bachillerato	Estrato 2	Colombia	Cundinamarca	Fusagasugá	No	Empleado de Popsy	3231			5	5	3	3	1	2	2	1	2	2	2	2	2	1	1	2	2	2	2	Emoción,Dedicación,Trabajo,Cordialidad,Sorpresa,Inquietud	Cordialidad,Tensión,Amistad,Dedicación,Orgullo,Trabajo	Orgullo,Educación,Amistad,Trabajo,Sospecha,Extroversión	3	1	1	1	2	1	2	2	3	2	2	4	1
SIPopsy		2022-07-02
SIPopsy		2022-07-02	1985	Mujer	Técnico / Tecnológico	Estrato 1	Colombia	Nariño	Pasto	No	Empleado de Popsy	8524			1	3	2	3	3	1	3	1	1	3	1	1	2	0	1	2	2	2	3	Trabajo,Orgullo,Disciplina,Educación,Amistad,Dedicación	Agitación,Inquietud,Orgullo,Timidez,Sospecha,Tensión	Sorpresa,Dedicación,Trabajo,Emoción,Educación,Amistad	3	3	3	3	3	3	3	3	3	3	3	3	3
SIPopsy		2022-07-02	1993	Mujer	Bachillerato	Estrato 1	Colombia	Huila	Neiva	Sí	Empleado de Popsy	9522	Q		4	4	4	4	4	4	4	2	3	4	4	4	4	1	1	2	2	2	2	Amistad,Disciplina,Trabajo,Orgullo,Cordialidad,Dedicación	Impresión,Emoción,Educación,Orgullo,Trabajo,Dedicación	Disciplina,Educación,Amistad,Cordialidad,Dedicación,Trabajo	4	4	4	4	3	3	4	3	4	4	3	4	2
SIPopsy		2022-07-02	1997	Mujer	Técnico / Tecnológico	Estrato 2	Colombia	Santander	Piedecuesta	Sí	Empleado de Popsy	3119			2	3	2	3	3	3	3	3	3	3	3	3	4	0	1	4	4	4	4	Impresión,Orgullo,Trabajo,Educación,Dedicación,Disciplina	Disciplina,Educación,Tensión,Emoción,Cordialidad,Orgullo	Cordialidad,Disciplina,Trabajo,Amistad,Educación,Inquietud	3	4	2	3	3	3	3	2	3	3	3	4	3
SIPopsy		2022-07-02																																			5	4	5	4	4	4	4	5	4	4	5	4	4
SIPopsy		2022-07-02	1996	Mujer	Primaria	Estrato 1	Colombia	Bogotá D.C.	Bogotá D.C.	No	Trabajador independiente	3365			3	3	3	4	3	3	3	3	3	3	3	3	3	1	1	4	4	3	4	Vergüenza,Dedicación,Aburrición,Sorpresa,Emoción,Agitación	Aburrición,Timidez,Trabajo,Emoción,Educación,Amistad	Impresión,Extroversión,Inquietud,Orgullo,Trabajo,Agitación	4	4	1	4	2	3	4	3	3	3	3	3	4
SIPopsy		2022-07-02	1966	Mujer	Bachillerato	Estrato 3	Colombia	Tolima	Melgar	No	Empleado de Popsy	7013			3	4	2	3	1	3	3	1	3	3	3	4	3	0	1	2	2	2	3	Extroversión,Tensión,Orgullo,Inquietud,Trabajo,Emoción	Emoción,Orgullo,Inquietud,Educación,Impresión,Imprudencia	Orgullo,Tensión,Imprudencia,Educación,Impresión,Emoción	2	2	2	3	2	2	2	2	3	2	2	2	3
SIPopsy		2022-07-02	1994	Mujer	Bachillerato	Estrato 2	Colombia	Bogotá D.C.	Bogotá D.C.	Sí	Empleado de Popsy	9841			2	3	2	1	4	1	1	4	2	4	4	3	3	1	1	1	1	1	1	Imprudencia,Cordialidad,Compasión,Impresión,Arrepentimiento,Aburrición	Compasión,Dedicación,Agitación,Timidez,Amistad,Imprudencia	Inquietud,Trabajo,Emoción,Compasión,Educación,Disciplina	2	1	2	2	1	3	1	1	4	3	1	2	3
SIPopsy		2022-07-02	1966	Mujer	Bachillerato	Estrato 3	Colombia	Cundinamarca	Girardot	No	Empleado de Popsy	7013			4	1	1	2	1	1	2	1	1	2	3	3	3	1	1	2	2	1	3	Sospecha,Tensión,Inquietud,Impresión,Imprudencia,Educación	Impresión,Trabajo,Compasión,Imprudencia,Tensión,Sorpresa	Emoción,Orgullo,Extroversión,Imprudencia,Impresión,Educación	3	2	2	3	3	3	2	2	2	3	2	3	3
SIPopsy		2022-07-02	1981	Hombre	Título universitario	Estrato 3	Colombia	Bogotá D.C.	Bogotá D.C.	No	Empleado de Popsy	9212			4	4	1	1	1	2	2	1	1	1	3	3	3	1	1	3	2	2	4	Emoción,Trabajo,Educación,Dedicación,Disciplina,Cordialidad	Disciplina,Cordialidad,Dedicación,Educación,Amistad,Sorpresa	Vergüenza,Aburrición,Imprudencia,Tensión,Impresión,Sospecha	4	3	1	1	1	1	1	1	4	4	4	2	2
SIPopsy		2022-07-02	1988	Mujer	Técnico / Tecnológico	Estrato 2	Colombia	Bogotá D.C.	Bogotá D.C.	No	Empleado de Popsy	8467	C		5	1	2	5	1	1	5	3	1	2	5	3	5	1	1	1	1	1	4	Extroversión,Cordialidad,Amistad,Dedicación,Trabajo,Disciplina	Agitación,Orgullo,Inquietud,Extroversión,Imprudencia,Sospecha	Orgullo,Agitación,Extroversión,Imprudencia,Inquietud,Impresión	5	5	1	5	1	1	1	1	5	2	1	1	1
SIPopsy		2022-07-02	1992	Mujer	Técnico / Tecnológico	Estrato 2	Colombia	Bogotá D.C.	Bogotá D.C.	No	Empleado de Popsy	8030			2	2	2	2	2	2	2	2	2	1	2	2	2	0	1	1	2	2	2	Orgullo,Trabajo,Amistad,Disciplina,Educación,Compasión	Educación,Orgullo,Disciplina,Trabajo,Cordialidad,Compasión	Disciplina,Compasión,Orgullo,Cordialidad,Emoción,Educación	2	3	3	2	2	3	3	4	3	2	3	4	3
SIPopsy		2022-07-02	1994	Mujer	Técnico / Tecnológico	Estrato 3	Colombia	Cundinamarca	Soacha	No	Empleado de Popsy	2686			3	3	3	3	3	3	3	3	3	3	3	3	3	1	1	3	3	3	3	Nostalgia,Inquietud,Educación,Orgullo,Agitación,Timidez	Dedicación,Trabajo,Impresión,Tensión,Agitación,Cordialidad	Aburrición,Orgullo,Sorpresa,Vergüenza,Educación,Agitación	3	3	3	3	3	2	2	2	3	3	3	2	3
SIPopsy		2022-07-02	1997	Hombre	Primaria	Estrato 1	Colombia	Bogotá D.C.	Bogotá D.C.	Sí	Estudiante	9701			4	2	3	1	2	1	2	3	1	3	1	1	1	0	0	1	1	3	2	Cordialidad,Agitación,Sorpresa,Dedicación,Disciplina,Emoción	Inquietud,Impresión,Aburrición,Educación,Sorpresa,Imprudencia	Educación,Sospecha,Timidez,Aburrición,Imprudencia,Nostalgia	5	2	4	5	2	3	1	2	3	4	2	5	4
SIPopsy		2022-07-02	1997	Mujer	Bachillerato	Estrato 1	Colombia	Atlántico	Barranquilla	No	Empleado de Popsy	3201			4	3	4	4	4	4	4	2	3	4	2	2	2	0	1	2	1	2	2	Imprudencia,Trabajo,Educación,Amistad,Extroversión,Compasión	Compasión,Cordialidad,Agitación,Disciplina,Sorpresa,Orgullo	Tensión,Arrepentimiento,Emoción,Extroversión,Disciplina,Compasión	3	2	2	3	2	2	3	2	4	2	3	3	3
SIPopsy		2022-07-02	1958	Mujer	Bachillerato	Estrato 2	Aruba	Caldas	Chinchiná	No	Estudiante	8538			3	4	3	4	3	3	3	3	3	4	4	4	4	1	1	4	4	4	4	Nostalgia,Cordialidad,Extroversión,Trabajo,Tensión,Imprudencia	Imprudencia,Agitación,Compasión,Impresión,Dedicación,Amistad	Cordialidad,Compasión,Aburrición,Tensión,Inquietud,Emoción	4	3	4	4	4	3	3	4	4	4	4	4	4
SIPopsy		2022-07-02																																			2	4	3	4	4	4	4	3		3	2	2	2
SIPopsy		2022-07-02	2003	Mujer	Título universitario	Estrato 2	Colombia	Atlántico	Barranquilla	No	Empleado de Popsy	2354			3	5	4	2	3	4	3	4	1	4	2	4	4	0	0	5	5	3	1	Dedicación,Impresión,Orgullo,Sospecha,Educación,Emoción	Disciplina,Sospecha,Aburrición,Agitación,Timidez,Educación	Vergüenza,Nostalgia,Imprudencia,Amistad,Educación,Sorpresa	3	5	4	4	4	3	5	4	3	3	2	4	4
SIPopsy		2022-07-02	2003	Mujer	Bachillerato	Estrato 3	Colombia	Caldas	La Merced	No	Empleado de Popsy	2524			2	4	4	2	4	2	4	3	3	3	5	2	3	1	1	2	4	2	5	Trabajo,Timidez,Amistad,Sorpresa,Extroversión,Orgullo	Arrepentimiento,Orgullo,Compasión,Sorpresa,Inquietud,Cordialidad	Sorpresa,Nostalgia,Orgullo,Educación,Disciplina,Aburrición	1	3	3	5	5	4	3	4	5	5	5	5	2
SIPopsy		2022-07-02	1991	Mujer	Bachillerato	Estrato 2	Colombia	Atlántico	Soledad	Sí	Empleado de Popsy	9953			4	5	4	4	4	3	4	4	5	4	4	1	1	0	1	3	5	2	5	Imprudencia,Compasión,Nostalgia,Sospecha,Cordialidad,Educación	Imprudencia,Arrepentimiento,Sorpresa,Aburrición,Orgullo,Extroversión	Inquietud,Sorpresa,Impresión,Trabajo,Arrepentimiento,Timidez	5	4	4	3	4	3	3	3	5	2	5	4	4
SIPopsy		2022-07-02	1996	Mujer	Bachillerato	Estrato 1	Colombia	Bogotá D.C.	Bogotá D.C.	No	Estudiante	5018			4	4	4	4	4	4	4	4	4	4	4	4	4	1	1	4	4	4	4	Disciplina,Tensión,Nostalgia,Agitación,Sospecha,Vergüenza	Educación,Compasión,Disciplina,Amistad,Emoción,Arrepentimiento	Extroversión,Inquietud,Compasión,Tensión,Imprudencia,Amistad	4	4	4	4	4	5	5	4	5	5	4	4	4
SIPopsy		2022-07-02	1989	Hombre	Técnico / Tecnológico	Estrato 1	Antártida	Boyacá	Betéitiva	No	Trabajador independiente	3652			3	3	5	5	3	3	3	3	3	3	2	2	2	0	0	2	2	3	2	Vergüenza,Timidez,Inquietud,Amistad,Cordialidad,Extroversión	Sospecha,Inquietud,Compasión,Arrepentimiento,Emoción,Trabajo	Imprudencia,Educación,Dedicación,Vergüenza,Arrepentimiento,Compasión	2	2	2	2	2	2	2	2	2	2	2	2	2
SIPopsy		2022-07-03	1995	Mujer	Técnico / Tecnológico	Estrato 2	Colombia	Cesar	Valledupar	No	Empleado de Popsy	9123	M		5	1	4	5	1	1	3	2	3	1	3	4	4	1	0	3	1	1	4	Trabajo,Dedicación,Disciplina,Educación,Compasión,Amistad	Timidez,Sospecha,Compasión,Arrepentimiento,Sorpresa,Aburrición	Agitación,Imprudencia,Aburrición,Vergüenza,Orgullo,Tensión	5	2	1	3	1	1	1	1	5	3	1	1	4
SIPopsy		2022-07-03	1988	Mujer	Técnico / Tecnológico	Estrato 2	Colombia	Meta	Villavicencio	Sí	Empleado de Popsy	7972			2	2	2	3	2	3	3	3	3	3	3	3	3	0	0	1	1	1	1	Orgullo,Cordialidad,Disciplina,Dedicación,Extroversión,Emoción	Sorpresa,Timidez,Compasión,Disciplina,Trabajo,Nostalgia	Educación,Cordialidad,Orgullo,Amistad,Tensión,Dedicación	3	2	3	3	3	3	3	3	3	2	3	2	3
SIPopsy		2022-07-03																																			5	4	4	5	2	2	3	2	5	2	3	1	2
SIPopsy		2022-07-03	1975	Mujer	Bachillerato	Estrato 2	Andorra	Bolívar	Arroyohondo	No	Trabajador independiente	4826			4	4	4	4	4	4	4	4	4	4	4	4	4	1	1	4	4	4	4	Disciplina,Imprudencia,Dedicación,Sorpresa,Tensión,Compasión	Nostalgia,Agitación,Sospecha,Imprudencia,Dedicación,Tensión	Amistad,Emoción,Dedicación,Timidez,Educación,Tensión	3	4	4	3	3	4	3	3	3	4	3	4	3
SIPopsy		2022-07-03	1994	Mujer	Bachillerato	Estrato 2	Colombia	Bogotá D.C.	Bogotá D.C.	Sí	Empleado de Popsy	9841			1	1	4	2	5	2	2	3	1	1	4	4	4	1	1	1	1	1	1	Extroversión,Emoción,Cordialidad,Agitación,Educación,Inquietud	Educación,Compasión,Impresión,Disciplina,Cordialidad,Nostalgia	Arrepentimiento,Educación,Impresión,Tensión,Aburrición,Sorpresa	4	2	2	2	3	2	3	1	4	2	2	2	1
SIPopsy		2022-07-03	1988	Mujer	Técnico / Tecnológico	Estrato 2	Colombia	Bogotá D.C.	Bogotá D.C.	No	Empleado de Popsy	8467	C		5	1	1	1	2	1	1	4	1	1	4	4	3	1	1	1	1	1	4	Disciplina,Educación,Impresión,Compasión,Trabajo,Dedicación	Imprudencia,Vergüenza,Tensión,Extroversión,Agitación,Impresión	Inquietud,Orgullo,Agitación,Tensión,Imprudencia,Impresión	5	4	1	5	1	1	1	1	5	2	1	1	4
SIPopsy		2022-07-03	1995	Mujer	Bachillerato	Estrato 2	Colombia	Magdalena	Santa Marta	No	Empleado de Popsy	7566			5	5	3	5	1	1	1	5	1	3	4	4	3	0	1	4	4	2	3	Educación,Inquietud,Cordialidad,Sorpresa,Emoción,Tensión	Disciplina,Sospecha,Tensión,Educación,Orgullo,Amistad	Trabajo,Amistad,Tensión,Agitación,Sorpresa,Disciplina	2	2	2	2	2	2	4	2	4	1	3	4	3
SIPopsy		2022-07-03	1976	Mujer	Bachillerato	Estrato 2	Anguilla	Caldas	Aguadas	No	Estudiante	2862			4	4	4	4	4	4	4	4	4	4	4	4	4	1	1	4	4	4	5	Compasión,Aburrición,Sorpresa,Tensión,Sospecha,Nostalgia	Timidez,Trabajo,Educación,Imprudencia,Vergüenza,Impresión	Compasión,Disciplina,Aburrición,Trabajo,Dedicación,Agitación	4	4	4	4	4	4	4	4	4	4	4	4	4
SIPopsy		2022-07-03	1995	Mujer	Bachillerato	Estrato 1	Colombia	Santander	Bucaramanga	No	Empleado de Popsy	4583			5	1	2	5	2	1	3	4	3	3	1	1	3	1	1	3	3	3	4	Trabajo,Inquietud,Timidez,Educación,Impresión,Dedicación	Timidez,Imprudencia,Sospecha,Vergüenza,Tensión,Extroversión	Educación,Trabajo,Sorpresa,Disciplina,Compasión,Cordialidad	4	3	2	3	1	1	1	3	3	3	3	3	2
SIPopsy		2022-07-03	1995	Mujer	Bachillerato	Estrato 1	Colombia	Santander	Bucaramanga	No	Empleado de Popsy	4583			3	2	2	3	2	2	2	4	2	2	3	4	3	1	1	1	1	1	5	Nostalgia,Educación,Orgullo,Disciplina,Impresión,Compasión	Aburrición,Arrepentimiento,Nostalgia,Vergüenza,Cordialidad,Emoción	Inquietud,Arrepentimiento,Imprudencia,Sospecha,Agitación,Vergüenza	3	3	3	3	3	3	3	3	3	3	3	3	3
SIPopsy		2022-07-03	1999	Hombre	Bachillerato	Estrato 2	Colombia	Cundinamarca	Soacha	Sí	Trabajador independiente	8322			1	1	2	2	2	2	1	2	2	2	2	2	2	0	0	2	2	2	2	Trabajo,Agitación,Orgullo,Arrepentimiento,Disciplina,Sospecha	Educación,Impresión,Arrepentimiento,Sorpresa,Emoción,Amistad	Agitación,Cordialidad,Nostalgia,Arrepentimiento,Sospecha,Imprudencia	3	3	3	3	3	3	2	3	3	3	2	3	1
SIPopsy		2022-07-03	2003	Mujer	Bachillerato	Estrato 2	Colombia	Atlántico	Soledad	Sí	Empleado de Popsy	4216			2	5	5	3	2	5	1	2	3	3	1	3	3	0	0	4	1	3	2	Nostalgia,Sorpresa,Extroversión,Sospecha,Agitación,Aburrición	Arrepentimiento,Orgullo,Sospecha,Disciplina,Cordialidad,Tensión	Extroversión,Aburrición,Agitación,Impresión,Sorpresa,Dedicación	2	5	2	3	5	5	4	4	2	4	5	4	4
SIPopsy		2022-07-04	1981	Hombre	Título universitario	Estrato 3	Colombia	Cundinamarca	Madrid	No	Empleado de Popsy	9212			4	4	1	1	1	1	1	1	2	2	3	3	3	1	1	3	2	2	4	Educación,Dedicación,Orgullo,Trabajo,Disciplina,Cordialidad	Amistad,Educación,Orgullo,Dedicación,Timidez,Trabajo	Arrepentimiento,Emoción,Agitación,Extroversión,Sospecha,Vergüenza	4	3	1	1	1	2	1	1	4	4	4	2	2
SIPopsy		2022-07-04	2000	Mujer	Bachillerato	Estrato 1	Colombia	Bogotá D.C.	Bogotá D.C.	Sí	Empleado de Popsy	7491			5	5	1	1	1	1	1	1	1	1	3	3	3	1	1	3	3	3	3	Trabajo,Educación,Dedicación,Disciplina,Amistad,Cordialidad	Impresión,Cordialidad,Compasión,Amistad,Trabajo,Educación	Educación,Trabajo,Inquietud,Extroversión,Amistad,Disciplina	2	1	1	1	1	1	1	2	3	1	1	1	3
SIPopsy		2022-07-04	1994	Hombre	Técnico / Tecnológico	Estrato 1	Colombia	Atlántico	Malambo	No	Empleado de Popsy	6439			1	1	1	1	1	1	2	1	2	2	1	1	1	0	0	2	2	2	2	Extroversión,Imprudencia,Impresión,Sospecha,Tensión,Disciplina	Impresión,Sospecha,Inquietud,Nostalgia,Extroversión,Disciplina	Imprudencia,Amistad,Orgullo,Inquietud,Emoción,Impresión	5	4	4	5	4	3	3	5	4	4	5	4	4
SIPopsy		2022-07-04	1990	Hombre	Técnico / Tecnológico	Estrato 1	Colombia	Atlántico	Barranquilla	Sí	Empleado de Popsy	2091			2	1	3	1	1	3	3	3	1	1	2	1	1	1	1	1	1	1	1	Trabajo,Arrepentimiento,Inquietud,Educación,Cordialidad,Tensión	Trabajo,Vergüenza,Arrepentimiento,Aburrición,Orgullo,Impresión	Amistad,Dedicación,Arrepentimiento,Compasión,Extroversión,Agitación	1	1	1	1	1	1	1	1	1	2	1	1	1
SIPopsy		2022-07-04	1996	Mujer	Bachillerato	Estrato 2	Colombia	Bogotá D.C.	Bogotá D.C.	Sí	Empleado de Popsy	6568	P		5	5	4	5	3	4	5	5	5	4	4	5	5	1	1	5	5	5	1	Disciplina,Trabajo,Impresión,Extroversión,Educación,Emoción	Emoción,Timidez,Orgullo,Inquietud,Dedicación,Compasión	Sorpresa,Educación,Impresión,Cordialidad,Emoción,Amistad	3	4	4	5	4	4	4	4	4	5	4	4	4
SIPopsy		2022-07-04	1991	Mujer	Bachillerato	Estrato 1	Colombia	Atlántico	Barranquilla	Sí	Labores del hogar	9953			5	5	2	2	1	1	3	2	2	2	3	3	3	0	0	3	3	3	3	Sospecha,Arrepentimiento,Aburrición,Orgullo,Imprudencia,Vergüenza	Extroversión,Sorpresa,Trabajo,Compasión,Agitación,Arrepentimiento	Emoción,Cordialidad,Trabajo,Compasión,Dedicación,Disciplina	2	2	4	4	1	4	5	4	5	4	4	4	4
SIPopsy		2022-07-04	1999	Mujer	Técnico / Tecnológico	Estrato 4	Angola	Bogotá D.C.	Bogotá D.C	Sí	Labores del hogar	1652			4	4	1	5	3	1	1	2	1	1	1	3	3	1	0	4	3	2	3	Sospecha,Orgullo,Vergüenza,Impresión,Imprudencia,Disciplina	Imprudencia,Trabajo,Impresión,Dedicación,Amistad,Compasión	Nostalgia,Trabajo,Amistad,Aburrición,Sorpresa,Extroversión	4	4	5	5	4	3	3	2	4	4	3	4	3
SIPopsy		2022-07-04	1996	Mujer	Técnico / Tecnológico	Estrato 2	Colombia	Bogotá D.C.	Bogotá D.C.	No	Empleado de Popsy	1302			2	4	3	3	4	4	3	2	4	3	1	1	1	0	0	3	2	1	1	Extroversión,Aburrición,Nostalgia,Sospecha,Emoción,Impresión	Impresión,Inquietud,Emoción,Orgullo,Timidez,Agitación	Sorpresa,Tensión,Dedicación,Educación,Amistad,Vergüenza	2	2	3	2	3	3	3	2	2	3	3	4	4
SIPopsy		2022-07-04																																Educación,Trabajo,Extroversión,Arrepentimiento,Dedicación,Orgullo		Amistad,Compasión,Extroversión	2	2	1	3	1	1	1	1	3	1	1	2	2
SIPopsy		2022-07-04	1992	Mujer	Técnico / Tecnológico	Estrato 2	Colombia	Bogotá D.C.	Bogotá D.C.	No	Empleado de Popsy	8030			1	5	2	4	4	2	3	2	4	3	2	2	2	0	1	2	2	2	2	Trabajo,Disciplina,Orgullo,Amistad,Dedicación,Educación	Trabajo,Dedicación,Amistad,Disciplina,Cordialidad,Educación	Cordialidad,Orgullo,Impresión,Disciplina,Trabajo,Dedicación	1	2	2	2	3	2	3	3	2	3	2	2	2
SIPopsy		2022-07-04	1999	Mujer	Técnico / Tecnológico	Estrato 2	Angola	Bolívar	Bogotá D.C	No	Labores del hogar	1875			5	3	4	4	1	3	2	1	3	5	2	1	3	0	0	2	2	2	3	Amistad,Compasión,Emoción,Trabajo,Disciplina,Arrepentimiento	Impresión,Trabajo,Cordialidad,Sospecha,Dedicación,Tensión	Arrepentimiento,Amistad,Tensión,Vergüenza,Compasión,Nostalgia	4	2	2	2	3	1	1	2	5	1	5	5	4
SIPopsy		2022-07-04	1991	Mujer	Bachillerato	Estrato 1	Bahamas	Atlántico	Barranquilla	No	Estudiante	1234			5	2	5	5	5	5	5	5	5	2	5	5	5	1	1	5	5	5	5	Disciplina,Imprudencia,Sospecha,Dedicación,Timidez,Amistad	Orgullo,Sospecha,Amistad,Educación,Cordialidad,Agitación	Disciplina,Nostalgia,Compasión,Orgullo,Timidez,Sorpresa	5	5	5	5	5	5	5	5	5	5	5	5	5
SIPopsy		2022-07-04																																Dedicación,Educación,Trabajo,Amistad,Emoción,Disciplina	Arrepentimiento,Impresión,Agitación,Vergüenza,Sorpresa	Arrepentimiento,Sorpresa,Dedicación,Trabajo,Emoción,Orgullo	3	3	1	3	2	2	4	2	1	2	3	3	2
SIPopsy		2022-07-04	1998	Mujer	Técnico / Tecnológico	Estrato 3	Colombia	Bogotá D.C.	Bogotá D.C.	No	Empleado de Popsy	5656			3	4	2	4	2	2	2	4	2	4	4	4	4	1	1	3	3	3	4	Trabajo,Extroversión,Imprudencia,Disciplina,Inquietud,Cordialidad	Trabajo,Disciplina,Educación,Dedicación,Orgullo,Cordialidad	Trabajo,Educación,Dedicación,Disciplina,Orgullo,Cordialidad	2	3	2	2	4	4	4	4	3	3	4	4	4
SIPopsy		2022-07-05	1985	Mujer	Bachillerato	Estrato 2	Colombia	Bogotá D.C.	Bogotá D.C.	No	Empleado de Popsy	3016			2	4	3	4	4	3	3	2	3	2	3	3	3	0	0	3	3	3	3	Amistad,Disciplina,Arrepentimiento,Aburrición,Vergüenza,Agitación	Sospecha,Trabajo,Dedicación,Amistad,Disciplina,Tensión	Trabajo,Educación,Amistad,Tensión,Sospecha,Sorpresa	3	3	1	1	3	1	3	2	4	3	2	5	3
SIPopsy		2022-07-05	1985	Mujer	Bachillerato	Estrato 2	Colombia	Bogotá D.C.	Bogotá D.C.	No	Empleado de Popsy	3016			3	3	3	3	3	3	3	3	2	3	3	3	3	0	0	3	2	3	3	Compasión,Agitación,Vergüenza,Aburrición,Sorpresa,Disciplina	Arrepentimiento,Impresión,Dedicación,Aburrición,Nostalgia,Tensión	Cordialidad,Imprudencia,Inquietud,Orgullo,Aburrición,Arrepentimiento	3	3	3	3	3	3	3	3	3	3	3	3	3
SIPopsy		2022-07-05	1987	Mujer	Posgrado	Estrato 2	Colombia	Tolima	Ibagué	No	Empleado de Popsy	2731			4	4	3	2	4	4	2	4	3	4	4	4	4	1	1	3	3	2	4	Tensión,Sorpresa,Compasión,Arrepentimiento,Nostalgia,Inquietud	Imprudencia,Compasión,Sorpresa,Vergüenza,Sospecha,Tensión	Sorpresa,Sospecha,Orgullo,Tensión,Vergüenza,Inquietud	2	3	2	4	1	3	2	2	3	3	2	3	3
SIPopsy		2022-07-05																																											3
SIPopsy		2022-07-05	1990	Mujer	Título universitario	Estrato 4	Colombia	Cundinamarca	Facatativá	No	Empleado de Popsy	3698			4	3	2	2	2	3	5	3	3	2	4	4	4	1	1	3	3	3	4	Vergüenza,Inquietud,Agitación,Tensión,Extroversión,Aburrición	Cordialidad,Educación,Timidez,Nostalgia,Disciplina,Trabajo	Disciplina,Amistad,Cordialidad,Trabajo,Dedicación,Orgullo	2	2	1	1	2	3	1	1	2	1	2	4	3
SIPopsy		2022-07-05	1982	Hombre	Posgrado	Estrato 3	Colombia	Cundinamarca	Zipaquirá	No	Empleado de Popsy	7207			4	3	4	4	2	2	2	3	4	2	3	3	3	0	1	1	1	1	3	Trabajo,Educación,Arrepentimiento,Tensión,Dedicación,Orgullo	Amistad,Imprudencia,Extroversión,Tensión,Aburrición,Sospecha	Imprudencia,Amistad,Cordialidad,Sorpresa,Impresión,Dedicación	4	3	3	3	3	2	4	4	3	3	3	2	3
SIPopsy		2022-07-05	1985	Mujer	Título universitario	Estrato 3	Colombia	Bogotá D.C.	Bogotá D.C.	No	Empleado de Popsy	4355			5	5	3	3	3	3	4	4	3	3	4	4	4	1	0	1	3	1	3	Imprudencia,Emoción,Agitación,Aburrición,Extroversión,Orgullo	Dedicación,Disciplina,Amistad,Trabajo,Sospecha,Inquietud	Amistad,Disciplina,Educación,Dedicación,Trabajo,Cordialidad	4	2	2	2	1	2	2	4	3	1	2	4	2
SIPopsy		2022-07-05	1998	Mujer	Técnico / Tecnológico	Estrato 1	Colombia	Bogotá D.C.	Bogotá D.C.	Sí	Estudiante	5714			2	3	2	3	3	3	4	3	3	2	2	2	2	1	1	3	1	4	2	Imprudencia,Amistad,Sospecha,Vergüenza,Emoción,Orgullo	Disciplina,Emoción,Vergüenza,Aburrición,Imprudencia,Amistad	Orgullo,Amistad,Cordialidad,Inquietud,Sospecha,Impresión	3	4	3	3	3	3	3	4	3	4	3	3	3
SIPopsy		2022-07-05	1986	Mujer	Posgrado	Estrato 5	Colombia	Caldas	Manizales	No	Empleado de Popsy	5414	C		2	2	2	2	3	1	1	1	1	2	4	3	2	1	1	1	1	1	3	Agitación,Imprudencia,Impresión,Inquietud,Tensión,Orgullo	Educación,Trabajo,Cordialidad,Disciplina,Amistad,Dedicación	Amistad,Orgullo,Impresión,Sorpresa,Tensión,Inquietud	2	4	1	1	1	4	4	1	2	3	1	5	5
SIPopsy		2022-07-05	1986	Mujer	Técnico / Tecnológico	Estrato 3	Colombia	Bogotá D.C.	Bogotá D.C.	No	Empleado de Popsy	9118	G		5	3	3	4	1	1	2	1	2	1	4	4	3	1	0	4	3	3	3	Trabajo,Educación,Emoción,Aburrición,Arrepentimiento,Orgullo	Educación,Dedicación,Orgullo,Trabajo,Amistad,Emoción	Disciplina,Orgullo,Emoción,Trabajo,Amistad,Educación	2	3	1	2	3	2	2	4	4	3	3	3	2
SIPopsy		2022-07-05	1981	Hombre	Título universitario	Estrato 3	Colombia	Cundinamarca	Madrid	No	Empleado de Popsy	9212			4	4	2	1	1	1	1	1	1	1	4	3	4	1	1	3	2	3	4	Orgullo,Dedicación,Trabajo,Disciplina,Educación,Cordialidad	Amistad,Aburrición,Inquietud,Dedicación,Disciplina,Educación	Aburrición,Agitación,Extroversión,Imprudencia,Inquietud,Sospecha	4	3	1	1	1	2	1	1	4	4	4	2	2
SIPopsy		2022-07-05	1993	Hombre	Técnico / Tecnológico	Estrato 4	Colombia	Santander	Girón	No	Empleado de Popsy	6477			5	5	3	3	4	4	3	4	2	5	4	3	4	1	1	1	1	1	4	Aburrición,Sospecha,Tensión,Imprudencia,Vergüenza,Timidez	Trabajo,Cordialidad,Dedicación,Educación,Disciplina,Emoción	Trabajo,Disciplina,Dedicación,Educación,Cordialidad,Amistad	1	1	1	3	4	1	1	1	1	3	4	4	5
SIPopsy		2022-07-05	1995	Mujer	Posgrado	Estrato 3	Colombia	Bogotá D.C.	Bogotá D.C.	No	Empleado de Popsy	3638			4	5	1	1	3	1	2	3	2	2	3	2	2	0	1	2	2	2	4	Aburrición,Extroversión,Tensión,Agitación,Emoción,Imprudencia	Sospecha,Nostalgia,Impresión,Vergüenza,Agitación,Timidez	Cordialidad,Amistad,Trabajo,Disciplina,Educación,Dedicación	1	1	2	2	1	1	3	2	1	1	3	2	3
SIPopsy		2022-07-05	1985	Mujer	Bachillerato	Estrato 2	Colombia	Bogotá D.C.	Bogotá D.C.	No	Empleado de Popsy	3016			3	3	4	3	3	3	3	3	3	3	3	3	3	1	0	3	3	3	3	Imprudencia,Disciplina,Cordialidad,Orgullo,Compasión,Nostalgia	Educación,Cordialidad,Sorpresa,Disciplina,Trabajo,Arrepentimiento	Cordialidad,Orgullo,Dedicación,Vergüenza,Nostalgia,Emoción	3	3	3	3	3	3	3	3	3	3	3	3	3
SIPopsy		2022-07-05	1997	Mujer	Título universitario	Estrato 2	Colombia	Valle del Cauca	Cali	No	Empleado de Popsy	5943			4	3	4	3	4	2	3	4	3	4	3	2	4	1	1	2	3	2	2	Imprudencia,Sospecha,Timidez,Educación,Amistad,Sorpresa	Sorpresa,Emoción,Educación,Inquietud,Aburrición,Compasión	Cordialidad,Amistad,Trabajo,Disciplina,Dedicación,Educación	2	4	4	4	2	5	3	4	3	3	2	3	4
SIPopsy		2022-07-05	1997	Mujer	Título universitario	Estrato 1	Colombia	Cundinamarca	Mosquera	No	Empleado de Popsy	8764			4	5	3	3	3	3	2	4	4	3	1	3	2	0	0	1	2	2	3	Dedicación,Amistad,Educación,Orgullo,Emoción,Cordialidad	Inquietud,Trabajo,Cordialidad,Agitación,Sorpresa,Timidez	Vergüenza,Aburrición,Tensión,Imprudencia,Trabajo,Disciplina	1	3	3	4	4	2	4	2	2	2	2	2	3
SIPopsy		2022-07-05	1991	Mujer	Título universitario	Estrato 1	Venezuela	Antioquia	Sabaneta	No	Empleado de Popsy	1991			3	3	3	3	3	3	3	3	3	3	3	4	3	1	1	3	3	3	3	Agitación,Sorpresa,Arrepentimiento,Impresión,Timidez,Tensión	Educación,Impresión,Disciplina,Compasión,Emoción,Dedicación	Amistad,Cordialidad,Arrepentimiento,Dedicación,Disciplina,Sorpresa	3	3	3	3	3	3	3	3	3	3	3	3	3
SIPopsy		2022-07-05	1996	Mujer	Bachillerato	Estrato 2	Colombia	Bogotá D.C.	Bogotá D.C.	Sí	Empleado de Popsy	6568			3	2	3	3	4	4	3	2	3	2	1	1	2	0	0	2	3	3	3	Agitación,Orgullo,Emoción,Sospecha,Vergüenza,Aburrición	Timidez,Dedicación,Impresión,Amistad,Aburrición,Imprudencia	Imprudencia,Timidez,Aburrición,Agitación,Impresión,Tensión	4	1	5	4	4	1	5	5	4	1	4	4	3
SIPopsy		2022-07-05
SIPopsy		2022-07-05
SIPopsy		2022-07-05																																	Tensión,Dedicación		2	2	1	2	5	5	5	5	5	5	5	5	2
SIPopsy		2022-07-05																																						2							5
SIPopsy		2022-07-05																																						2						5	5
SIPopsy		2022-07-05																																				2		2						5	5
SIPopsy		2022-07-05																																				2		2						5	5	5
SIPopsy		2022-07-05																																			2	2		2						5	5	5
SIPopsy		2022-07-05																																			2	2		2					5	5	5	5
SIPopsy		2022-07-05																																			2	2		2					5	5	5	5
SIPopsy		2022-07-05																																			2	2		2			5		5	5	5	5
SIPopsy		2022-07-05																																			2	2		2			5		5	5	5	5
SIPopsy		2022-07-05																																			2	2		2		5	5		5	5	5	5
SIPopsy		2022-07-05																																			2	2	1	2		5	5		5	5	5	5
SIPopsy		2022-07-05																																			2	2	1	2		5	5		5	5	5	5
SIPopsy		2022-07-05																																			2	2	1	2		5	5		5	5	5	5	2
SIPopsy		2022-07-05																																			2	2	1	2		5	5	5	5	5	5	5	2
SIPopsy		2022-07-05																																			2	2	1	2	5	5	5	5	5	5	5	5	2
SIPopsy		2022-07-05																																			2	2	1	2	5	5	5	5	5	5	5	5	2
SIPopsy		2022-07-05																																			2	2	1	2	5	5	5	5	5	5	5	5	2
SIPopsy		2022-07-05																																			2	2	1	2		5	5	5	5	5	5	5	2
SIPopsy		2022-07-05																																			2	2	1	2	5	5	5	5	5	5	5	5	2
SIPopsy		2022-07-05																																			2	2	1	2	5	5	5	5	5	5	5	5	2
SIPopsy		2022-07-05	2000	Mujer	Bachillerato	Estrato 4	Anguilla	Bogotá D.C.	Bogotá D.C	Sí	Desempleado	1866			2	4	1	1	2	2	5	1	5	2	1	5	1	1	1	1	1	5	5	Vergüenza,Timidez,Orgullo,Nostalgia,Impresión,Sorpresa	Sospecha,Dedicación,Nostalgia,Tensión,Sorpresa,Timidez	Amistad,Imprudencia,Arrepentimiento,Impresión,Timidez,Disciplina	2	2	1	2	5	5	5	5	5	5	5	5	2
SIPopsy		2022-07-05																																				1				1
SIPopsy		2022-07-05	1996	Hombre	Técnico / Tecnológico	Estrato 2	Colombia	Antioquia	La Estrella	Sí	Empleado de Popsy	2546			2	4	3	2	2	2	4	3	3	3	3	3	3	1	0	3	4	2	3	Trabajo,Cordialidad,Nostalgia,Educación,Dedicación,Impresión	Nostalgia,Extroversión,Inquietud,Sospecha,Imprudencia,Emoción	Emoción,Trabajo,Imprudencia,Orgullo,Dedicación,Cordialidad	4	5	1	2	1	1	1	1	5	2	4	1	1
SIPopsy		2022-07-05																																					5
SIPopsy		2022-07-05																																					2				4	3
SIPopsy		2022-07-05	1987	Mujer	Bachillerato	Estrato 2	Colombia	Bogotá D.C.	Bogotá D.C.	No	Empleado de Popsy	9803			5	5	5	3	1	1	1	1	5	2	3	3	3	0	1	3	3	3	3	Educación,Compasión,Amistad,Inquietud,Trabajo,Imprudencia	Educación,Imprudencia,Amistad,Trabajo,Cordialidad,Sorpresa	Cordialidad,Amistad,Educación,Trabajo,Disciplina,Sorpresa	5	2	1	2	1	3	5	2	5	2	4	1	2
SIPopsy		2022-07-05	1987	Mujer	Bachillerato	Estrato 2	Colombia	Bogotá D.C.	Bogotá D.C.	No	Empleado de Popsy	9803			5	1	3	1	2	1	1	1	2	1	3	3	3	0	1	3	3	3	3	Amistad,Educación,Sorpresa,Timidez,Trabajo,Imprudencia	Sospecha,Aburrición,Amistad,Trabajo,Sorpresa,Timidez	Amistad,Trabajo,Educación,Sorpresa,Aburrición,Cordialidad	2	1	1	2	1	3	3	2	4	2	2	1	1
SIPopsy		2022-07-05	1997	Mujer	Bachillerato	Estrato 2	Colombia	Atlántico	Barranquilla	Sí	Empleado de Popsy	3201			2	4	3	2	1	4	2	3	4	2	4	4	2	0	0	2	2	3	1	Nostalgia,Emoción,Trabajo,Educación,Compasión,Aburrición	Impresión,Timidez,Disciplina,Cordialidad,Aburrición,Imprudencia	Cordialidad,Vergüenza,Sospecha,Sorpresa,Extroversión,Disciplina	2	3	3	4	2	2	4	4	3	3	3	2	4
SIPopsy		2022-07-05	1990	Mujer	Técnico / Tecnológico	Estrato 2	Colombia	Bogotá D.C.	Bogotá D.C.	No	Empleado de Popsy	9793			2	3	2	1	1	1	3	1	4	1	3	2	3	1	1	2	2	2	2	Trabajo,Educación,Timidez,Amistad,Inquietud,Sospecha	Trabajo,Sospecha,Timidez,Tensión,Disciplina,Amistad	Amistad,Sospecha,Educación,Trabajo,Timidez,Nostalgia	4	3	1	1	1	3	1	1	3	1	1	4	3
SIPopsy		2022-07-06	1987	Mujer	Bachillerato	Estrato 2	Colombia	Bogotá D.C.	Bogotá D.C.	No	Empleado de Popsy	9803			5	1	1	3	1	1	1	1	3	5	3	3	3	0	1	3	3	3	3	Sorpresa,Dedicación,Trabajo,Amistad,Disciplina,Cordialidad	Cordialidad,Educación,Trabajo,Dedicación,Imprudencia,Amistad	Educación,Imprudencia,Trabajo,Amistad,Sorpresa,Inquietud	5	5	1	2	1	4	4	1	5	1	2	1	1
SIPopsy		2022-07-06	1995	Mujer	Técnico / Tecnológico	Estrato 2	Colombia	Bogotá D.C.	Bogotá D.C.	No	Empleado de Popsy	0110			4	4	3	3	2	2	3	3	3	3	3	3	3	0	1	3	3	2	3	Sorpresa,Disciplina,Orgullo,Emoción,Dedicación,Extroversión	Impresión,Sorpresa,Tensión,Inquietud,Arrepentimiento,Extroversión	Educación,Amistad,Cordialidad,Orgullo,Trabajo,Dedicación	4	3	1	2	2	2	2	2	3	4	2	3	1
SIPopsy		2022-07-06	1995	Mujer	Técnico / Tecnológico	Estrato 2	Colombia	Bogotá D.C.	Bogotá D.C.	No	Empleado de Popsy	0110			4	4	3	3	2	2	2	3	3	3	3	3	3	0	1	3	3	2	3	Sospecha,Compasión,Inquietud,Tensión,Sorpresa,Impresión	Sospecha,Agitación,Tensión,Sorpresa,Extroversión,Inquietud	Cordialidad,Trabajo,Disciplina,Dedicación,Orgullo,Educación	4	2	2	2	2	2	2	2	4	4	3	3	2
SIPopsy		2022-07-06	2003	Mujer	Técnico / Tecnológico	Estrato 2	Anguilla	Bogotá D.C.	Bogotá D.C	No	Desempleado	1293	Y		5	4	3	5	1	5	4	5	5	3	5	5	5	1	1	5	3	2	1	Extroversión,Cordialidad,Impresión,Sorpresa,Amistad,Educación	Compasión,Sospecha,Nostalgia,Orgullo,Timidez,Educación	Cordialidad,Agitación,Inquietud,Emoción,Orgullo,Nostalgia	5	5	5	5	5	5	5	3	3	5	5	5	5
SIPopsy		2022-07-06	1978	Hombre	Posgrado	Estrato 3	Colombia	Bogotá D.C.	Bogotá D.C.	No	Empleado de Popsy	0459			3	2	2	2	2	3	2	2	3	1	4	3	3	1	1	3	3	3	3	Compasión,Orgullo,Educación,Nostalgia,Amistad,Disciplina	Disciplina,Dedicación,Educación,Amistad,Trabajo,Compasión	Trabajo,Orgullo,Disciplina,Dedicación,Agitación,Tensión	3	2	2	2	2	3	1	1	3	4	3	1	4
SIPopsy		2022-07-07	1974	Hombre	Título universitario	Estrato 3	Colombia	Antioquia	Bello	No	Empleado de Popsy	2059	M		5	5	5	5	1	1	1	5	1	1	5	5	5	1	1	1	1	1	5	Agitación,Vergüenza,Imprudencia,Extroversión,Aburrición,Sospecha	Orgullo,Disciplina,Dedicación,Educación,Trabajo,Amistad	Dedicación,Educación,Disciplina,Orgullo,Trabajo,Amistad	1	1	1	1	1	5	5	5	1	1	5	5	5
SIPopsy		2022-07-07	1987	Mujer	Bachillerato	Estrato 2	Colombia	Bogotá D.C.	Bogotá D.C.	No	Empleado de Popsy	9803			5	1	5	3	1	1	1	1	1	5	3	3	3	0	0	4	4	3	4	Sorpresa,Amistad,Trabajo,Aburrición,Imprudencia,Cordialidad	Educación,Sorpresa,Amistad,Imprudencia,Trabajo,Cordialidad	Amistad,Sospecha,Trabajo,Educación,Impresión,Cordialidad	3	1	1	5	1	1	1	1	5	1	1	1	1
SIPopsy		2022-07-07	1973	Mujer	Bachillerato	Estrato 2	Angola	Boyacá	Tunja	No	Trabajador independiente	8460			4	4	4	4	4	4	4	4	4	4	4	4	4	1	1	4	4	4	4	Sospecha,Agitación,Vergüenza,Imprudencia,Impresión,Orgullo	Arrepentimiento,Disciplina,Aburrición,Extroversión,Sospecha,Agitación	Vergüenza,Amistad,Extroversión,Cordialidad,Timidez,Aburrición	4	4	4	4	4	4	4	4	4	4	4	4	4
SIPopsy		2022-07-07	1995	Mujer	Técnico / Tecnológico	Estrato 2	Colombia	Bogotá D.C.	Bogotá D.C.	No	Empleado de Popsy	0110	L		3	3	2	2	1	2	2	4	2	3	2	3	3	0	1	3	2	2	3	Impresión,Inquietud,Sorpresa,Extroversión,Orgullo,Tensión	Emoción,Sospecha,Impresión,Compasión,Inquietud,Sorpresa	Orgullo,Educación,Disciplina,Trabajo,Dedicación,Cordialidad	3	2	2	2	2	2	2	1	4	4	2	2	2
SIPopsy		2022-07-07	1985	Mujer	Bachillerato	Estrato 2	Colombia	Huila	Neiva	No	Empleado de Popsy	0719	O	lebysaxisvalle31@hotmail.com	4	3	3	2	1	1	3	2	3	2	4	4	4	1	1	2	4	3	4	Agitación,Educación,Tensión,Imprudencia,Orgullo,Sorpresa	Dedicación,Educación,Emoción,Amistad,Trabajo,Disciplina	Disciplina,Trabajo,Dedicación,Cordialidad,Educación,Extroversión	4	1	1	1	2	5	3	3	4	1	1	4	3
SIPopsy		2022-07-07
SIPopsy		2022-07-07	1982	Mujer	Título universitario	Estrato 2	Colombia	Cundinamarca	bogota	Sí	Empleado de Popsy	8345	M		3	5	2	4	1	2	2	2	3	2	3	2	2	0	1	1	1	1	4	Trabajo,Agitación,Educación,Sorpresa,Dedicación,Tensión	Trabajo,Orgullo,Educación,Tensión,Disciplina,Dedicación	Trabajo,Dedicación,Disciplina,Tensión,Cordialidad,Educación	3	3	1	2	2	4	2	3	5	2	5	4	3
SIPopsy		2022-07-07	1966	Mujer	Bachillerato	Estrato 3	Colombia	Bogotá D.C.	Bogotá D.C.	No	Empleado de Popsy	7013	T	calidad.pdv@helasospopsy.com	2	5	1	2	1	2	1	1	2	2	4	4	4	1	1	1	1	1	3	Educación,Agitación,Inquietud,Sorpresa,Emoción,Trabajo	Tensión,Educación,Trabajo,Imprudencia,Sorpresa,Extroversión	Aburrición,Extroversión,Sospecha,Compasión,Sorpresa,Imprudencia	1	1	1	1	1	1	1	1	2	1	1	1	1
SIPopsy		2022-07-07	1996	Mujer	Técnico / Tecnológico	Estrato 2	Colombia	Bogotá D.C.	Bogotá D.C.	No	Empleado de Popsy	1243	G		4	4	4	4	4	4	4	4	4	4	2	3	1	0	1	3	2	1	2	Inquietud,Arrepentimiento,Educación,Trabajo,Emoción,Sorpresa	Tensión,Imprudencia,Impresión,Sospecha,Inquietud,Compasión	Aburrición,Agitación,Tensión,Sospecha,Extroversión,Arrepentimiento	4	2	3	4	1	2	2	1	4	3	3	4	3
SIPopsy		2022-07-07	1996	Mujer	Bachillerato	Estrato 3	Colombia	Bogotá D.C.	Bogotá D.C.	Sí	Empleado de Popsy	5293	P		5	4	1	3	3	2	3	3	2	2	3	3	3	0	1	1	1	1	1	Educación,Trabajo,Dedicación,Inquietud,Sorpresa,Impresión	Sospecha,Educación,Trabajo,Dedicación,Sorpresa,Timidez	Inquietud,Trabajo,Sorpresa,Educación,Compasión,Timidez	3	3	3	1	3	3	3	3	5	3	2	3	2
SIPopsy		2022-07-07	1995	Mujer	Posgrado	Estrato 3	Colombia	Bogotá D.C.	Bogotá D.C.	No	Empleado de Popsy	3638	P		4	3	1	3	3	1	1	2	2	2	3	3	3	0	1	1	1	1	3	Inquietud,Vergüenza,Agitación,Arrepentimiento,Imprudencia,Orgullo	Impresión,Tensión,Inquietud,Vergüenza,Orgullo,Nostalgia	Emoción,Educación,Cordialidad,Disciplina,Impresión,Dedicación	4	4	1	1	4	1	2	4	2	4	1	4	4
SIPopsy		2022-07-08	1991	Mujer	Bachillerato	Estrato 1	Colombia	Cundinamarca	Girardot	No	Empleado de Popsy	2575	F	yarlefonta@gmail.com	3	3	3	3	3	3	3	3	3	3	2	2	2	0	1	2	2	2	3	Orgullo,Compasión,Vergüenza,Tensión,Aburrición,Agitación	Compasión,Sospecha,Arrepentimiento,Inquietud,Amistad,Imprudencia	Aburrición,Dedicación,Emoción,Disciplina,Agitación,Impresión	3	3	3	3	3	3	3	3	3	3	3	3	3
SIPopsy		2022-07-08	1987	Mujer	Bachillerato	Estrato 2									5	1	5	2	1	1	1	2	2	5	3	3	3	0	0	3	3	3	3	Sorpresa,Amistad,Educación,Trabajo,Dedicación,Agitación	Sospecha,Sorpresa,Trabajo,Educación,Cordialidad,Amistad	Sorpresa,Amistad,Trabajo,Educación,Aburrición,Compasión	1	1	1	1	1	3	5	1	5	3	1	1	1
SIPopsy		2022-07-08																																				1	3				3	3		4	2	1
SIPopsy		2022-07-08
SIPopsy		2022-07-08	1987	Mujer	Bachillerato	Estrato 2	Colombia	Bogotá D.C.	Bogotá D.C.	Sí	Empleado de Popsy	9803	P	gilarymaria@gmail.com	5	5	5	2	2	1	1	1	3	5	3	3	3	0	0	3	3	3	3	Trabajo,Sorpresa,Dedicación,Educación,Disciplina,Amistad	Dedicación,Sorpresa,Amistad,Trabajo,Educación,Disciplina	Amistad,Dedicación,Trabajo,Sorpresa,Aburrición,Educación	2	1	2	2	1	3	3	1	2	1	2	3	1
SIPopsy		2022-07-08	2002	Mujer	Bachillerato	Estrato 3	Colombia	Bogotá D.C.	Bogotá D.C.	Sí	Estudiante	5093	R		3	3	3	3	3	3	3	3	3	3	2	3	3	1	1	3	3	3	3	Amistad,Orgullo,Compasión,Dedicación,Extroversión,Cordialidad	Sospecha,Agitación,Nostalgia,Dedicación,Amistad,Emoción	Sospecha,Sorpresa,Agitación,Dedicación,Nostalgia,Aburrición	2	3	2	3	3	2	3	2	3	3	3	3	2
SIPopsy		2022-07-08	1996	Mujer	Técnico / Tecnológico	Estrato 5	Colombia	Bogotá D.C.	Bogotá D.C.	No	Empleado de Popsy	9393	A		2	2	2	2	3	2	2	3	2	2	2	2	2	1	1	2	3	1	2	Tensión,Timidez,Extroversión,Agitación,Inquietud,Nostalgia	Inquietud,Orgullo,Sorpresa,Imprudencia,Vergüenza,Agitación	Inquietud,Imprudencia,Tensión,Impresión,Orgullo,Agitación	2	2	3	2	2	2	2	2	2	2	2	2	2
SIPopsy		2022-07-08	2001	Hombre	Bachillerato	Estrato 4	Colombia	Bogotá D.C.	Bogotá D.C.	Sí	Estudiante	8475	M		3	3	3	3	3	3	3	3	3	3	2	2	2	0	1	2	2	2	3	Dedicación,Amistad,Tensión,Vergüenza,Compasión,Disciplina	Sorpresa,Aburrición,Inquietud,Trabajo,Arrepentimiento,Extroversión	Trabajo,Sorpresa,Amistad,Tensión,Impresión,Imprudencia	3	2	2	2	2	3	2	3	2	2	3	3	2
SIPopsy		2022-07-08	1982	Mujer	Técnico / Tecnológico	Estrato 3	Colombia	Bogotá D.C.	Bogotá D.C.	Sí	Empleado de otra compañía o institución	9986	M		3	3	3	3	3	3	3	3	3	3	3	3	3	0	1	3	3	3	3	Imprudencia,Aburrición,Inquietud,Arrepentimiento,Compasión,Agitación	Cordialidad,Orgullo,Impresión,Arrepentimiento,Vergüenza,Extroversión	Disciplina,Educación,Orgullo,Inquietud,Vergüenza,Aburrición	3	2	3	3	3	3	3	3	3	2	3	3	3
SIPopsy		2022-07-08													2	3	4	2	4	3	2	4	4	3	3		3	1						Tensión,Amistad,Sorpresa,Imprudencia,Inquietud,Sospecha	Sospecha,Tensión,Inquietud,Impresión,Sorpresa,Arrepentimiento	Inquietud,Agitación,Sorpresa,Orgullo,Sospecha,Nostalgia	3	2	2	1	3	2	2	2	2	1	2	2	3
		2022-07-08	1983	Hombre	Técnico / Tecnológico	Estrato 2	Colombia	Cundinamarca	El Rosal	No	Empleado de otra compañía o institución	7800	P		3	4	4	4	2	3	3	3	2	4	2	2	1	1	1	1	2	2	1	Compasión,Tensión,Inquietud,Timidez,Orgullo,Nostalgia	Tensión,Vergüenza,Cordialidad,Aburrición,Arrepentimiento,Amistad	Agitación,Dedicación,Disciplina,Vergüenza,Impresión,Sospecha	2	4	4	3	3	4	2	4	4	4	3	4	3
SIPopsy		2022-07-08	1995	Hombre	Bachillerato	Estrato 1	Colombia	Bogotá D.C.	Bogotá D.C.	No	Estudiante	3483	T		3	3	3	3	3	3	3	3	3	3	3	3	3	0	0	3	3	2	3	Compasión,Extroversión,Cordialidad,Tensión,Impresión,Trabajo	Disciplina,Sospecha,Dedicación,Trabajo,Nostalgia,Cordialidad	Dedicación,Imprudencia,Compasión,Amistad,Educación,Extroversión	3	2	3	3	3	3	3	2	3	3	3	3	3
SIPopsy		2022-07-08	1995	Mujer	Bachillerato	Estrato 1	Colombia	Bogotá D.C.	Bogotá D.C.	No	Estudiante	4352	B		3	3	3	3	3	3	3	3	3	3	3	2	3	0	0	4	3	3	3	Arrepentimiento,Cordialidad,Sorpresa,Sospecha,Emoción,Compasión	Compasión,Aburrición,Educación,Trabajo,Extroversión,Impresión	Educación,Timidez,Compasión,Imprudencia,Orgullo,Vergüenza	3	3	3	3	3	3	3	3	3	3	3	3	3
SIPopsy		2022-07-08																																Amistad,Orgullo,Disciplina,Educación	Impresión,Orgullo,Compasión,Aburrición,Agitación,Vergüenza	Tensión,Amistad,Trabajo,Vergüenza,Agitación,Inquietud	2	1	2	3	1	2	2	2	4	2	1	3	3
		2022-07-08	2002	Hombre	Técnico / Tecnológico	Estrato 2	Colombia	Cundinamarca	Funza	No	Estudiante	4090	C		2	3	2	3	2	2	4	3	3	2	4	2	2	1	1	1	1	1	1	Vergüenza,Aburrición,Arrepentimiento,Educación,Inquietud,Tensión	Cordialidad,Compasión,Emoción,Disciplina,Impresión,Tensión	Arrepentimiento,Vergüenza,Imprudencia,Agitación,Disciplina,Dedicación	3	3	2	4	3	3	3	4	3	4	3	2	2
SIPopsy		2022-07-08	1984	Mujer	Bachillerato	Estrato 1	Colombia	Bogotá D.C.	Bogotá D.C.	No	Trabajador independiente	5873	D		3	3	3	3	3	3	3	3	3	3	3	3	3	0	0	3	3	3	3	Orgullo,Timidez,Disciplina,Inquietud,Arrepentimiento,Extroversión	Sospecha,Orgullo,Emoción,Trabajo,Extroversión,Dedicación	Arrepentimiento,Tensión,Imprudencia,Trabajo,Sospecha,Disciplina	3	3	3	3	3	3	3	3	3	3	3	3	3
SIPopsy		2022-07-08	1989	Hombre	Técnico / Tecnológico	Estrato 5	Colombia	Bogotá D.C.	Bogotá D.C.	No	Trabajador independiente	6706	C		3	3	3	4	3	3	3	2	4	2	3	4	4	1	1	1	1	1	1	Vergüenza,Sospecha,Extroversión,Agitación,Inquietud,Amistad	Aburrición,Nostalgia,Vergüenza,Agitación,Tensión,Imprudencia	Imprudencia,Extroversión,Sospecha,Tensión,Aburrición,Orgullo	2	3	2	3	2	2	2	2	3	3	2	2	2
SIPopsy		2022-07-08	1993	Mujer	Bachillerato	Estrato 1	Colombia	Bogotá D.C.	Bogotá D.C.	No	Estudiante	8453	T		3	3	3	3	3	3	3	3	3	3	3	3	3	0	0	3	3	3	3	Timidez,Sospecha,Inquietud,Cordialidad,Orgullo,Tensión	Timidez,Imprudencia,Educación,Amistad,Inquietud,Vergüenza	Dedicación,Tensión,Nostalgia,Emoción,Compasión,Disciplina	3	3	3	3	3	3	3	3	3	3	3	3	3
SIPopsy		2022-07-08	1996	Mujer	Bachillerato	Estrato 1	Colombia	Bogotá D.C.	Bogotá D.C.	No	Estudiante	5463	D		3	3	3	3	3	3	3	3	3	3	3	3	3	0	0	3	3	3	3	Extroversión,Orgullo,Arrepentimiento,Impresión,Agitación,Dedicación	Compasión,Extroversión,Vergüenza,Tensión,Emoción,Orgullo	Educación,Emoción,Compasión,Sospecha,Cordialidad,Timidez	3	3	3	3	3	3	3	3	3	3	3	3	3
SIPopsy		2022-07-08	1992	Mujer	Bachillerato	Estrato 1	Colombia	Bogotá D.C.	Bogotá D.C.	No	Estudiante	4256	L		3	3	3	3	3	3	3	3	3	3	3	3	3	0	0	3	3	3	3	Extroversión,Imprudencia,Dedicación,Amistad,Trabajo,Educación	Compasión,Imprudencia,Inquietud,Educación,Extroversión,Sorpresa	Cordialidad,Aburrición,Amistad,Orgullo,Emoción,Disciplina	3	3	3	3	3	3	3	3	3	3	3	3	3
SIPopsy		2022-07-08	1953	Mujer	Bachillerato	Estrato 1	Colombia	Bogotá D.C.	Bogotá D.C.	No	Estudiante	2543	U		3	3	3	3	3	3	3	3	3	3	3	3	3	0	0	3	3	3	3	Compasión,Aburrición,Dedicación,Agitación,Imprudencia,Sospecha	Aburrición,Disciplina,Extroversión,Cordialidad,Emoción,Inquietud	Arrepentimiento,Agitación,Vergüenza,Nostalgia,Compasión,Impresión	3	3	3	3	3	3	3	3	3	3	3	3	3
SIPopsy		2022-07-08	1997	Mujer	Bachillerato	Estrato 2	Colombia	Bogotá D.C.	Bogotá D.C.	No	Empleado de Popsy	9598	P		4	5	4	3	5	5	4	5	4	5	2	2	4	1	1	4	5	4	4	Orgullo,Disciplina,Sospecha,Agitación,Trabajo,Inquietud	Agitación,Orgullo,Sospecha,Sorpresa,Tensión,Disciplina	Sospecha,Sorpresa,Educación,Arrepentimiento,Nostalgia,Trabajo	4	5	3	4	5	3	4	4	5	4	4	5	3
SIPopsy		2022-07-08													5	1	5	5	5	5	1	4	5	5				1	1	4	3	5	4	Educación,Agitación,Impresión,Inquietud,Tensión,Cordialidad	Compasión,Aburrición,Emoción,Orgullo,Cordialidad,Inquietud	Cordialidad,Agitación,Arrepentimiento,Sospecha,Educación,Emoción	5	4	3	5	4	5	4	4	4	4	5	4	4
SIPopsy		2022-07-08																																Timidez,Dedicación,Trabajo,Inquietud,Disciplina,Arrepentimiento	Arrepentimiento,Amistad,Emoción,Disciplina,Orgullo,Inquietud	Imprudencia,Vergüenza,Sorpresa,Impresión,Sospecha,Compasión	5	5	1	1	5	5	1	5	5	1	1	1	5
SIPopsy		2022-07-08	1993	Mujer	Técnico / Tecnológico	Estrato 4	Anguilla	Bogotá D.C.	Bogotá D.C	No	Labores del hogar	1763	"		5	2	1	2	1	5	2	1	2	2	2	1	1	1	0	1	5	1	5	Imprudencia,Sorpresa,Orgullo,Inquietud,Extroversión,Arrepentimiento	Disciplina,Aburrición,Inquietud,Emoción,Agitación,Sorpresa	Amistad,Vergüenza,Inquietud,Aburrición,Dedicación,Cordialidad	5	5	5	1	1	1	1	5	1	1	5	5	1
SIPopsy		2022-07-08	1965	Mujer	Bachillerato	Estrato 4	Angola	Bogotá D.C.	Bogotá D.C.	Sí	Trabajador independiente	2356	H		2	5	5	5	4	4	4	4	5	3	4	5	5	1	0	4	4	5	4	Amistad,Timidez,Compasión,Cordialidad,Sospecha,Dedicación	Nostalgia,Amistad,Sorpresa,Impresión,Cordialidad,Trabajo	Agitación,Aburrición,Disciplina,Sospecha,Impresión,Tensión	4	3	4	3	4	3	4	3	4	4	2	4	5
SIPopsy		2022-07-08	1999	Hombre	Título universitario	Estrato 5	Bahamas	Bogotá D.C.	Bogotá D.C.	No	Estudiante	2461	N		1	3	2	2	5	1	1	3	2	2	1	4	2	0	1	1	1	1	3	Orgullo,Timidez,Sospecha,Impresión,Sorpresa,Inquietud	Emoción,Vergüenza,Dedicación,Trabajo,Imprudencia,Educación	Compasión,Sospecha,Inquietud,Impresión,Orgullo,Dedicación	4	4	4	5	2	4	4	2	4	4	5	3	4
SIPopsy		2022-07-08	2000	Mujer	Técnico / Tecnológico	Estrato 4	Angola	Bogotá D.C.	Bogotá D.C	No	Desempleado	1937	<		5	1	5	1	2	1	5	5	1	5	1	1	2	0	1	5	1	1	5	Emoción,Educación,Imprudencia,Aburrición,Extroversión,Dedicación	Compasión,Orgullo,Timidez,Cordialidad,Aburrición,Emoción	Vergüenza,Educación,Compasión,Aburrición,Sospecha,Tensión	5	5	5	1	1	3	3	1	5	3	1	1	5
SIPopsy		2022-07-08	2000	Hombre	Posgrado	Estrato 6	Anguilla	Chocó	Bojaya	No	Labores del hogar	6446	N		5	1	2	4	1	3	1	1	2	3	1	1	1	0	1	4	4	2	5	Emoción,Arrepentimiento,Vergüenza,Sospecha,Impresión,Cordialidad	Disciplina,Vergüenza,Orgullo,Sorpresa,Amistad,Nostalgia	Extroversión,Agitación,Sorpresa,Nostalgia,Educación,Aburrición	2	4	5	2	4	2	1	3	1	1	3	1	1
SIPopsy		2022-07-08	2000	Mujer	Técnico / Tecnológico	Estrato 4	Angola	Bogotá D.C.	Bogotá D.C	Sí	Desempleado	2004	3		2	2	5	1	1	1	1	5	5	2	5	1	5	0	1	1	5	1	1	Dedicación,Extroversión,Cordialidad,Vergüenza,Agitación,Orgullo	Imprudencia,Orgullo,Compasión,Arrepentimiento,Nostalgia,Sospecha	Amistad,Nostalgia,Inquietud,Vergüenza,Trabajo,Cordialidad	1	5	5	5	5	1	5	5	2	1	1	1	5
SIPopsy		2022-07-08																																	Emoción,Cordialidad,Timidez,Disciplina,Compasión	Disciplina,Nostalgia,Amistad,Orgullo,Educación,Trabajo	5	5	1	1	1	1	5	1	5	1	1	5	1
SIPopsy		2022-07-08	1989	Mujer	Técnico / Tecnológico	Estrato 4	Angola	Bogotá D.C.	Bogotá D.C	No	Desempleado	1825	7		5	2	5	5	4	1	3	2	2	1	1	2	1	1	0	2	1	5	5	Sospecha,Imprudencia,Sorpresa,Dedicación,Trabajo,Disciplina	Disciplina,Extroversión,Agitación,Sorpresa,Impresión,Compasión	Impresión,Sospecha,Sorpresa,Inquietud,Cordialidad,Orgullo	5	2	1	1	4	1	1	5	5	5	5	5	1
SIPopsy		2022-07-08	2002												1	2	1	2	2	2	2	2	1	2	2	4	2	1	0	1	2	2	2	Trabajo,Arrepentimiento,Vergüenza,Sorpresa,Agitación,Extroversión	Imprudencia,Orgullo,Emoción,Agitación,Dedicación,Arrepentimiento	Sospecha,Timidez,Trabajo,Cordialidad,Compasión,Extroversión	2	2	3	1	2	2	1	2	2	2	2	2	2
SIPopsy		2022-07-08	2000	Mujer	Título universitario	Estrato 4	Austria	Bolívar	Clemencia	No	Desempleado	1329	N		1	2	2	1	2	1	2	2	1	1	2	1	2	1	1	1	1	3	2	Imprudencia,Agitación,Aburrición,Emoción,Impresión,Arrepentimiento	Impresión,Educación,Emoción,Extroversión,Compasión,Timidez	Impresión,Inquietud,Aburrición,Cordialidad,Educación,Trabajo	1	2	1	1	2	2	1	2	2	1	1	2	2
SIPopsy		2022-07-08	2000	Mujer	Técnico / Tecnológico	Estrato 4	Anguilla	Bogotá D.C.	Bogotá D.C	No	Desempleado	1543	6		5	2	5	1	5	5	5	2	5	1	2	1	1	1	0	1	5	1	5	Vergüenza,Emoción,Amistad,Inquietud,Cordialidad,Extroversión	Extroversión,Trabajo,Amistad,Arrepentimiento,Sospecha,Disciplina	Cordialidad,Timidez,Tensión,Orgullo,Agitación,Inquietud	1	2	5	1	1	1	5	3	5	1	1	5	5
SIPopsy		2022-07-08	2003	Mujer	Técnico / Tecnológico	Estrato 4	Angola	Bogotá D.C.	Bogotá D.C	No	Labores del hogar	9472	,		4	5	1	1	2	1	5	1	5	2	1	5	5	1	0	5	1	5	1	Agitación,Sospecha,Compasión,Timidez,Imprudencia,Tensión	Orgullo,Imprudencia,Compasión,Arrepentimiento,Amistad,Trabajo	Tensión,Agitación,Sorpresa,Emoción,Dedicación,Trabajo	2	5	1	1	5	1	5	5	1	5	5	5	2
SIPopsy		2022-07-08	2003	Hombre	Técnico / Tecnológico	Estrato 4	Antártida	Bolívar	Clemencia	No	Empleado de otra compañía o institución	5856	G		2	2	2	4	2	2	2	2	2	2	2	4	2	1	1	3	2	2	1	Dedicación,Vergüenza,Imprudencia,Inquietud,Extroversión,Disciplina	Trabajo,Agitación,Dedicación,Emoción,Tensión,Cordialidad	Aburrición,Inquietud,Compasión,Emoción,Impresión,Arrepentimiento	1	1	1	2	2	2	2	2	2	2	3	2	1
SIPopsy		2022-07-08	1996	Hombre	Técnico / Tecnológico	Estrato 2	Colombia	Bogotá D.C.	Bogotá D.C.	No	Labores del hogar	2536	Y	estefanny.2237@gmail.com	4	4	4	4	5	4	4	3	4	3	4	4	4	1	1	4	4	4	4	Cordialidad,Inquietud,Dedicación,Sorpresa,Extroversión,Emoción	Impresión,Cordialidad,Orgullo,Trabajo,Educación,Dedicación	Impresión,Aburrición,Inquietud,Agitación,Educación,Compasión	4	5	5	5	4	5	5	4	5	4	4	4	5
SIPopsy		2022-07-08	1992	Mujer	Técnico / Tecnológico	Estrato 4	Anguilla	Bolívar	Arroyohondo	No	Desempleado	1973	K	lr1480800@gmail.com	1	2	1	5	5	5	5	1	5	2	1	5	5	0	1	5	5	1	1	Orgullo,Aburrición,Arrepentimiento,Impresión,Dedicación,Emoción	Dedicación,Tensión,Aburrición,Orgullo,Nostalgia,Amistad	Aburrición,Agitación,Amistad,Dedicación,Imprudencia,Cordialidad	5	1	1	5	1	5	5	5	1	5	5	5	1
SIPopsy		2022-07-08	1988	Hombre	Bachillerato	Estrato 2	Colombia	Bogotá D.C.	Bogotá D.C.	Sí	Desempleado	2471	H		3	3	3	3	3	3	3	3	3	3	3	3	3	0	0	3	3	3	3	Emoción,Sorpresa,Inquietud,Sospecha,Educación,Cordialidad	Cordialidad,Sospecha,Educación,Impresión,Tensión,Disciplina	Tensión,Extroversión,Compasión,Amistad,Cordialidad,Trabajo	3	3	3	3	3	3	3	3	3	3	3	3	3
SIPopsy		2022-07-08	2002	Mujer	Técnico / Tecnológico	Estrato 4	Angola	Bogotá D.C.	Bogotá D.C	No	Trabajador independiente	2763	7		5	2	5	1	1	1	4	4	5	2	5	5	1	0	1	5	1	5	1	Imprudencia,Educación,Sospecha,Arrepentimiento,Dedicación,Inquietud	Vergüenza,Arrepentimiento,Imprudencia,Disciplina,Aburrición,Impresión	Disciplina,Sospecha,Tensión,Emoción,Compasión,Vergüenza	5	1	5	1	5	1	1	1	1	1	5	1	3
SIPopsy		2022-07-08	1958	Mujer	Bachillerato	Estrato 2	Angola	Bogotá D.C.	Bogotá D.C.	No	Trabajador independiente	1856	G		4	4	4	4	5	4	4	4	4	4	5	4	4	1	1	4	4	4	4	Nostalgia,Aburrición,Orgullo,Compasión,Timidez,Inquietud	Timidez,Inquietud,Emoción,Tensión,Trabajo,Vergüenza	Educación,Dedicación,Timidez,Orgullo,Tensión,Agitación	4	4	4	4	4	4	4	5	4	5	4	4	4
SIPopsy		2022-07-08
SIPopsy		2022-07-08
SIPopsy		2022-07-08																																													1
SIPopsy		2022-07-08																																													1	5
SIPopsy		2022-07-08																																								2					1	5
SIPopsy		2022-07-08	2004	Mujer	Título universitario	Estrato 4	Angola	Atlántico	Manatí	No	Desempleado	1753	)		5	5	5	2	2	5	2	5	5	1	1	5	5	1	0	1	5	1	5	Extroversión,Arrepentimiento,Timidez,Sorpresa,Agitación,Nostalgia	Nostalgia,Amistad,Vergüenza,Disciplina,Sorpresa,Dedicación	Disciplina,Vergüenza,Compasión,Amistad,Timidez,Extroversión	2	1	5	5	5	2	5	2	5	2	1	5	5
SIPopsy		2022-07-08	1987	Mujer	Primaria	Estrato 1	Colombia	Bogotá D.C.	Bogotá D.C.	Sí	Desempleado	3095	A		3	3	3	3	3	3	3	3	3	3	3	3	3	0	0	3	3	3	3	Imprudencia,Inquietud,Compasión,Orgullo,Impresión,Aburrición	Vergüenza,Cordialidad,Orgullo,Extroversión,Inquietud,Dedicación	Disciplina,Educación,Imprudencia,Tensión,Aburrición,Sorpresa	3	3	3	3	3	3	3	3	3	3	3	3	3
SIPopsy		2022-07-08	2001	Mujer	Técnico / Tecnológico	Estrato 4	Anguilla	Bolívar	Bogotá D.C	No	Labores del hogar	2742	1		5	2	5	5	2	2	2	1	5	2	1	5	1	1	1	5	5	1	1	Impresión,Emoción,Imprudencia,Cordialidad,Orgullo,Agitación	Sorpresa,Compasión,Disciplina,Extroversión,Timidez,Arrepentimiento	Tensión,Amistad,Orgullo,Arrepentimiento,Dedicación,Cordialidad	5	1	5	1	5	5	5	1	5	1	1	1	5
SIPopsy		2022-07-08	1986	Mujer	Bachillerato	Estrato 2	Antártida	Boyacá	Arcabuco	No	Trabajador independiente	8459	V		4	4	4	4	4	4	4	4	4	4	4	4	4	1	1	4	4	4	4	Disciplina,Vergüenza,Amistad,Sorpresa,Arrepentimiento,Inquietud	Arrepentimiento,Imprudencia,Inquietud,Nostalgia,Dedicación,Sorpresa	Trabajo,Aburrición,Sorpresa,Amistad,Emoción,Vergüenza	4	4	4	4	4	4	3	4	4	4	4	4	4
SIPopsy		2022-07-08	2001	Mujer	Título universitario	Estrato 4	Aruba	Bogotá D.C.	Bogotá D.C	No	Desempleado	1752	~		2	1	1	5	5	2	5	2	2	2	5	1	1	1	1	5	1	5	1	Sorpresa,Nostalgia,Timidez,Extroversión,Trabajo,Emoción	Timidez,Extroversión,Arrepentimiento,Inquietud,Cordialidad,Amistad	Disciplina,Impresión,Tensión,Trabajo,Orgullo,Arrepentimiento	1	1	5	2	1	5	5	5	5	5	1	1	1
SIPopsy		2022-07-08	1995	Mujer	Bachillerato	Estrato 2	Colombia	Atlántico	Baranoa	Sí	Trabajador independiente	2356	H		3	3	3	3	3	3	3	3	3	3	3	3	3	0	0	3	2	3	2	Tensión,Vergüenza,Timidez,Cordialidad,Sospecha,Impresión	Educación,Extroversión,Aburrición,Imprudencia,Disciplina,Impresión	Impresión,Disciplina,Cordialidad,Inquietud,Educación,Timidez	3	3	3	3	3	3	3	3	3	3	3	3	3
SIPopsy		2022-07-08	1985	Mujer	Bachillerato	Estrato 2	Argentina	Atlántico	Piojó	No	Trabajador independiente	8568	H		4	4	4	4	4	4	4	4	4	4	4	4	4	1	1	4	4	4	4	Cordialidad,Agitación,Aburrición,Arrepentimiento,Emoción,Imprudencia	Impresión,Extroversión,Orgullo,Aburrición,Amistad,Cordialidad	Timidez,Impresión,Agitación,Sorpresa,Imprudencia,Vergüenza	4	4	4	4	4	4	4	4	4	4	4	4	4
SIPopsy		2022-07-08	2002	Mujer	Técnico / Tecnológico	Estrato 4	Andorra	Bogotá D.C.	Bogotá D.C	No	Desempleado	6422	*		2	5	1	2	1	1	1	2	5	2	5	1	1	0	1	5	5	1	1	Dedicación,Sospecha,Nostalgia,Extroversión,Agitación,Amistad	Agitación,Emoción,Trabajo,Sospecha,Disciplina,Aburrición	Orgullo,Timidez,Emoción,Vergüenza,Impresión,Disciplina	1	5	1	5	5	5	1	1	5	1	5	5	1
SIPopsy		2022-07-08	1992	Mujer	Técnico / Tecnológico	Estrato 4	Bermudas	Bogotá D.C.	Bogotá D.C	No	Desempleado	1962	O		2	5	1	5	4	1	5	4	1	1	5	5	5	1	0	5	1	5	1	Timidez,Tensión,Orgullo,Impresión,Educación,Nostalgia	Trabajo,Imprudencia,Amistad,Emoción,Compasión,Sospecha	Sorpresa,Imprudencia,Vergüenza,Amistad,Timidez,Compasión	1	1	5	5	1	5	1	5	5	2	5	1	1
SIPopsy		2022-07-08	1987	Mujer	Bachillerato	Estrato 1	Colombia	Bogotá D.C.	Bogotá D.C.	Sí	Labores del hogar	8523	A		3	3	3	3	3	3	3	3	3	3	3	3	3	0	0	3	3	3	3	Dedicación,Sospecha,Inquietud,Extroversión,Compasión,Impresión	Trabajo,Agitación,Aburrición,Impresión,Arrepentimiento,Vergüenza	Sospecha,Tensión,Cordialidad,Sorpresa,Agitación,Compasión	3	3	3	3	3	3	3	3	3	3	3	3	3
SIPopsy		2022-07-08	1973	Mujer	Bachillerato	Estrato 2	Angola	Bogotá D.C.	Bogotá D.C.	No	Trabajador independiente	8900	O		4	4	4	4	4	4	4	4	4	3	4	4	4	1	1	4	4	4	4	Tensión,Compasión,Amistad,Dedicación,Agitación,Impresión	Tensión,Amistad,Dedicación,Vergüenza,Trabajo,Inquietud	Tensión,Imprudencia,Timidez,Vergüenza,Cordialidad,Arrepentimiento	4	4	4	4	4	4	4	4	4	4	4	4	4
SIPopsy		2022-07-08	1982	Mujer	Técnico / Tecnológico	Estrato 4	Angola	Bogotá D.C.	Bogotá D.C.	No	Desempleado	1862	H		5	5	2	2	3	1	4	1	5	1	5	1	5	1	0	1	5	1	5	Impresión,Arrepentimiento,Tensión,Dedicación,Emoción,Sospecha	Nostalgia,Emoción,Extroversión,Disciplina,Dedicación,Cordialidad	Inquietud,Vergüenza,Imprudencia,Orgullo,Sorpresa,Cordialidad	5	5	4	1	5	4	1	2	1	1	5	1	2
SIPopsy		2022-07-08	1983	Mujer	Bachillerato	Estrato 2	Andorra	Atlántico	Luruaco	No	Estudiante	8623	N		3	4	4	4	3	4	4	4	4	4	4	4	4	1	1	4	4	4	4	Dedicación,Disciplina,Sorpresa,Amistad,Tensión,Sospecha	Timidez,Imprudencia,Arrepentimiento,Inquietud,Impresión,Amistad	Sorpresa,Trabajo,Orgullo,Amistad,Extroversión,Arrepentimiento	3	4	4	4	4	4	4	4	4	4	4	4	4
SIPopsy		2022-07-08	1992	Hombre	Bachillerato	Estrato 1	Colombia	Bolívar	Cantagallo	Sí	Desempleado	5364	D		3	3	3	3	3	3	3	3	3	3	2	3	2	0	0	3	4	3	3	Inquietud,Extroversión,Sospecha,Educación,Amistad,Orgullo	Disciplina,Extroversión,Impresión,Orgullo,Compasión,Timidez	Impresión,Sorpresa,Arrepentimiento,Extroversión,Cordialidad,Amistad	3	3	3	3	3	3	3	3	3	3	3	3	3
SIPopsy		2022-07-08	1986	Mujer	Bachillerato	Estrato 2	Samoa Americana	Antioquia	Abriaquí	No	Desempleado	0656	C		4	4	4	4	4	4	4	4	4	4	3	4	4	1	1	4	4	4	4	Nostalgia,Sospecha,Extroversión,Amistad,Inquietud,Arrepentimiento	Amistad,Vergüenza,Disciplina,Compasión,Sorpresa,Imprudencia	Tensión,Trabajo,Sorpresa,Arrepentimiento,Disciplina,Impresión	4	4	4	4	4	4	4	4	4	4	4	4	4
SIPopsy		2022-07-08	1982	Mujer	Técnico / Tecnológico	Estrato 4	Anguilla	Bogotá D.C.	Bogotá D.C	No	Desempleado	1869	'+		5	5	5	1	5	5	3	5	2	5	1	5	1	1	1	1	5	1	5	Educación,Nostalgia,Timidez,Trabajo,Vergüenza,Impresión	Dedicación,Inquietud,Disciplina,Compasión,Impresión,Aburrición	Educación,Vergüenza,Amistad,Compasión,Agitación,Extroversión	5	5	5	1	5	1	2	1	5	1	5	3	5
SIPopsy		2022-07-08	1995	Mujer	Bachillerato	Estrato 2	Bahamas	Caldas	Chinchiná	No	Labores del hogar	9839	H		4	4	4	4	4	4	4	4	3	4	4	4	3	1	1	4	4	4	4	Aburrición,Emoción,Dedicación,Trabajo,Tensión,Compasión	Inquietud,Educación,Vergüenza,Timidez,Tensión,Sospecha	Arrepentimiento,Sorpresa,Tensión,Dedicación,Educación,Agitación	4	4	4	4	4	4	4	4	4	3	4	4	4
SIPopsy		2022-07-08	2001	Mujer	Técnico / Tecnológico	Estrato 4	Angola	Bogotá D.C.	Bogotá D.C	No	Empleado de Popsy	1884	]		3	5	2	2	3	1	1	3	5	1	1	1	5	0	0	1	1	5	1	Compasión,Impresión,Vergüenza,Sospecha,Arrepentimiento,Orgullo	Arrepentimiento,Compasión,Nostalgia,Extroversión,Trabajo,Vergüenza	Orgullo,Impresión,Extroversión,Cordialidad,Imprudencia,Compasión	5	1	5	2	1	1	5	1	5	1	1	5	5
SIPopsy		2022-07-08	1986	Mujer	Bachillerato	Estrato 2	Argentina	Caldas	Chinchiná	No	Trabajador independiente	8988	G		4	3	4	3	4	4	4	4	4	4	4	4	4	1	1	4	4	4	4	Arrepentimiento,Cordialidad,Imprudencia,Vergüenza,Emoción,Disciplina	Compasión,Disciplina,Arrepentimiento,Cordialidad,Sorpresa,Educación	Sorpresa,Educación,Tensión,Nostalgia,Orgullo,Disciplina	4	4	3	4	4	4	4	4	4	4	4	4	3
SIPopsy		2022-07-08	2002	Mujer	Técnico / Tecnológico	Estrato 4	Angola	Bogotá D.C.	Bogotá D.C	No	Desempleado	6261	_		3	1	5	5	2	1	5	1	5	3	1	5	5	1	0	1	5	5	1	Inquietud,Compasión,Imprudencia,Aburrición,Arrepentimiento,Trabajo	Agitación,Orgullo,Disciplina,Timidez,Compasión,Educación	Arrepentimiento,Cordialidad,Amistad,Vergüenza,Aburrición,Educación	1	5	5	1	4	2	3	5	1	1	1	1	5
SIPopsy		2022-07-08	1988	Hombre	Bachillerato	Estrato 4	Colombia	Bolívar	Córdoba	Sí	Trabajador independiente	8678	R		3	3	3	3	3	3	3	3	3	3	3	3	3	1	0	3	3	3	3	Timidez,Disciplina,Orgullo,Tensión,Trabajo,Agitación	Sorpresa,Educación,Vergüenza,Nostalgia,Impresión,Trabajo	Extroversión,Dedicación,Amistad,Orgullo,Sorpresa,Imprudencia	3	3	3	3	3	3	3	3	3	3	3	3	3
SIPopsy		2022-07-08	1989	Mujer	Bachillerato	Estrato 2	Argentina	Arauca	Cravo Norte	No	Desempleado	8355	C		4	4	4	4	4	4	4	4	4	4	4	4	4	1	1	4	4	4	5	Aburrición,Inquietud,Impresión,Vergüenza,Disciplina,Compasión	Agitación,Inquietud,Compasión,Tensión,Arrepentimiento,Sospecha	Timidez,Aburrición,Disciplina,Trabajo,Impresión,Emoción	3	4	4	4	4	4	4	4	4	4	4	4	4
SIPopsy		2022-07-08	1993	Mujer	Técnico / Tecnológico	Estrato 4	Angola	Bogotá D.C.	Bogotá D.C	No	Labores del hogar	1998	O		5	5	5	5	3	1	2	5	5	5	5	1	5	1	0	1	1	1	5	Cordialidad,Educación,Amistad,Dedicación,Arrepentimiento,Agitación	Dedicación,Compasión,Sospecha,Impresión,Amistad,Emoción	Imprudencia,Tensión,Sorpresa,Educación,Timidez,Dedicación	5	1	1	5	1	5	5	1	1	1	2	5	2
SIPopsy		2022-07-08	1953	Mujer	Bachillerato	Estrato 2	Antigua y Barbuda	Boyacá	Aquitania	No	Trabajador independiente	9838	N		4	4	3	4	3	4	4	4	3	4	4	4	4	1	1	4	4	3	4	Tensión,Amistad,Compasión,Sorpresa,Extroversión,Agitación	Vergüenza,Amistad,Extroversión,Emoción,Compasión,Imprudencia	Tensión,Disciplina,Aburrición,Compasión,Amistad,Imprudencia	4	4	4	4	3	4	4	4	4	4	4	4	4
SIPopsy		2022-07-08	1995	Mujer	Técnico / Tecnológico	Estrato 4	Antártida	Bogotá D.C.	Bogotá D.C.	No	Labores del hogar	1241	4		1	1	2	2	5	4	3	2	2	4	3	2	2	0	1	2	2	5	4	Tensión,Nostalgia,Trabajo,Dedicación,Arrepentimiento,Educación	Agitación,Educación,Sorpresa,Compasión,Imprudencia,Tensión	Compasión,Orgullo,Educación,Aburrición,Arrepentimiento,Timidez	4	4	4	3	4	4	4	4	4	4	4	4	4
SIPopsy		2022-07-08	1992	Mujer	Técnico / Tecnológico	Estrato 4	Anguilla	Bolívar	Bogotá D.C	No	Desempleado	1926	1		3	1	5	1	5	2	3	5	1	1	5	5	1	0	1	1	5	1	5	Extroversión,Arrepentimiento,Compasión,Aburrición,Trabajo,Orgullo	Trabajo,Extroversión,Nostalgia,Compasión,Impresión,Dedicación	Sospecha,Trabajo,Orgullo,Extroversión,Impresión,Inquietud	1	5	5	5	5	1	1	1	5	5	1	2	5
SIPopsy		2022-07-08	1996	Mujer	Bachillerato	Rural	Colombia	Amazonas	La Victoria	Sí	Desempleado	4679	C		3	3	3	3	3	3	3	3	3	3	3	3	3	0	1	3	3	3	3	Orgullo,Timidez,Disciplina,Dedicación,Imprudencia,Vergüenza	Timidez,Trabajo,Dedicación,Aburrición,Inquietud,Amistad	Arrepentimiento,Sospecha,Vergüenza,Educación,Cordialidad,Imprudencia	3	2	3	3	3	3	3	3	3	3	3	4	4
SIPopsy		2022-07-08	1983	Mujer	Bachillerato	Estrato 3	Colombia	Bogotá D.C.	Bogotá D.C.	No	Estudiante	7564	O		3	3	3	3	3	3	3	3	3	3	3	3	3	0	0	3	3	3	3	Amistad,Imprudencia,Arrepentimiento,Impresión,Vergüenza,Trabajo	Trabajo,Timidez,Arrepentimiento,Educación,Orgullo,Nostalgia	Inquietud,Aburrición,Agitación,Imprudencia,Educación,Trabajo	3	3	3	3	3	3	3	3	3	3	3	3	3
SIPopsy		2022-07-08	1986	Hombre	Técnico / Tecnológico	Estrato 3	Colombia	Bogotá D.C.	Bogotá D.C.	Sí	Empleado de Popsy	5093	R		3	3	3	3	3	3	3	3	3	3	3	2	3	0	0	2	2	2	3	Emoción,Extroversión,Arrepentimiento,Sospecha,Cordialidad,Tensión	Impresión,Emoción,Arrepentimiento,Agitación,Imprudencia,Aburrición	Dedicación,Extroversión,Nostalgia,Inquietud,Cordialidad,Timidez	3	3	3	3	3	3	2	3	2	3	3	3	3
SIPopsy		2022-07-08	1995	Mujer	Técnico / Tecnológico	Estrato 3	Angola	Bogotá D.C.	Bogotá D.C.	No	Labores del hogar	1577	T		5	5	3	5	4	4	5	5	4	4	4	5	4	1	1	4	4	4	4	Sospecha,Dedicación,Impresión,Vergüenza,Trabajo,Compasión	Tensión,Sospecha,Trabajo,Extroversión,Timidez,Amistad	Tensión,Sorpresa,Vergüenza,Arrepentimiento,Emoción,Nostalgia	5	4	4	4	4	5	5	3	4	4	4	5	5
SIPopsy		2022-07-08	1997	Mujer	Técnico / Tecnológico	Estrato 1	Angola	Bogotá D.C.	Bogotá D.C	No	Desempleado	7742	T		5	2	5	1	3	5	3	3	5	1	1	2	5	1	1	5	1	5	1	Sospecha,Extroversión,Imprudencia,Dedicación,Trabajo,Nostalgia	Nostalgia,Sorpresa,Educación,Timidez,Amistad,Arrepentimiento	Disciplina,Agitación,Timidez,Inquietud,Imprudencia,Dedicación	5	1	1	5	5	1	1	5	1	5	1	5	4
SIPopsy		2022-07-08	1963	Mujer	Bachillerato	Estrato 1	Colombia	Bogotá D.C.	Bogotá D.C.	No	Desempleado	8653	S		2	2	2	2	2	3	2	2	2	2	2	2	2	0	0	2	2	2	2	Educación,Amistad,Sorpresa,Cordialidad,Nostalgia,Inquietud	Dedicación,Agitación,Compasión,Educación,Imprudencia,Sospecha	Inquietud,Extroversión,Cordialidad,Educación,Amistad,Orgullo	3	3	3	3	3	3	3	3	3	3	3	2	3
SIPopsy		2022-07-08	1998	Mujer	Bachillerato	Estrato 2	Colombia	Antioquia	Medellín	Sí	Estudiante	4623	C		4	3	3	3	3	3	3	3	3	3	3	3	3	0	1	4	3	3	3	Impresión,Educación,Sorpresa,Disciplina,Nostalgia,Trabajo	Arrepentimiento,Inquietud,Impresión,Aburrición,Vergüenza,Amistad	Inquietud,Cordialidad,Orgullo,Sospecha,Amistad,Agitación	3	3	3	3	3	3	3	3	3	3	3	3	3
SIPopsy		2022-07-08	1995	Mujer	Bachillerato	Estrato 1	Antártida	Bogotá D.C.	Bogotá D.C.	No	Labores del hogar	3428	%		5	4	4	5	5	4	5	4	4	5	4	5	5	1	1	5	5	4	4	Orgullo,Disciplina,Nostalgia,Emoción,Agitación,Sorpresa	Trabajo,Nostalgia,Impresión,Aburrición,Imprudencia,Dedicación	Emoción,Tensión,Amistad,Orgullo,Sospecha,Aburrición	4	4	5	4	4	3	5	4	4	4	4	3	4
SIPopsy		2022-07-08	1994	Mujer	Técnico / Tecnológico	Estrato 4	Angola	Bogotá D.C.	Bogotá D.C	No	Desempleado	2542	3		2	5	2	2	1	3	1	5	1	1	5	1	1	0	1	1	1	5	5	Amistad,Arrepentimiento,Emoción,Compasión,Timidez,Extroversión	Vergüenza,Amistad,Trabajo,Disciplina,Imprudencia,Arrepentimiento	Aburrición,Arrepentimiento,Timidez,Amistad,Educación,Inquietud	1	1	1	5	5	5	1	5	1	1	5	5	2
SIPopsy		2022-07-08	1994	Mujer	Bachillerato	Estrato 2	Anguilla	Bogotá D.C.	Bogotá D.C.	No	Labores del hogar	1673	2		5	3	4	4	4	5	3	5	4	4	5	4	5	1	1	5	4	4	5	Imprudencia,Nostalgia,Vergüenza,Agitación,Amistad,Disciplina	Aburrición,Amistad,Emoción,Dedicación,Imprudencia,Timidez	Imprudencia,Educación,Trabajo,Agitación,Dedicación,Inquietud	5	4	3	4	4	4	4	5	4	4	4	4	4
SIPopsy		2022-07-08	1992	Mujer	Primaria	Estrato 2	Angola	Bogotá D.C.	Bogotá D.C	No	Desempleado	5425	^		5	1	5	1	1	1	1	3	1	1	1	1	5	1	1	1	5	5	1	Inquietud,Imprudencia,Educación,Emoción,Tensión,Extroversión	Compasión,Vergüenza,Disciplina,Orgullo,Amistad,Imprudencia	Amistad,Aburrición,Cordialidad,Tensión,Impresión,Nostalgia	1	1	5	1	5	5	5	5	5	2	2	1	1
SIPopsy		2022-07-08	1996	Mujer	Título universitario	Estrato 2	Angola	Bogotá D.C.	Bogotá D.C	No	Labores del hogar	8632	Y		3	4	5	1	5	5	5	3	1	1	1	5	5	0	1	5	1	1	5	Tensión,Sospecha,Timidez,Cordialidad,Orgullo,Sorpresa	Trabajo,Amistad,Agitación,Impresión,Sorpresa,Vergüenza	Emoción,Cordialidad,Educación,Nostalgia,Trabajo,Compasión	1	1	1	1	5	5	5	5	5	1	5	5	2
SIPopsy		2022-07-08	1994	Mujer	Técnico / Tecnológico	Estrato 1	Anguilla	Bogotá D.C.	Bogotá D.C.	No	Labores del hogar	1884	Y		4	3	4	4	5	4	4	4	3	5	5	4	5	1	1	4	4	5	5	Sorpresa,Educación,Impresión,Trabajo,Amistad,Arrepentimiento	Tensión,Arrepentimiento,Agitación,Nostalgia,Amistad,Disciplina	Inquietud,Impresión,Cordialidad,Nostalgia,Vergüenza,Dedicación	4	5	4	5	4	4	4	5	4	5	4	5	4
SIPopsy		2022-07-08	1992	Mujer	Técnico / Tecnológico	Estrato 4	Angola	Bogotá D.C.	Bogotá D.C	No	Desempleado	9152	$		5	3	1	1	5	5	2	1	5	5	1	1	5	1	1	5	5	1	1	Extroversión,Disciplina,Vergüenza,Cordialidad,Orgullo,Sorpresa	Cordialidad,Compasión,Nostalgia,Inquietud,Disciplina,Tensión	Inquietud,Trabajo,Nostalgia,Agitación,Emoción,Aburrición	5	5	1	2	1	2	1	1	5	5	5	5	1
SIPopsy		2022-07-08	1943	Mujer	Bachillerato	Estrato 2	Angola	Bogotá D.C.	Bogotá D.C.	No	Trabajador independiente	5535	H		4	4	5	5	5	5	5	5	5	4	5	5	4	1	1	5	5	4	4	Extroversión,Inquietud,Aburrición,Agitación,Sospecha,Cordialidad	Vergüenza,Orgullo,Timidez,Nostalgia,Imprudencia,Amistad	Timidez,Sospecha,Dedicación,Amistad,Tensión,Educación	4	5	5	2	5	4	4	5	4	5	4	5	4
SIPopsy		2022-07-08	1926	Mujer	Bachillerato	Estrato 4	Angola	Bogotá D.C.	Bogotá D.C	No	Labores del hogar	1862	I		1	5	1	2	5	1	3	5	5	5	1	1	5	1	0	5	5	1	1	Orgullo,Emoción,Arrepentimiento,Nostalgia,Vergüenza,Amistad	Dedicación,Amistad,Arrepentimiento,Compasión,Agitación,Tensión	Sospecha,Arrepentimiento,Dedicación,Trabajo,Agitación,Vergüenza	5	5	1	5	5	1	2	1	2	5	5	1	5
SIPopsy		2022-07-08	1928	Mujer	Técnico / Tecnológico	Estrato 4	Angola	Bogotá D.C.	Bogotá D.C	No	Desempleado	1852	'=		3	3	5	3	5	1	5	2	1	3	5	1	1	1	1	5	1	1	3	Imprudencia,Inquietud,Trabajo,Tensión,Disciplina,Educación	Educación,Aburrición,Compasión,Timidez,Disciplina,Agitación	Emoción,Impresión,Imprudencia,Aburrición,Cordialidad,Tensión	1	5	5	5	2	5	1	5	2	5	2	5	5
SIPopsy		2022-07-08	1983	Mujer	Bachillerato	Estrato 4	Argelia	Antioquia	Amagá	No	Trabajador independiente	4965	C		4	4	4	4	4	4	4	4	4	4	4	4	5	1	1	4	4	3	3	Sorpresa,Trabajo,Agitación,Orgullo,Extroversión,Sospecha	Extroversión,Impresión,Trabajo,Timidez,Aburrición,Nostalgia	Educación,Emoción,Sospecha,Vergüenza,Timidez,Inquietud	4	4	4	4	4	4	4	4	4	4	4	4	2
SIPopsy		2022-07-08	1972	Mujer	Técnico / Tecnológico	Estrato 4	Angola	Bogotá D.C.	Bogotá D.C	No	Labores del hogar	1992	7		4	5	4	5	4	4	4	4	2	4	1	5	1	1	1	5	5	1	1	Sospecha,Emoción,Inquietud,Cordialidad,Orgullo,Imprudencia	Orgullo,Compasión,Educación,Sospecha,Timidez,Aburrición	Agitación,Emoción,Impresión,Inquietud,Sorpresa,Cordialidad	1	5	5	5	1	1	5	1	5	5	5	2	1
SIPopsy		2022-07-08	1998	Mujer	Bachillerato	Estrato 5	Anguilla	Boyacá	Tunja	No	Estudiante	8735	H		4	5	5	5	5	4	4	5	5	4	5	5	5	1	1	5	5	5	5	Trabajo,Emoción,Agitación,Vergüenza,Dedicación,Cordialidad	Impresión,Imprudencia,Vergüenza,Trabajo,Emoción,Tensión	Cordialidad,Sorpresa,Emoción,Timidez,Orgullo,Extroversión	5	4	5	5	5	4	5	5	4	4	4	4	4
SIPopsy		2022-07-08	2001	Mujer	Título universitario	Estrato 4	Angola	Bogotá D.C.	Bogotá D.C	No	Desempleado	1663	'-		3	5	5	1	1	1	5	2	5	3	5	1	5	1	0	5	1	5	1	Sorpresa,Timidez,Extroversión,Aburrición,Emoción,Compasión	Amistad,Trabajo,Sospecha,Orgullo,Dedicación,Extroversión	Cordialidad,Timidez,Trabajo,Sorpresa,Aburrición,Educación	1	1	1	2	1	1	5	1	5	1	1	5	5
SIPopsy		2022-07-08	1983	Mujer	Bachillerato	Estrato 2	Argentina	Bogotá D.C.	Bogotá D.C.	No	Labores del hogar	5953	C		4	4	5	4	5	4	4	5	5	5	5	5	5	1	1	5	5	5	5	Cordialidad,Vergüenza,Dedicación,Impresión,Inquietud,Educación	Emoción,Imprudencia,Vergüenza,Nostalgia,Tensión,Timidez	Tensión,Orgullo,Agitación,Inquietud,Compasión,Disciplina	5	5	4	5	4	4	5	4	5	5	4	5	5
SIPopsy		2022-07-08	1992	Mujer	Técnico / Tecnológico	Estrato 4	Angola	Bogotá D.C.	Bogotá D.C	No	Labores del hogar	1884	W		1	2	3	1	5	5	2	4	5	1	5	1	1	1	1	1	5	1	5	Disciplina,Arrepentimiento,Agitación,Trabajo,Timidez,Imprudencia	Aburrición,Vergüenza,Impresión,Emoción,Dedicación,Nostalgia	Sorpresa,Amistad,Compasión,Impresión,Inquietud,Aburrición	1	5	5	1	1	5	5	1	5	1	5	5	2
SIPopsy		2022-07-08	1986	Mujer	Bachillerato	Estrato 2	Argentina	Boyacá	Almeida	No	Trabajador independiente	8438	C		4	4	5	4	5	4	4	5	5	5	5	5	5	1	1	5	5	5	5	Educación,Arrepentimiento,Amistad,Aburrición,Tensión,Disciplina	Impresión,Compasión,Timidez,Amistad,Dedicación,Aburrición	Extroversión,Disciplina,Orgullo,Impresión,Amistad,Imprudencia	4	4	5	5	4	5	5	5	4	5	5	5	5
SIPopsy		2022-07-08	1996	Mujer	Técnico / Tecnológico	Estrato 2	Angola	Bogotá D.C.	Bogotá D.C	No	Desempleado	1993	1		3	5	1	2	1	1	1	2	5	5	1	5	1	1	1	5	1	5	1	Emoción,Amistad,Aburrición,Sorpresa,Impresión,Inquietud	Amistad,Sospecha,Educación,Disciplina,Tensión,Extroversión	Timidez,Inquietud,Impresión,Nostalgia,Extroversión,Emoción	5	1	2	1	5	1	2	1	5	5	5	5	1
SIPopsy		2022-07-08	1956	Mujer	Bachillerato	Estrato 1	Bélgica	Meta	Cubarral	No	Trabajador independiente	5985	C		4	4	5	4	4	4	4	4	5	5	4	4	4	1	1	4	4	4	4	Disciplina,Tensión,Vergüenza,Agitación,Imprudencia,Trabajo	Dedicación,Compasión,Impresión,Sorpresa,Imprudencia,Timidez	Cordialidad,Inquietud,Compasión,Emoción,Amistad,Impresión	4	5	4	4	5	4	4	5	5	5	5	4	5
SIPopsy		2022-07-08																																			5		5	5			5					5
SIPopsy		2022-07-08																																			5		3		5				5	5	5	5	5
SIPopsy		2022-07-08	1996	Mujer	Bachillerato	Estrato 2	Andorra	Arauca	Saravena	No	Desempleado	8359	C		4	4	3	4	4	3	4	4	3	4	4	4	4	1	1	4	4	4	4	Amistad,Aburrición,Arrepentimiento,Imprudencia,Agitación,Trabajo	Disciplina,Cordialidad,Arrepentimiento,Tensión,Sorpresa,Imprudencia	Trabajo,Educación,Sorpresa,Tensión,Compasión,Cordialidad	4	4	3	3	4	4	4	4	4	4	4	4	4
SIPopsy		2022-07-08	1986	Mujer	Bachillerato	Estrato 2	Albania	Antioquia	Alejandría	No	Trabajador independiente	8468	C		4	5	5	5	5	3	4	5	4	4	4	5	4	1	1	5	5	4	4	Disciplina,Orgullo,Aburrición,Amistad,Timidez,Extroversión	Educación,Tensión,Compasión,Arrepentimiento,Inquietud,Cordialidad	Dedicación,Imprudencia,Sorpresa,Compasión,Aburrición,Educación	4	4	4	3	4	4	4	4	4	4	4	4	4
SIPopsy		2022-07-08	1965	Mujer	Bachillerato	Estrato 2	Albania	Boyacá	Almeida	No	Trabajador independiente	8738	B		4	4	5	5	5	5	5	4	5	4	4	5	5	1	1	5	4	4	5	Imprudencia,Impresión,Extroversión,Aburrición,Cordialidad,Trabajo	Nostalgia,Aburrición,Agitación,Sospecha,Sorpresa,Extroversión	Dedicación,Imprudencia,Amistad,Sospecha,Impresión,Orgullo	5	4	5	5	4	4	5	5	5	5	5	4	5
SIPopsy		2022-07-08
SIPopsy		2022-07-08	1999	Mujer	Bachillerato	Estrato 1	Anguilla	Bolívar	Arjona	No	Trabajador independiente	8438	H		4	5	5	5	4	4	3	4	5	4	4	4	5	1	1	4	4	5	5	Disciplina,Impresión,Amistad,Sorpresa,Extroversión,Aburrición	Agitación,Inquietud,Cordialidad,Emoción,Nostalgia,Orgullo	Extroversión,Trabajo,Inquietud,Aburrición,Timidez,Tensión	5	4	5	5	4	5	4	5	5	4	3	4	5
SIPopsy		2022-07-08	1992	Hombre	Primaria	Estrato 1	Albania	Amazonas	La Pedrera	No	Estudiante	0658	J		4	4	5	4	4	4	5	5	5	5	5	4	5	1	1	5	5	4	5	Agitación,Extroversión,Orgullo,Arrepentimiento,Aburrición,Nostalgia	Timidez,Impresión,Educación,Imprudencia,Aburrición,Dedicación	Compasión,Agitación,Disciplina,Extroversión,Trabajo,Vergüenza	5	5	4	5	5	4	4	4	5	4	4	5	5
SIPopsy		2022-07-08	1993	Hombre	Primaria	Estrato 1	Antigua y Barbuda	Caldas	Pácora	No	Trabajador independiente	3892	I		4	5	5	4	4	5	5	4	5	5	5	5	5	1	1	4	5	5	5	Timidez,Vergüenza,Inquietud,Cordialidad,Nostalgia,Agitación	Educación,Imprudencia,Emoción,Orgullo,Nostalgia,Sorpresa	Arrepentimiento,Inquietud,Vergüenza,Impresión,Cordialidad,Disciplina	5	5	5	5	4	5	5	5	5	5	5	5	5
SIPopsy		2022-07-08	1996	Mujer	Técnico / Tecnológico	Estrato 4	Angola	Bogotá D.C.	Bogotá D.C	No	Labores del hogar	1224	1		2	5	2	1	2	5	2	5	1	2	5	5	2	1	0	1	1	5	5	Dedicación,Emoción,Agitación,Cordialidad,Aburrición,Nostalgia	Inquietud,Impresión,Imprudencia,Emoción,Orgullo,Tensión	Extroversión,Cordialidad,Vergüenza,Emoción,Imprudencia,Disciplina	1	1	4	5	3	1	1	5	1	5	5	5	1
SIPopsy		2022-07-08	1963	Hombre	Bachillerato	Estrato 2	Argentina	Bolívar	Magangué	No	Trabajador independiente	3832	N		4	4	5	5	5	4	4	5	5	4	5	5	4	1	1	5	5	4	5	Arrepentimiento,Nostalgia,Extroversión,Trabajo,Disciplina,Timidez	Inquietud,Compasión,Trabajo,Amistad,Arrepentimiento,Tensión	Trabajo,Arrepentimiento,Vergüenza,Amistad,Emoción,Inquietud	5	4	5	5	4	4	5	5	5	4	4	4	5
SIPopsy		2022-07-08	2003	Mujer	Bachillerato	Estrato 2	Samoa Americana	Bogotá D.C.	Bogotá D.C	No	Desempleado	1225	]		1	5	1	1	2	2	5	4	1	5	5	1	1	1	1	5	1	1	5	Impresión,Extroversión,Educación,Aburrición,Sorpresa,Inquietud	Emoción,Compasión,Vergüenza,Extroversión,Amistad,Nostalgia	Nostalgia,Dedicación,Extroversión,Sospecha,Impresión,Amistad	5	5	4	5	5	5	5	5	5	5	5	5	5
SIPopsy		2022-07-08	1956	Hombre	Primaria	Estrato 1	Antigua y Barbuda	Amazonas	El Encanto	No	Estudiante	8438	F		5	4	5	5	4	4	4	4	4	5	4	5	5	1	1	5	5	5	5	Nostalgia,Sorpresa,Impresión,Extroversión,Sospecha,Trabajo	Tensión,Imprudencia,Cordialidad,Orgullo,Timidez,Compasión	Cordialidad,Nostalgia,Educación,Timidez,Trabajo,Sospecha	5	4	4	5	5	5	5	4	4	5	5	4	5
SIPopsy		2022-07-08	1992	Mujer	Técnico / Tecnológico	Estrato 2	Angola	Bogotá D.C.	Bogotá D.C.	No	Labores del hogar	7262	7		5	1	5	1	5	4	5	5	5	1	5	5	5	0	1	1	5	1	1	Vergüenza,Cordialidad,Inquietud,Orgullo,Sorpresa,Disciplina	Impresión,Arrepentimiento,Cordialidad,Compasión,Timidez,Orgullo	Orgullo,Arrepentimiento,Amistad,Impresión,Inquietud,Agitación	1	1	5	5	5	1	1	5	5	1	1	5	5
SIPopsy		2022-07-08	1983	Hombre	Bachillerato	Estrato 2	Albania	Boyacá	Gameza	No	Estudiante	8349	K		5	4	5	5	4	5	4	4	4	5	5	4	5	1	1	5	4	5	5	Disciplina,Agitación,Compasión,Sospecha,Aburrición,Inquietud	Arrepentimiento,Inquietud,Agitación,Vergüenza,Disciplina,Extroversión	Dedicación,Sorpresa,Impresión,Tensión,Compasión,Vergüenza	5	5	4	5	5	4	4	5	5	4	5	5	5
SIPopsy		2022-07-08	1989	Mujer	Técnico / Tecnológico	Estrato 2	Colombia	Bogotá D.C.	Bogotá D.C.	Sí	Empleado de Popsy	4827	R	marisaenz20@hotmail.com	5	4	4	4	4	4	4	4	4	5	3	2	2	0	0	2	2	2	2	Timidez,Emoción,Trabajo,Cordialidad,Dedicación,Inquietud	Timidez,Aburrición,Agitación,Impresión,Cordialidad,Nostalgia	Orgullo,Nostalgia,Tensión,Imprudencia,Arrepentimiento,Trabajo	3	3	3	3	3	3	3	3	3	3	3	3	3
SIPopsy		2022-07-08	1953	Hombre	Primaria	Estrato 1	Antigua y Barbuda	Boyacá	Tunja	No	Trabajador independiente	8610	B		5	5	5	4	5	5	4	5	4	5	5	5	4	1	1	5	5	4	4	Agitación,Cordialidad,Arrepentimiento,Aburrición,Nostalgia,Inquietud	Amistad,Dedicación,Orgullo,Arrepentimiento,Vergüenza,Compasión	Sospecha,Cordialidad,Nostalgia,Sorpresa,Arrepentimiento,Imprudencia	5	5	5	4	5	5	5	5	5	4	5	4	4
SIPopsy		2022-07-08	1998	Hombre	Primaria	Estrato 1	Antártida	Caldas	Belalcázar	No	Trabajador independiente	8246	F		4	5	5	4	5	4	5	4	5	4	4	5	5	1	1	5	4	5	4	Nostalgia,Tensión,Amistad,Sospecha,Timidez,Compasión	Aburrición,Inquietud,Sospecha,Sorpresa,Agitación,Nostalgia	Nostalgia,Compasión,Emoción,Sorpresa,Educación,Trabajo	4	4	5	4	5	5	4	4	5	4	5	4	5
SIPopsy		2022-07-08	1992	Hombre	Primaria	Estrato 1	Antártida	Bolívar	Achí	No	Trabajador independiente	2038	L		5	5	5	4	5	5	5	5	4	4	5	4	5	1	1	5	4	4	5	Emoción,Dedicación,Inquietud,Sorpresa,Orgullo,Arrepentimiento	Sospecha,Cordialidad,Trabajo,Timidez,Compasión,Impresión	Vergüenza,Agitación,Aburrición,Sorpresa,Arrepentimiento,Impresión	5	4	5	5	5	4	5	4	5	4	5	5	4
SIPopsy		2022-07-08	1996	Hombre	Bachillerato	Estrato 1	Antártida	Boyacá	Tunja	Sí	Trabajador independiente	2846	Ñ		5	4	5	4	4	4	4	4	5	5	4	5	4	1	1	4	5	5	4	Extroversión,Impresión,Vergüenza,Orgullo,Timidez,Cordialidad	Sorpresa,Compasión,Timidez,Dedicación,Aburrición,Tensión	Extroversión,Imprudencia,Inquietud,Vergüenza,Sospecha,Compasión	4	4	4	4	4	4	4	4	4	4	4	5	4
SIPopsy		2022-07-08	1995	Hombre	Primaria	Estrato 1	Andorra	Caldas	Anserma	No	Desempleado	8602	M		5	5	4	4	5	5	4	4	5	5	4	4	5	1	1	5	4	5	5	Imprudencia,Extroversión,Sospecha,Tensión,Timidez,Vergüenza	Vergüenza,Aburrición,Extroversión,Emoción,Compasión,Orgullo	Extroversión,Trabajo,Sospecha,Emoción,Impresión,Tensión	4	4	5	4	5	5	5	4	5	4	4	4	5
SIPopsy		2022-07-08	1993	Hombre	Bachillerato	Estrato 1	Antigua y Barbuda	Boyacá	Ciénega	No	Trabajador independiente	8384	I		5	5	4	5	4	5	4	5	4	4	4	5	5	1	1	4	5	5	5	Impresión,Educación,Imprudencia,Sospecha,Timidez,Nostalgia	Arrepentimiento,Extroversión,Inquietud,Compasión,Aburrición,Disciplina	Dedicación,Inquietud,Amistad,Educación,Vergüenza,Agitación	4	4	5	5	5	5	4	5	5	4	4	5	4
SIPopsy		2022-07-08	1965	Hombre	Primaria	Estrato 1	Antigua y Barbuda	Boyacá	Motavita	No	Desempleado	4608	D		4	5	5	4	5	4	4	5	5	4	5	4	5	1	1	4	4	5	5	Cordialidad,Trabajo,Impresión,Sorpresa,Timidez,Tensión	Aburrición,Nostalgia,Dedicación,Educación,Tensión,Disciplina	Sospecha,Trabajo,Compasión,Orgullo,Extroversión,Sorpresa	5	5	4	4	5	4	5	4	5	5	5	4	4
SIPopsy		2022-07-08	1994	Mujer	Técnico / Tecnológico	Estrato 4	Angola	Bogotá D.C.	Bogotá D.C	No	Estudiante	1926	Z		5	5	1	2	2	1	2	4	1	1	5	5	1	0	1	5	1	1	5	Sospecha,Nostalgia,Sorpresa,Tensión,Imprudencia,Cordialidad	Inquietud,Sorpresa,Timidez,Disciplina,Cordialidad,Arrepentimiento	Arrepentimiento,Extroversión,Compasión,Trabajo,Amistad,Inquietud	1	5	5	5	5	5	5	5	1	5	1	2	5
SIPopsy		2022-07-08																																			5	5	5	5	5	5	5	5	4	4	5	4	5
SIPopsy		2022-07-08	1953	Hombre	Bachillerato	Estrato 2	Antigua y Barbuda	Boyacá	Ciénega	No	Desempleado	8372	S		4	5	5	4	5	5	5	5	5	4	5	4	5	1	1	5	5	5	4	Inquietud,Trabajo,Imprudencia,Disciplina,Cordialidad,Vergüenza	Educación,Inquietud,Timidez,Extroversión,Sorpresa,Impresión	Emoción,Sospecha,Vergüenza,Cordialidad,Compasión,Agitación	5	4	5	5	5	5	5	5	4	5	5	5	4
SIPopsy		2022-07-08	1993	Hombre	Bachillerato	Estrato 2	Argentina	Huila	Acevedo	No	Trabajador independiente	2864	S		4	4	5	4	5	5	5	4	4	5	4	5	4	1	1	5	5	5	5	Imprudencia,Vergüenza,Aburrición,Extroversión,Nostalgia,Tensión	Cordialidad,Orgullo,Compasión,Inquietud,Educación,Disciplina	Disciplina,Orgullo,Vergüenza,Dedicación,Compasión,Impresión	4	4	5	5	5	5	5	4	4	5	5	5	4
SIPopsy		2022-07-08	1978	Mujer	Bachillerato	Estrato 3	Colombia	Magdalena	Aracataca	Sí	Empleado de Popsy	8056	A	denismariaarizadiaz1978@hotmail.com	4	2	2	3	2	2	1	2	2	2	3	5	5	1	0	1	1	1	2	Timidez,Disciplina,Educación,Compasión,Emoción,Sorpresa	Orgullo,Timidez,Tensión,Educación,Cordialidad,Trabajo	Inquietud,Impresión,Arrepentimiento,Orgullo,Disciplina,Sospecha	2	3	3	3	2	2	3	2	2	3	3	2	3
SIPopsy		2022-07-08	2003	Mujer	Técnico / Tecnológico	Estrato 2	Angola	Bogotá D.C.	Bogotá D.C.	No	Labores del hogar	1442	5		5	5	5	5	5	5	5	5	5	5	1	5	5	1	1	1	1	5	5	Sorpresa,Sospecha,Extroversión,Emoción,Agitación,Orgullo	Sorpresa,Nostalgia,Amistad,Compasión,Inquietud,Sospecha	Compasión,Inquietud,Tensión,Sospecha,Vergüenza,Emoción	5	1	5	5	5	5	5	1	1	5	5	1	5
SIPopsy		2022-07-08	1995	Hombre	Bachillerato	Estrato 2	Argentina	Boyacá	Betéitiva	No	Trabajador independiente	7338	S		4	5	5	5	4	5	5	5	5	4	5	5	5	1	1	5	4	5	5	Imprudencia,Impresión,Orgullo,Tensión,Amistad,Emoción	Cordialidad,Emoción,Arrepentimiento,Disciplina,Aburrición,Amistad	Imprudencia,Nostalgia,Dedicación,Amistad,Impresión,Inquietud	4	4	5	5	5	5	4	5	4	4	5	5	4
SIPopsy		2022-07-08	1993	Hombre	Primaria	Estrato 1	Angola	Antioquia	Abejorral	No	Desempleado	2867	H		4	5	5	5	5	4	5	4	4	5	4	4	4	1	1	5	3	4	1	Impresión,Arrepentimiento,Agitación,Tensión,Nostalgia,Disciplina	Extroversión,Orgullo,Emoción,Arrepentimiento,Cordialidad,Sospecha	Inquietud,Educación,Extroversión,Trabajo,Sorpresa,Timidez	5	4	4	5	5	5	5	4	5	5	5	4	5
SIPopsy		2022-07-08	1994	Mujer	Bachillerato	Estrato 4	Angola	Bogotá D.C.	Bogotá D.C	No	Labores del hogar	1647	^		2	4	5	1	5	1	2	5	1	2	5	1	1	1	1	1	1	1	5	Aburrición,Extroversión,Timidez,Orgullo,Vergüenza,Emoción	Educación,Disciplina,Orgullo,Impresión,Extroversión,Trabajo	Extroversión,Nostalgia,Cordialidad,Agitación,Impresión,Tensión	5	5	1	1	1	5	5	5	1	5	5	5	1
SIPopsy		2022-07-08	1982	Hombre	Bachillerato	Estrato 2	Angola	Bolívar	Calamar	No	Desempleado	8682	X		5	5	5	5	4	4	4	4	5	4	5	5	5	1	1	4	5	5	4	Timidez,Sospecha,Cordialidad,Trabajo,Sorpresa,Educación	Sorpresa,Timidez,Imprudencia,Inquietud,Cordialidad,Impresión	Trabajo,Inquietud,Agitación,Tensión,Emoción,Cordialidad	5	5	5	5	4	5	4	5	4	5	5	5	4
SIPopsy		2022-07-08	1994	Mujer	Técnico / Tecnológico	Estrato 4	Argentina	Bogotá D.C.	Bogotá D.C	No	Desempleado	2157	7		5	1	5	2	2	1	1	1	5	2	1	5	5	0	0	5	5	1	1	Agitación,Extroversión,Educación,Vergüenza,Dedicación,Arrepentimiento	Disciplina,Tensión,Arrepentimiento,Sorpresa,Dedicación,Timidez	Inquietud,Aburrición,Compasión,Arrepentimiento,Agitación,Timidez	1	5	5	5	5	5	5	5	5	5	5	5	5
SIPopsy		2022-07-08	1985	Mujer	Bachillerato	Estrato 2	Argentina	Caldas	Aranzazu	No	Trabajador independiente	2.76	D		4	5	4	2	5	3	4	4	5	5	4	4	5	1	1	4	3	4	4	Dedicación,Agitación,Aburrición,Disciplina,Tensión,Educación	Imprudencia,Aburrición,Dedicación,Extroversión,Orgullo,Sorpresa	Arrepentimiento,Vergüenza,Tensión,Amistad,Sospecha,Compasión	4	4	4	2	4	4	5	5	5	4	4	3	4
SIPopsy		2022-07-08																																	Arrepentimiento,Aburrición,Inquietud,Sorpresa		5	2	2	5	2	1	3	1	4	3	4	2	3
SIPopsy		2022-07-08	1986	Hombre	Bachillerato	Estrato 2	Antártida	Caldas	Aranzazu	No	Desempleado	2076	F		4	4	5	4	5	5	4	4	4	4	4	5	4	1	1	5	5	5	4	Sospecha,Educación,Sorpresa,Tensión,Orgullo,Aburrición	Aburrición,Disciplina,Inquietud,Imprudencia,Extroversión,Dedicación	Dedicación,Extroversión,Disciplina,Agitación,Impresión,Imprudencia	2	4	1	5	5	4	5	4	4	2	5	4	5
SIPopsy		2022-07-08	2002	Hombre	Técnico / Tecnológico	Estrato 3	Colombia	Bogotá D.C.	Bogotá D.C.	No	Estudiante	2693	G	julianandres16145@gmail.com	3	5	3	2	2	3	1	4	3	1	1	1	1	0	0	1	1	1	1	Disciplina,Compasión,Arrepentimiento,Inquietud,Sospecha,Trabajo	Cordialidad,Amistad,Aburrición,Vergüenza,Orgullo,Agitación	Sorpresa,Orgullo,Nostalgia,Inquietud,Educación,Trabajo	1	1	3	3	2	2	2	1	2	2	2	3	3
SIPopsy		2022-07-08	1962	Mujer	Técnico / Tecnológico	Estrato 4	Andorra	Bogotá D.C.	Bogotá D.C	No	Desempleado	1962	8		5	2	5	5	5	2	5	5	5	5	5	1	5	0	1	5	1	1	5	Arrepentimiento,Nostalgia,Trabajo,Extroversión,Disciplina,Compasión	Aburrición,Trabajo,Amistad,Sospecha,Compasión,Dedicación	Tensión,Trabajo,Sospecha,Vergüenza,Amistad,Cordialidad	5	1	3	5	1	1	1	1	2	5	5	5	5
SIPopsy		2022-07-08	1999	Mujer	Técnico / Tecnológico	Estrato 4	Anguilla	Bogotá D.C.	Bogotá D.C	No	Desempleado	1962	1		4	5	1	1	2	2	5	5	5	2	1	1	5	1	1	5	1	5	1	Tensión,Orgullo,Vergüenza,Inquietud,Imprudencia,Dedicación	Arrepentimiento,Orgullo,Educación,Impresión,Vergüenza,Disciplina	Agitación,Impresión,Imprudencia,Orgullo,Arrepentimiento,Vergüenza	5	1	5	5	5	5	5	1	1	5	5	1	1
SIPopsy		2022-07-08	2002	Hombre	Técnico / Tecnológico	Estrato 3	Colombia	Bogotá D.C.	Bogotá D.C.	No	Estudiante	2693	G	julianandres16145@gmail.com	3	3	3	3	3	3	3	3	3	3	4	3	3	0	1	4	3	3	3	Compasión,Amistad,Agitación,Cordialidad,Impresión,Arrepentimiento	Tensión,Compasión,Orgullo,Disciplina,Arrepentimiento,Vergüenza	Aburrición,Arrepentimiento,Extroversión,Amistad,Nostalgia,Impresión	3	3	3	3	3	3	3	3	3	3	3	3	3
SIPopsy		2022-07-08	1953	Hombre	Bachillerato	Estrato 2	Anguilla	Bolívar	Calamar	No	Desempleado	5682	H		5	4	5	4	5	5	4	4	5	4	5	5	4	1	1	5	5	5	5	Arrepentimiento,Trabajo,Tensión,Emoción,Agitación,Amistad	Agitación,Aburrición,Educación,Tensión,Arrepentimiento,Disciplina	Sospecha,Inquietud,Timidez,Cordialidad,Sorpresa,Impresión	5	4	5	5	4	4	5	4	5	5	4	5	3
SIPopsy		2022-07-08																																Nostalgia,Sorpresa,Tensión,Trabajo,Timidez,Disciplina		Agitación,Sorpresa,Nostalgia,Vergüenza,Aburrición	5	4	5	4	5	4	5	4	5	5	3	5	5
SIPopsy		2022-07-08	1953	Hombre	Bachillerato	Estrato 2	Antigua y Barbuda	Boyacá	Boavita	No	Desempleado	5685	H		5	5	4	5	4	5	4	4	5	5	5	4	5	1	1	5	4	5	5	Educación,Cordialidad,Vergüenza,Trabajo,Dedicación,Impresión	Orgullo,Vergüenza,Sorpresa,Extroversión,Inquietud,Tensión	Nostalgia,Extroversión,Emoción,Agitación,Disciplina,Compasión	4	5	5	4	5	4	5	5	5	5	5	4	5
SIPopsy		2022-07-08																																			2		2				2	2
SIPopsy		2022-07-08	1966	Mujer	Técnico / Tecnológico	Estrato 4	Angola	Bogotá D.C.	Bogotá D.C	No	Empleado de otra compañía o institución	2643	Y		5	2	1	1	5	2	5	2	5	2	1	1	2	1	0	5	5	1	1	Impresión,Educación,Disciplina,Arrepentimiento,Imprudencia,Sospecha	Extroversión,Cordialidad,Sorpresa,Dedicación,Amistad,Aburrición	Compasión,Nostalgia,Amistad,Imprudencia,Inquietud,Dedicación	5	1	5	1	1	1	5	5	1	1	5	5	1
SIPopsy		2022-07-08	1998	Mujer	Bachillerato	Estrato 2	Colombia	Bogotá D.C.	Bogotá D.C.	No	Empleado de Popsy	8102	M		3	4	3	4	3	1	2	5	2	5	4	4	1	0	0	3	4	5	5	Aburrición,Disciplina,Trabajo,Compasión,Orgullo,Emoción	Cordialidad,Nostalgia,Sospecha,Imprudencia,Inquietud,Emoción	Imprudencia,Sospecha,Vergüenza,Emoción,Trabajo,Aburrición	2	1	2	5	5	4	3	4	3	3	3	2	4
SIPopsy		2022-07-08	2000	Hombre	Bachillerato	Estrato 2	Azerbaiyán	Boyacá	Almeida	No	Desempleado	5205	C		5	4	4	5	4	5	5	5	5	5	5	5	4	1	1	5	4	5	4	Emoción,Disciplina,Compasión,Inquietud,Tensión,Agitación	Sospecha,Impresión,Compasión,Emoción,Tensión,Sorpresa	Inquietud,Disciplina,Compasión,Trabajo,Emoción,Imprudencia	4	4	4	5	5	4	5	4	4	4	5	4	5
SIPopsy		2022-07-08	1994	Mujer	Técnico / Tecnológico	Estrato 4	Anguilla	Bogotá D.C.	Bogotá D.C	No	Labores del hogar	6337	Í		1	5	5	5	1	2	2	1	1	2	1	5	5	0	1	1	5	5	1	Educación,Agitación,Vergüenza,Aburrición,Arrepentimiento,Extroversión	Orgullo,Timidez,Vergüenza,Cordialidad,Inquietud,Trabajo	Orgullo,Disciplina,Impresión,Imprudencia,Agitación,Emoción	5	5	5	5	1	1	5	1	1	5	5	1	3
SIPopsy		2022-07-08													2	1	2	1	1	1	1	1	1	1					0					Sospecha,Agitación,Disciplina,Vergüenza,Aburrición,Compasión	Trabajo,Tensión,Sospecha,Amistad,Timidez,Inquietud	Orgullo,Impresión,Amistad,Nostalgia,Sorpresa,Educación	1	1	5	5	5	5	5	5	5	5	1	1	5
SIPopsy		2022-07-08	1985	Mujer	Bachillerato	Estrato 2	Bahamas	Bogotá D.C.	Bogotá D.C.	No	Trabajador independiente	8389	F		3	1	3	5	5	5	3	5	5	4	4	5	5	0	0	3	4	2	3	Dedicación,Educación,Sospecha,Trabajo,Vergüenza,Emoción	Inquietud,Compasión,Vergüenza,Amistad,Trabajo,Sorpresa	Amistad,Imprudencia,Sorpresa,Emoción,Educación,Disciplina	5	5	4	5	5	5	4	4	5	4	5	2	5
SIPopsy		2022-07-08	1995	Mujer	Título universitario	Estrato 6	Anguilla	Bogotá D.C.	Bogotá D.C.	No	Labores del hogar	4326	*		1	4	1	1	2	1	5	5	2	1	1	5	5	1	0	5	5	1	1	Compasión,Vergüenza,Sospecha,Extroversión,Cordialidad,Orgullo	Tensión,Sorpresa,Educación,Agitación,Cordialidad,Impresión	Sorpresa,Impresión,Inquietud,Emoción,Nostalgia,Sospecha	2	5	5	5	5	5	1	5	5	5	5	1	5
SIPopsy		2022-07-08	2003	Mujer	Técnico / Tecnológico	Estrato 6	Angola	Bolívar	Cantagallo	No	Labores del hogar	3195	N		5	3	4	5	3	2	3	3	1	3	2	3	3	0	0	2	3	3	3	Impresión,Amistad,Aburrición,Agitación,Dedicación,Inquietud	Nostalgia,Inquietud,Tensión,Vergüenza,Extroversión,Arrepentimiento	Tensión,Impresión,Emoción,Aburrición,Nostalgia,Vergüenza	3	4	3	3	3	5	5	3	4	4	5	5	4
SIPopsy		2022-07-08	2000	Mujer	Título universitario	Estrato 6	Angola	Bogotá D.C.	Bogotá D.C	No	Labores del hogar	5329	6		5	1	1	1	5	1	2	3	1	1	1	5	1	1	1	5	5	1	1	Orgullo,Educación,Emoción,Tensión,Disciplina,Compasión	Impresión,Cordialidad,Orgullo,Sospecha,Emoción,Sorpresa	Dedicación,Amistad,Vergüenza,Sorpresa,Arrepentimiento,Tensión	5	1	5	5	1	1	5	5	5	5	1	5	5
SIPopsy		2022-07-08	2003	Mujer	Técnico / Tecnológico	Estrato 6	Austria	Archipiélago de San Andrés, Providencia y Santa Catalina	Bogota	No	Empleado de otra compañía o institución	6495	G		2	2	5	1	4	2	3	2	3	1	4	2	2	0	0	1	2	2	4	Cordialidad,Timidez,Inquietud,Dedicación,Disciplina,Tensión	Trabajo,Educación,Disciplina,Dedicación,Agitación,Sorpresa	Nostalgia,Vergüenza,Educación,Aburrición,Emoción,Imprudencia	3	3	3	1	3	4	3	1	3	4	5	3	4
SIPopsy		2022-07-08	1998	Mujer	Técnico / Tecnológico	Estrato 2	Angola	Bogotá D.C.	Bogotá D.C	No	Desempleado	2753	|		1	2	1	2	1	3	2	1	1	1	1	1	2	0	0	1	1	2	3	Agitación,Compasión,Nostalgia,Cordialidad,Vergüenza,Orgullo	Vergüenza,Tensión,Nostalgia,Extroversión,Arrepentimiento,Compasión	Extroversión,Orgullo,Aburrición,Agitación,Emoción,Tensión	1	5	1	2	4	1	5	2	3	2	2	1	5
SIPopsy		2022-07-08	2004	Mujer	Técnico / Tecnológico	Estrato 6	Antártida	Boyacá	Almeida	No	Empleado de otra compañía o institución	3135	H		3	4	2	4	4	1	1	2	4	2	2	3	1	0	0	5	3	1	2	Arrepentimiento,Compasión,Trabajo,Amistad,Emoción,Inquietud	Nostalgia,Imprudencia,Impresión,Educación,Inquietud,Agitación	Vergüenza,Trabajo,Dedicación,Sorpresa,Amistad,Agitación	2	5	3	3	3	2	2	2	3	5	4	1	4
SIPopsy		2022-07-08	1994	Mujer	Técnico / Tecnológico	Estrato 4	Angola	Bogotá D.C.	Bogotá D.C	No	Desempleado	1995	6		2	1	4	1	3	3	2	3	2	4	1	1	5	0	0	3	1	5	1	Educación,Vergüenza,Compasión,Amistad,Emoción,Dedicación	Inquietud,Cordialidad,Impresión,Arrepentimiento,Orgullo,Trabajo	Aburrición,Sospecha,Imprudencia,Vergüenza,Disciplina,Nostalgia	5	2	1	2	5	1	2	1	1	1	2	3	2
SIPopsy		2022-07-08
SIPopsy		2022-07-08	2000	Mujer	Título universitario	Estrato 4	Botsuana	Bogotá D.C.	Bogota	No	Empleado de otra compañía o institución	6666	G		1	3	3	3	5	2	4	1	2	3	3	1	3	1	0	2	3	5	4	Disciplina,Dedicación,Nostalgia,Vergüenza,Agitación,Aburrición	Vergüenza,Agitación,Inquietud,Orgullo,Aburrición,Tensión	Impresión,Tensión,Orgullo,Timidez,Inquietud,Disciplina	4	3	4	1	2	2	3	2	3	3	1	3	3
SIPopsy		2022-07-08	1994	Mujer	Técnico / Tecnológico	Estrato 2	Venezuela	Bogotá D.C.	Bogotá D.C.	No	Empleado de Popsy	0189	C	andreacortes1402@gmail.com	3	3	3	3	3	3	3	3	3	3	3	3	3	1	1	4	3	3	3	Sorpresa,Trabajo,Arrepentimiento,Impresión,Vergüenza,Compasión	Dedicación,Compasión,Cordialidad,Aburrición,Educación,Imprudencia	Nostalgia,Disciplina,Cordialidad,Emoción,Dedicación,Trabajo	3	3	3	3	3	3	3	3	3	3	3	3	3
SIPopsy		2022-07-08	1998	Hombre	Título universitario	Estrato 2	Colombia	Bogotá D.C.	Bogotá D.C.	Sí	Empleado de Popsy	0976	R		1	5	5	5	5	1	5	4	4	5	5	5	5	1	1	3	5	5	2	Disciplina,Sospecha,Sorpresa,Cordialidad,Timidez,Educación	Vergüenza,Inquietud,Orgullo,Agitación,Arrepentimiento,Educación	Vergüenza,Inquietud,Impresión,Sospecha,Imprudencia,Tensión	5	5	5	5	5	5	5	5	5	4	5	5	3
SIPopsy		2022-07-08	1994	Mujer	Bachillerato	Estrato 4	Angola	Bogotá D.C.	Bogotá D.C.	No	Desempleado	7547	|		1	3	3	1	2	4	1	1	2	1	3	1	4	0	1	1	1	5	2	Vergüenza,Trabajo,Impresión,Emoción,Aburrición,Imprudencia	Tensión,Sorpresa,Timidez,Imprudencia,Cordialidad,Arrepentimiento	Inquietud,Timidez,Disciplina,Nostalgia,Orgullo,Arrepentimiento	5	4	2	1	1	3	1	1	4	1	1	2	2
SIPopsy		2022-07-08	2000	Mujer	Posgrado	Estrato 6	Belice	Boyacá	Maripí	Sí	Desempleado	3464	P		3	3	2	1	3	3	5	4	3	3	3	3	2	0	0	4	1	4	3	Agitación,Vergüenza,Tensión,Extroversión,Sospecha,Amistad	Nostalgia,Inquietud,Sorpresa,Amistad,Impresión,Compasión	Arrepentimiento,Compasión,Agitación,Nostalgia,Educación,Trabajo	4	3	3	1	5	1	3	2	3	3	5	4	3
SIPopsy		2022-07-08	1943	Mujer	Técnico / Tecnológico	Estrato 1	Andorra	Atlántico	Galapa	No	Labores del hogar	1982	I		2	4	1	1	1	1	2	3	2	1	2	4	2	0	1	2	3	4	2	Cordialidad,Inquietud,Agitación,Disciplina,Amistad,Educación	Aburrición,Inquietud,Vergüenza,Nostalgia,Emoción,Agitación	Imprudencia,Cordialidad,Sorpresa,Compasión,Dedicación,Aburrición	2	3	2	4	5	2	1	2	1	1	4	2	1
SIPopsy		2022-07-08	1994	Mujer	Técnico / Tecnológico	Estrato 2	Venezuela	Bogotá D.C.	Bogotá D.C.	No	Labores del hogar	0189	C		2	5	4	4	2	3	2	2	3	4	3	4	3	0	1	2	3	2	5	Vergüenza,Agitación,Imprudencia,Orgullo,Emoción,Disciplina	Disciplina,Sorpresa,Nostalgia,Educación,Arrepentimiento,Dedicación	Aburrición,Orgullo,Inquietud,Arrepentimiento,Compasión,Cordialidad	2	3	3	4	4	4	3	3	3	4	3	3	3
SIPopsy		2022-07-08	1995	Mujer	Primaria	Estrato 1	Anguilla	Bogotá D.C.	Bogotá D.C.	No	Labores del hogar	6565	H		2	2	3	2	4	2	2	2	2	2	1	2	2	0	0	2	4	2	1	Arrepentimiento,Compasión,Agitación,Cordialidad,Extroversión,Trabajo	Arrepentimiento,Compasión,Extroversión,Emoción,Tensión,Trabajo	Compasión,Imprudencia,Impresión,Nostalgia,Sorpresa,Extroversión	1	1	1	1	2	5	2	1	1	1	2	2	2
SIPopsy		2022-07-08	1998	Hombre	Título universitario	Estrato 2	Colombia	Bogotá D.C.	Bogotá D.C.	Sí	Empleado de Popsy	0976	R		5	5	5	5	5	5	5	5	5	5	5	5	5	1	1	5	5	5	5	Orgullo,Agitación,Inquietud,Sorpresa,Cordialidad,Educación	Aburrición,Imprudencia,Sospecha,Sorpresa,Cordialidad,Compasión	Educación,Amistad,Orgullo,Aburrición,Arrepentimiento,Timidez	5	3	3	2	3	5	3	4	3	4	1	5	5
SIPopsy		2022-07-08	2004	Hombre	Bachillerato	Estrato 2	Colombia	Bogotá D.C.	Bogotá D.C.	No	Estudiante	0113	R	crimicrami1013@gmail.com	4	5	1	4	4	3	4	5	3	3	3	1	2	0	1	2	1	1	2	Impresión,Arrepentimiento,Compasión,Timidez,Trabajo,Vergüenza	Timidez,Imprudencia,Trabajo,Educación,Vergüenza,Sospecha	Amistad,Trabajo,Educación,Disciplina,Dedicación,Cordialidad	4	4	3	3	1	1	4	1	5	2	1	2	2
SIPopsy		2022-07-08	1993	Hombre	Técnico / Tecnológico	Estrato 1	Venezuela	Bogotá D.C.	Bogotá D.C.	Sí	Empleado de otra compañía o institución	9466	V		4	4	3	2	5	4	1	3	3	5	4	5	5	1	1	3	4	3	4	Trabajo,Educación,Inquietud,Sospecha,Arrepentimiento,Compasión	Dedicación,Arrepentimiento,Tensión,Impresión,Trabajo,Orgullo	Disciplina,Tensión,Dedicación,Imprudencia,Educación,Sospecha	3	2	4	3	5	2	4	5	3	5	3	2	3
SIPopsy		2022-07-08	1994	Mujer	Técnico / Tecnológico	Estrato 4	Anguilla	Bogotá D.C.	Bogotá D.C	No	Labores del hogar	1994	T		3	1	2	4	2	1	1	3	1	2	2	5	2	0	0	4	1	2	2	Emoción,Imprudencia,Orgullo,Amistad,Impresión,Agitación	Cordialidad,Timidez,Nostalgia,Vergüenza,Imprudencia,Inquietud	Impresión,Imprudencia,Arrepentimiento,Agitación,Cordialidad,Nostalgia	2	2	5	4	5	2	3	1	1	4	4	2	5
SIPopsy		2022-07-08	2003	Mujer	Técnico / Tecnológico	Estrato 1	Bahamas	Bogotá D.C.	Bogotá D.C.	No	Labores del hogar	3567	G		2	2	2	2	2	2	2	2	2	2	2	3	2	0	0	2	2	4	1	Extroversión,Imprudencia,Educación,Emoción,Arrepentimiento,Inquietud	Inquietud,Dedicación,Compasión,Emoción,Educación,Extroversión	Timidez,Sorpresa,Extroversión,Trabajo,Inquietud,Dedicación	1	2	1	3	5	1	2	1	2	3	2	2	1
SIPopsy		2022-07-08	1994	Mujer	Técnico / Tecnológico	Estrato 2	Venezuela	Bogotá D.C.	Bogotá D.C.	No	Labores del hogar	0189	Y		3	3	3	3	3	3	3	3	3	3	3	3	3	1	1	3	3	3	3	Sospecha,Vergüenza,Agitación,Extroversión,Amistad,Impresión	Arrepentimiento,Aburrición,Impresión,Imprudencia,Tensión,Inquietud	Impresión,Imprudencia,Tensión,Inquietud,Extroversión,Emoción	4	3	4	3	3	3	3	4	4	4	3	3	4
SIPopsy		2022-07-08	1993	Mujer	Bachillerato	Estrato 2	Angola	Bogotá D.C.	Bogotá D.C	No	Labores del hogar	2853	T		1	2	2	1	3	4	2	2	1	2	1	2	1	0	0	2	4	2	4	Aburrición,Educación,Sospecha,Tensión,Compasión,Cordialidad	Vergüenza,Sorpresa,Orgullo,Nostalgia,Aburrición,Extroversión	Nostalgia,Disciplina,Extroversión,Vergüenza,Sorpresa,Compasión	3	2	2	3	2	4	1	4	2	1	2	1	2
SIPopsy		2022-07-08	1981	Mujer	Título universitario	Estrato 3	Colombia	Bogotá D.C.	Bogotá D.C.	No	Empleado de otra compañía o institución	5588	B		5	4	2	5	2	2	1	5	5	4	4	4	4	1	0	3	3	3	3	Educación,Disciplina,Dedicación,Nostalgia,Trabajo,Impresión	Disciplina,Educación,Extroversión,Trabajo,Inquietud,Dedicación	Agitación,Tensión,Imprudencia,Aburrición,Arrepentimiento,Extroversión	1	4	1	4	1	1	3	1	5	1	3	1	3
SIPopsy		2022-07-08	2000	Mujer	Bachillerato	Estrato 1	Angola	Atlántico	Barranquilla	No	Empleado de otra compañía o institución	5656	D		2	2	4	2	2	2	2	2	2	2	4	1	3	0	0	2	2	3	3	Orgullo,Nostalgia,Dedicación,Educación,Sorpresa,Compasión	Aburrición,Nostalgia,Trabajo,Emoción,Extroversión,Cordialidad	Imprudencia,Agitación,Dedicación,Sorpresa,Emoción,Impresión	1	2	3	3	2	4	2	3	5	1	4	1	2
SIPopsy		2022-07-08	1971	Mujer	Bachillerato	Estrato 2	Colombia	Atlántico	Campo de La Cruz	No	Desempleado	7849	V		3	3	3	3	3	3	3	3	3	3	3	3	3	0	1	2	2	2	2	Inquietud,Trabajo,Arrepentimiento,Vergüenza,Nostalgia,Tensión	Inquietud,Extroversión,Imprudencia,Dedicación,Compasión,Emoción	Disciplina,Orgullo,Dedicación,Amistad,Trabajo,Imprudencia	4	4	3	2	2	2	4	4	2	4	4	4	4
SIPopsy		2022-07-08	1994	Mujer	Título universitario	Estrato 4	Anguilla	Bogotá D.C.	Bogotá D.C	No	Labores del hogar	1853	^		2	3	1	4	2	3	2	1	2	2	4	2	2	0	0	4	3	1	1	Dedicación,Sospecha,Imprudencia,Orgullo,Agitación,Emoción	Tensión,Educación,Disciplina,Inquietud,Impresión,Cordialidad	Imprudencia,Emoción,Vergüenza,Inquietud,Cordialidad,Educación	1	4	1	1	1	1	4	1	1	1	1	1	2
SIPopsy		2022-07-08	1994	Mujer	Técnico / Tecnológico	Estrato 2	Venezuela	Bogotá D.C.	Bogotá D.C.	No	Estudiante	6321	Y		3	3	3	3	3	3	3	3	3	3	3	3	3	0	1	3	4	2	3	Vergüenza,Amistad,Dedicación,Agitación,Inquietud,Sorpresa	Vergüenza,Tensión,Aburrición,Cordialidad,Trabajo,Nostalgia	Trabajo,Compasión,Inquietud,Aburrición,Vergüenza,Timidez	3	3	3	3	3	4	3	3	3	3	3	3	3
SIPopsy		2022-07-08	1993	Hombre	Bachillerato	Estrato 1	Anguilla	Bogotá D.C.	Bogotá D.C.	No	Desempleado	4448	J		3	3	5	3	5	5	4	2	2	2	3	4	5	1	1	3	5	2	4	Emoción,Sospecha,Aburrición,Tensión,Amistad,Orgullo	Compasión,Extroversión,Imprudencia,Emoción,Tensión,Educación	Extroversión,Amistad,Inquietud,Disciplina,Nostalgia,Compasión	5	3	3	5	3	2	5	5	4	2	3	4	4
SIPopsy		2022-07-08																																						5		1	1
SIPopsy		2022-07-08	1987	Mujer	Técnico / Tecnológico	Estrato 2	Colombia	Bogotá D.C.	Bogotá D.C.	No	Empleado de otra compañía o institución	1563	G		5	3	4	5	2	2	3	4	4	4	3	3	3	0	1	1	1	1	2	Educación,Disciplina,Trabajo,Dedicación,Emoción,Inquietud	Imprudencia,Vergüenza,Agitación,Sospecha,Tensión,Orgullo	Trabajo,Emoción,Agitación,Imprudencia,Inquietud,Dedicación	5	4	4	1	1	1	1	1	3	3	1	1	5
SIPopsy		2022-07-08	1995	Mujer	Técnico / Tecnológico	Estrato 4	Angola	Bogotá D.C.	Bogotá D.C	No	Desempleado	1996	;		2	2	1	2	2	1	1	1	3	1	2	2	4	0	0	2	2	4	2	Arrepentimiento,Amistad,Tensión,Timidez,Compasión,Aburrición	Disciplina,Timidez,Emoción,Amistad,Aburrición,Arrepentimiento	Impresión,Agitación,Vergüenza,Orgullo,Cordialidad,Aburrición	2	3	2	2	4	1	1	4	1	5	1	1	2
SIPopsy		2022-07-08	2000	Mujer	Técnico / Tecnológico	Estrato 3	Austria	Atlántico	Manatí	No	Empleado de otra compañía o institución	6262	C		2	2	3	2	2	3	2	2	5	2	4	3	2	0	0	1	2	4	1	Extroversión,Orgullo,Aburrición,Impresión,Sospecha,Tensión	Imprudencia,Sospecha,Amistad,Arrepentimiento,Disciplina,Compasión	Sospecha,Dedicación,Timidez,Vergüenza,Inquietud,Impresión	3	2	2	2	3	1	3	1	2	2	3	1	2
SIPopsy		2022-07-08	1992	Mujer	Técnico / Tecnológico	Estrato 4	Angola	Bogotá D.C.	Bogotá D.C.	No	Desempleado	1972	P		2	5	1	2	1	3	2	2	2	1	2	3	5	0	0	1	1	2	2	Vergüenza,Disciplina,Dedicación,Amistad,Trabajo,Educación	Timidez,Impresión,Amistad,Disciplina,Cordialidad,Dedicación	Imprudencia,Emoción,Dedicación,Tensión,Arrepentimiento,Disciplina	2	4	2	2	1	1	4	1	1	1	5	3	2
SIPopsy		2022-07-08	1993	Mujer	Técnico / Tecnológico	Estrato 2	Venezuela	Bogotá D.C.	Bogotá D.C.	No	Estudiante	3697	A		3	3	3	3	3	3	3	4	4	3	3	3	4	0	0	4	3	4	2	Sorpresa,Inquietud,Trabajo,Compasión,Vergüenza,Orgullo	Compasión,Imprudencia,Cordialidad,Sorpresa,Impresión,Orgullo	Timidez,Emoción,Dedicación,Vergüenza,Compasión,Trabajo	4	3	3	3	3	3	3	3	4	3	3	3	3
SIPopsy		2022-07-08	2000	Mujer	Técnico / Tecnológico	Estrato 3	Angola	Guainía	Puerto Colombia	No	Empleado de otra compañía o institución	5165	F		2	2	3	2	2	2	2	2	3	2	4	3	2	0	1	3	2	2	2	Nostalgia,Timidez,Emoción,Disciplina,Sospecha,Impresión	Emoción,Inquietud,Educación,Vergüenza,Extroversión,Imprudencia	Extroversión,Educación,Sospecha,Sorpresa,Amistad,Trabajo	1	2	3	1	3	3	2	2	3	3	1	2	4
SIPopsy		2022-07-08	1991	Mujer	Técnico / Tecnológico	Estrato 1	Colombia	Atlántico	Barranquilla	No	Empleado de otra compañía o institución	7747	O	nicovalentina2013@gmail.com	3	3	3	3	3	3	3	3	3	3	3	3	3	0	1	3	3	3	3	Inquietud,Tensión,Aburrición,Impresión,Disciplina,Agitación	Amistad,Trabajo,Inquietud,Tensión,Impresión,Orgullo	Agitación,Inquietud,Sospecha,Emoción,Imprudencia,Vergüenza	3	3	3	3	3	3	3	3	3	3	3	3	3
SIPopsy		2022-07-08	1990	Mujer	Título universitario	Estrato 3	Anguilla	Bolívar	Cicuco	No					5	5	5	5	5	5	5	5	5	5	5	5	2	0	0	1	1	1	3	Agitación,Imprudencia,Cordialidad,Trabajo,Nostalgia,Impresión	Timidez,Cordialidad,Aburrición,Extroversión,Sospecha,Tensión	Amistad,Cordialidad,Inquietud,Disciplina,Nostalgia,Aburrición	1	1	1	1	2	1	2	5	5	5	2	1	3
SIPopsy		2022-07-08	1953	Mujer	Primaria	Estrato 2	Angola	Atlántico	Luruaco	No	Trabajador independiente	8605	C		3	2	2	2	2	2	2	2	5	3	1	4	3	1	0	1	3	3	2	Emoción,Dedicación,Vergüenza,Sorpresa,Compasión,Educación	Sorpresa,Aburrición,Inquietud,Nostalgia,Tensión,Sospecha	Amistad,Disciplina,Arrepentimiento,Tensión,Inquietud,Nostalgia	4	1	4	2	1	1	3	4	1	1	3	3	4
SIPopsy		2022-07-08	1992	Mujer	Técnico / Tecnológico	Estrato 4	Angola	Bogotá D.C.	Bogotá D.C	No	Desempleado	1992	1		2	1	2	4	2	4	1	2	2	3	2	2	4	0	0	2	2	2	4	Timidez,Aburrición,Vergüenza,Educación,Imprudencia,Dedicación	Impresión,Tensión,Nostalgia,Timidez,Extroversión,Aburrición	Trabajo,Extroversión,Cordialidad,Nostalgia,Amistad,Imprudencia	1	4	1	1	3	2	2	5	4	5	4	3	1
SIPopsy		2022-07-08	1960	Hombre	Bachillerato	Estrato 3	Colombia	Bogotá D.C.	Bogotá D.C.	No	Estudiante	2621	O		5	5	5	5	5	5	5	5	5	5	5	5	5	1	1	5	5	5	5	Dedicación,Educación,Trabajo,Disciplina,Emoción,Amistad	Sospecha,Timidez,Trabajo,Imprudencia,Compasión,Aburrición	Disciplina,Extroversión,Agitación,Impresión,Sospecha,Compasión	4	5	5	5	5	3	5	5	5	5	5	5	5
SIPopsy		2022-07-08	1981	Mujer	Técnico / Tecnológico	Estrato 2	Colombia	Bogotá D.C.	Bogotá D.C.	No	Empleado de otra compañía o institución	5587	B		3	3	3	4	3	2	4	3	3	3	3	3	3	1	1	3	3	3	3	Agitación,Extroversión,Trabajo,Amistad,Tensión,Disciplina	Dedicación,Timidez,Aburrición,Vergüenza,Compasión,Cordialidad	Cordialidad,Disciplina,Arrepentimiento,Imprudencia,Sospecha,Impresión	2	1	5	3	4	2	4	2	3	4	3	3	3
SIPopsy		2022-07-08	1980	Mujer	Bachillerato	Estrato 2	Colombia	Bolívar	Calamar	No	Desempleado	7849	V		2	2	2	2	2	2	2	2	2	2	2	2	2	0	0	2	2	2	2	Vergüenza,Sospecha,Trabajo,Aburrición,Disciplina,Cordialidad	Timidez,Compasión,Extroversión,Inquietud,Orgullo,Aburrición	Trabajo,Timidez,Dedicación,Nostalgia,Emoción,Compasión	2	2	2	2	2	2	2	2	2	2	2	2	2
SIPopsy		2022-07-08																																	Orgullo,Extroversión,Imprudencia,Sospecha,Vergüenza		1	3	1	4	4	1	4	1	4	1	2	4	3
SIPopsy		2022-07-08	1994	Mujer	Técnico / Tecnológico	Estrato 2	Angola	Bogotá D.C.	Bogotá D.C	No	Labores del hogar	1963	'@		3	2	1	1	2	2	1	4	2	1	4	2	2	0	0	2	3	3	4	Impresión,Educación,Cordialidad,Vergüenza,Inquietud,Orgullo	Tensión,Compasión,Amistad,Orgullo,Inquietud,Vergüenza	Educación,Orgullo,Aburrición,Disciplina,Arrepentimiento,Nostalgia	5	1	5	3	3	4	3	1	2	1	2	4	5
SIPopsy		2022-07-08
SIPopsy		2022-07-08	1990	Mujer	Bachillerato	Estrato 3	Colombia	Bogotá D.C.	Bogotá D.C.	No	Desempleado	0323	P		5	5	5	5	5	3	4	5	5	5	3	3	3	0	1	1	1	1	1	Disciplina,Compasión,Orgullo,Amistad,Emoción,Educación	Amistad,Emoción,Impresión,Tensión,Timidez,Educación	Orgullo,Vergüenza,Tensión,Sospecha,Inquietud,Impresión	5	3	2	2	1	1	1	1	4	1	1	3	2
SIPopsy		2022-07-08
SIPopsy		2022-07-08																																			4	4	4	3	5	3				2	4
SIPopsy		2022-07-08																																				4	4	3		3					4
SIPopsy		2022-07-08																																				4	4	3		3				2	4
SIPopsy		2022-07-08	1983	Mujer	Bachillerato	Estrato 2	Anguilla	Atlántico	Luruaco	No	Trabajador independiente	2095	C		2	2	1	2	2	2	2	2	3	2	4	1	3	0	0	2	3	1	3	Inquietud,Extroversión,Orgullo,Trabajo,Compasión,Educación	Impresión,Educación,Orgullo,Extroversión,Nostalgia,Tensión	Cordialidad,Arrepentimiento,Compasión,Emoción,Sospecha,Timidez	3	1	3	3	3	1	2	3	1	2	3	4	2
SIPopsy		2022-07-08																																					4			3
SIPopsy		2022-07-08																																					4			3					4
SIPopsy		2022-07-08																																					4	3		3					4
SIPopsy		2022-07-08	1989	Mujer	Bachillerato	Estrato 2	Colombia	Bogotá D.C.	Bogotá D.C.	No	Empleado de otra compañía o institución	5057	L	rociiiosammy@gmail.com	5	4	5	4	5	5	5	5	5	5	5	5	3	1	1	3	4	2	4	Sospecha,Orgullo,Disciplina,Tensión,Arrepentimiento,Sorpresa	Educación,Nostalgia,Sorpresa,Amistad,Arrepentimiento,Timidez	Sospecha,Amistad,Nostalgia,Arrepentimiento,Disciplina,Tensión	4	4	4	3	5	3	4	4	4	2	4	4	3
SIPopsy		2022-07-08																																				4	4	3	5	3				2	4
SIPopsy		2022-07-08	1998	Hombre	Bachillerato	Estrato 2	Colombia	Bogotá D.C.	Bogotá D.C.	Sí	Empleado de Popsy	3060			3	4	4	4	3	4	4	4	4	4	4	5	4	1	1	4	4	4	4	Disciplina,Tensión,Dedicación,Aburrición,Extroversión,Agitación	Dedicación,Extroversión,Disciplina,Sorpresa,Cordialidad,Amistad	Sospecha,Nostalgia,Extroversión,Trabajo,Amistad,Emoción	3	3	4	3	4	3	3	3	4	5	2	3	3
SIPopsy		2022-07-08	1992	Mujer	Técnico / Tecnológico	Estrato 4	Angola	Bogotá D.C.	Bogotá D.C	No	Empleado de otra compañía o institución	1866	~		1	1	2	1	1	2	2	1	2	1	3	4	2	0	0	2	2	4	2	Dedicación,Sospecha,Tensión,Imprudencia,Inquietud,Educación	Inquietud,Sorpresa,Agitación,Disciplina,Tensión,Vergüenza	Aburrición,Orgullo,Extroversión,Educación,Dedicación,Emoción	1	2	3	1	4	4	1	2	5	4	1	1	3
SIPopsy		2022-07-08	1953	Hombre	Primaria	Estrato 1	Angola	Atlántico	Luruaco	No	Desempleado	5605	K		3	2	5	2	2	2	2	2	5	2	2	2	4	0	0	2	1	4	2	Inquietud,Extroversión,Dedicación,Trabajo,Amistad,Impresión	Nostalgia,Extroversión,Inquietud,Imprudencia,Disciplina,Cordialidad	Nostalgia,Inquietud,Disciplina,Sospecha,Trabajo,Aburrición	2	5	3	1	2	3	1	1	2	1	4	2	4
SIPopsy		2022-07-08	1984	Hombre	Técnico / Tecnológico	Estrato 3	Colombia	Bogotá D.C.	Bogotá D.C.	No	Desempleado	1236	O		5	5	5	4	5	2	5	2	5	3	5	2	2	1	1	1	1	1	4	Sospecha,Nostalgia,Emoción,Disciplina,Agitación,Trabajo	Trabajo,Amistad,Imprudencia,Sorpresa,Sospecha,Inquietud	Cordialidad,Nostalgia,Imprudencia,Sorpresa,Emoción,Disciplina	5	3	3	5	2	2	4	1	5	3	1	2	3
SIPopsy		2022-07-08	1984	Hombre	Bachillerato	Estrato 3	Colombia	Bogotá D.C.	Bogotá D.C.	Sí	Trabajador	9740	O		4	4	4	4	4	4	4	4	4	4	4	4	4	1	1	1	1	1	5	Trabajo,Dedicación,Disciplina,Educación,Orgullo,Emoción	Educación,Impresión,Extroversión,Vergüenza,Sospecha,Tensión	Timidez,Sospecha,Agitación,Nostalgia,Tensión,Arrepentimiento	5	5	4	3	5	4	4	4	3	3	4	5	5
SIPopsy		2022-07-08																																				4	4	1		1	3
SIPopsy		2022-07-08	1993	Mujer	Técnico / Tecnológico	Estrato 2	Australia	Bogotá D.C.	Bogotá D.C.	No	Trabajador independiente	1995	Y		1	2	2	4	2	4	3	2	4	5	5	2	2	1	0	2	2	4	2	Aburrición,Imprudencia,Compasión,Impresión,Dedicación,Tensión	Sorpresa,Vergüenza,Impresión,Orgullo,Compasión,Imprudencia	Nostalgia,Emoción,Vergüenza,Educación,Arrepentimiento,Aburrición	2	3	1	3	3	1	1	1	4	1	1	1	4
SIPopsy		2022-07-08	1980	Mujer	Bachillerato	Estrato 2	Colombia	Bogotá D.C.	Bogotá D.C.	No	Labores del hogar	5586	C		3	3	3	3	3	3	3	3	3	3	3	3	3	0	1	3	3	3	3	Orgullo,Arrepentimiento,Educación,Nostalgia,Extroversión,Inquietud	Arrepentimiento,Dedicación,Agitación,Nostalgia,Amistad,Sospecha	Emoción,Dedicación,Tensión,Amistad,Impresión,Disciplina	2	3	4	1	1	3	5	3	3	4	3	3	3
SIPopsy		2022-07-08	1971	Mujer	Bachillerato	Estrato 2	Colombia	Atlántico	Campo de La Cruz	No	Desempleado	7849	V		2	2	2	2	3	3	3	3	3	3	3	3	2	0	0	3	3	3	3	Trabajo,Amistad,Agitación,Aburrición,Imprudencia,Impresión	Aburrición,Tensión,Compasión,Vergüenza,Cordialidad,Arrepentimiento	Compasión,Arrepentimiento,Agitación,Trabajo,Orgullo,Cordialidad	2	2	1	2	1	1	2	2	2	2	2	2	1
SIPopsy		2022-07-08	1992	Mujer	Técnico / Tecnológico	Estrato 2	Venezuela	Bogotá D.C.	Bogotá D.C.	No	Estudiante	1245	A		3	3	3	3	3	3	3	3	4	3	3	3	3	1	0	2	2	3	3	Imprudencia,Compasión,Nostalgia,Emoción,Disciplina,Agitación	Disciplina,Cordialidad,Extroversión,Impresión,Sospecha,Arrepentimiento	Emoción,Aburrición,Trabajo,Educación,Cordialidad,Sospecha	3	3	3	3	3	3	3	3	3	3	3	3	3
SIPopsy		2022-07-08	1992	Hombre	Técnico / Tecnológico	Estrato 6	Antigua y Barbuda	Bolívar	Córdoba	No	Desempleado	3593	Y		4	3	4	1	5	3	1	4	4	4	5	4	3	1	1	4	3	3	2	Sorpresa,Disciplina,Dedicación,Nostalgia,Aburrición,Extroversión	Sorpresa,Trabajo,Aburrición,Extroversión,Dedicación,Orgullo	Arrepentimiento,Vergüenza,Emoción,Sorpresa,Impresión,Cordialidad	2	5	3	3	3	3	4	5	2	5	4	5	3
SIPopsy		2022-07-08	1982	Mujer	Bachillerato	Estrato 2	Colombia	Bogotá D.C.	Bogotá D.C.	No	Empleado de otra compañía o institución	8914	B		4	5	2	2	2	2	4	2	3	2	4	4	4	1	1	1	2	1	2	Dedicación,Orgullo,Cordialidad,Trabajo,Educación,Inquietud	Timidez,Arrepentimiento,Compasión,Sospecha,Aburrición,Educación	Agitación,Imprudencia,Tensión,Amistad,Aburrición,Emoción	3	4	2	3	1	1	1	1	2	2	2	2	1
SIPopsy		2022-07-08	1998	Mujer	Bachillerato	Estrato 3	Colombia	Bogotá D.C.	Bogotá D.C.	No	Trabajador independiente	3060	G		2	1	1	3	2	2	3	1	2	1	3	2	1	0	0	1	1	2	1	Imprudencia,Orgullo,Dedicación,Vergüenza,Disciplina,Amistad	Tensión,Trabajo,Dedicación,Nostalgia,Extroversión,Impresión	Impresión,Orgullo,Amistad,Sorpresa,Timidez,Compasión	4	3	1	4	4	4	4	4	1	3	4	4	2
SIPopsy		2022-07-08	1995	Hombre	Título universitario	Estrato 2	Anguilla	Bogotá D.C.	Bogotá D.C.	No	Labores del hogar	1357	Y		2	2	5	2	2	2	2	2	4	2	4	1	3	0	0	1	3	4	1	Amistad,Tensión,Extroversión,Impresión,Trabajo,Educación	Tensión,Timidez,Vergüenza,Orgullo,Disciplina,Aburrición	Educación,Emoción,Aburrición,Dedicación,Nostalgia,Extroversión	2	5	1	1	3	1	3	1	2	1	2	3	3
SIPopsy		2022-07-08																																				2							2
SIPopsy		2022-07-08
SIPopsy		2022-07-08	1971	Mujer	Bachillerato	Estrato 2	Colombia	Atlántico	Campo de La Cruz	No	Desempleado	4849	V		3	3	3	3	3	3	3	3	3	3	3	3	3	0	0	3	3	3	3	Agitación,Sospecha,Emoción,Dedicación,Orgullo,Aburrición	Cordialidad,Extroversión,Sorpresa,Compasión,Timidez,Tensión	Disciplina,Amistad,Sorpresa,Sospecha,Aburrición,Educación	2	2	2	2	2	2	2	2	3	2	2	3	3
SIPopsy		2022-07-08	1981	Mujer	Técnico / Tecnológico	Estrato 3	Colombia	Bogotá D.C.	Bogotá D.C.	No	Empleado de otra compañía o institución	5587	B		4	3	3	3	1	1	2	1	1	3	3	3	3	1	1	2	1	1	2	Disciplina,Educación,Cordialidad,Dedicación,Trabajo,Compasión	Aburrición,Nostalgia,Arrepentimiento,Emoción,Orgullo,Inquietud	Imprudencia,Agitación,Sospecha,Tensión,Timidez,Vergüenza	3	1	1	5	1	1	1	1	3	1	1	1	1
SIPopsy		2022-07-08
SIPopsy		2022-07-08																																								4
SIPopsy		2022-07-08
SIPopsy		2022-07-08	1996	Mujer	Bachillerato	Estrato 2	Colombia	Bogotá D.C.	Bogotá D.C.	Sí	Empleado de Popsy	3658	M		4	3	4	3	5	4	4	2	4	2	3	2	5	1	0	2	4	5	4	Sospecha,Tensión,Compasión,Disciplina,Impresión,Educación	Nostalgia,Tensión,Timidez,Impresión,Disciplina,Emoción	Impresión,Orgullo,Trabajo,Nostalgia,Aburrición,Cordialidad	5	4	4	5	4	4	5	5	5	4	5	5	5
SIPopsy		2022-07-08	2000	Hombre	Bachillerato	Estrato 3	Colombia	Bogotá D.C.	Bogotá D.C.	Sí	Estudiante	2621	O		4	4	3	4	5	4	4	4	4	4	4	4	4	1	1	4	4	1	4	Orgullo,Extroversión,Educación,Impresión,Cordialidad,Vergüenza	Nostalgia,Agitación,Timidez,Educación,Sospecha,Emoción	Amistad,Dedicación,Timidez,Imprudencia,Sorpresa,Nostalgia	4	4	4	4	4	4	4	4	4	4	4	4	4
SIPopsy		2022-07-08	1998	Mujer	Técnico / Tecnológico	Estrato 4	Antártida	Bogotá D.C.	Bogotá D.C.	No	Labores del hogar	4587	*		2	2	2	1	4	5	2	2	1	2	4	2	4	0	1	2	1	2	2	Extroversión,Emoción,Trabajo,Educación,Tensión,Compasión	Trabajo,Cordialidad,Amistad,Compasión,Sorpresa,Inquietud	Orgullo,Disciplina,Cordialidad,Arrepentimiento,Educación,Impresión	2	3	4	3	2	2	2	1	1	1	2	2	2
SIPopsy		2022-07-08	1991	Hombre	Técnico / Tecnológico	Estrato 2	Colombia	Bogotá D.C.	Bogotá D.C.	No	Desempleado	1425	S		5	1	5	3	5	3	2	4	5	4	1	3	2	1	1	1	1	1	2	Disciplina,Emoción,Timidez,Amistad,Dedicación,Nostalgia	Inquietud,Timidez,Agitación,Aburrición,Imprudencia,Sorpresa	Orgullo,Agitación,Sorpresa,Aburrición,Amistad,Inquietud	5	1	4	2	1	1	1	1	1	1	1	3	5
SIPopsy		2022-07-08	1994	Mujer	Bachillerato	Estrato 2	Venezuela	Bogotá D.C.	Bogotá D.C.	No	Labores del hogar	5836	R		3	4	3	3	3	3	3	3	3	3	3	3	3	1	1	3	3	3	3	Tensión,Sorpresa,Aburrición,Dedicación,Impresión,Timidez	Sorpresa,Extroversión,Vergüenza,Inquietud,Amistad,Compasión	Disciplina,Vergüenza,Arrepentimiento,Amistad,Inquietud,Educación	3	3	3	3	3	3	3	3	3	3	3	3	3
SIPopsy		2022-07-08	1996	Mujer	Bachillerato	Estrato 2	Colombia	Bogotá D.C.	Bogotá D.C.	Sí	Trabajador independiente	2536	G		3	3	4	5	4	5	4	2	5	5	3	4	2	1	1	4	4	4	4	Timidez,Orgullo,Impresión,Agitación,Vergüenza,Educación	Timidez,Cordialidad,Extroversión,Sospecha,Tensión,Aburrición	Extroversión,Aburrición,Inquietud,Agitación,Arrepentimiento,Imprudencia	5	4	3	5	4	4	4	3	4	3	4	4	4
SIPopsy		2022-07-08	1971	Mujer	Bachillerato	Estrato 2	Colombia	Atlántico	Campo de La Cruz	No	Desempleado	4849	V		5	5	5	5	5	5	5	5	5	5	5	4	4	1	1	5	4	4	4	Tensión,Inquietud,Timidez,Aburrición,Impresión,Disciplina	Emoción,Agitación,Tensión,Arrepentimiento,Educación,Aburrición	Timidez,Dedicación,Imprudencia,Aburrición,Tensión,Amistad	5	5	5	5	5	5	5	5	5	5	5	5	5
SIPopsy		2022-07-08	2000	Hombre	Bachillerato	Estrato 3	Colombia	Bogotá D.C.	Bogotá D.C.	Sí	Estudiante	2621	O		1	3	4	1	4	1	4	4	4	1	1	1	4	1	1	4	1	1	1	Emoción,Disciplina,Extroversión,Arrepentimiento,Imprudencia,Impresión	Emoción,Orgullo,Dedicación,Sospecha,Extroversión,Educación	Impresión,Agitación,Emoción,Dedicación,Arrepentimiento,Educación	1	4	3	4	1	4	1	1	3	4	1	1	1
SIPopsy		2022-07-08	1994	Mujer	Bachillerato	Estrato 2	Angola	Bogotá D.C.	Bogotá D.C.	No	Empleado de Popsy	1684	€		2	2	4	2	3	2	2	2	3	2	1	2	1	0	0	3	2	4	2	Cordialidad,Nostalgia,Compasión,Aburrición,Amistad,Extroversión	Dedicación,Arrepentimiento,Vergüenza,Amistad,Sospecha,Orgullo	Tensión,Educación,Timidez,Imprudencia,Arrepentimiento,Extroversión	1	1	3	5	5	1	1	1	2	1	2	2	2
SIPopsy		2022-07-08	1995	Mujer	Bachillerato	Estrato 4	Colombia	Bogotá D.C.	Bogotá D.C.	No	Labores del hogar	2663	B		4	4	3	4	3	5	4	4	4	4	4	3	4	1	1	5	4	4	5	Compasión,Educación,Cordialidad,Extroversión,Amistad,Trabajo	Cordialidad,Educación,Arrepentimiento,Sorpresa,Sospecha,Amistad	Imprudencia,Disciplina,Educación,Impresión,Arrepentimiento,Vergüenza	4	5	5	5	4	4	4	3	4	2	5	4	3
SIPopsy		2022-07-08	1995	Hombre	Bachillerato	Estrato 2	Angola	Antioquia	Abriaquí	Sí	Trabajador independiente	1231	P		4	2	4	3	2	3	3	3	4	2	3	2	5	0	1	5	3	2	4	Nostalgia,Inquietud,Disciplina,Timidez,Cordialidad,Educación	Sorpresa,Trabajo,Vergüenza,Nostalgia,Emoción,Cordialidad	Imprudencia,Trabajo,Arrepentimiento,Emoción,Sospecha,Extroversión	5	3	1	4	5	3	1	3	1	3	2	3	2
SIPopsy		2022-07-08	1993	Mujer	Bachillerato	Estrato 1	Venezuela	Bogotá D.C.	Bogotá D.C.	No	Labores del hogar	5888	R		3	3	3	3	3	3	3	3	3	3	3	3	3	1	1	3	3	3	3	Aburrición,Compasión,Amistad,Vergüenza,Impresión,Inquietud	Nostalgia,Timidez,Educación,Amistad,Orgullo,Emoción	Educación,Imprudencia,Disciplina,Sorpresa,Vergüenza,Impresión	3	3	3	3	3	3	3	3	3	3	3	3	3
SIPopsy		2022-07-08
SIPopsy		2022-07-08	1971	Mujer	Bachillerato	Estrato 2	Colombia	Atlántico	Campo de La Cruz	No	Desempleado	4849	V		5	5	5	5	5	5	5	5	5	5	5	5	5	1	1	5	5	5	5	Emoción,Arrepentimiento,Trabajo,Impresión,Timidez,Agitación	Imprudencia,Impresión,Extroversión,Amistad,Nostalgia,Timidez	Dedicación,Impresión,Trabajo,Emoción,Agitación,Inquietud	5	5	5	5	5	5	5	5	5	5	5	5	5
SIPopsy		2022-07-08	1994	Mujer	Técnico / Tecnológico	Estrato 2	Angola	Bogotá D.C.	Bogotá D.C	No	Desempleado	1528	÷		3	2	1	1	2	1	3	2	1	4	1	1	5	0	0	2	1	2	5	Trabajo,Tensión,Agitación,Emoción,Cordialidad,Sorpresa	Cordialidad,Impresión,Disciplina,Compasión,Arrepentimiento,Orgullo	Timidez,Dedicación,Compasión,Nostalgia,Vergüenza,Imprudencia	1	1	5	2	5	1	4	1	2	4	2	5	4
SIPopsy		2022-07-08	1995	Hombre	Técnico / Tecnológico	Estrato 2	Colombia	Bogotá D.C.	Bogotá D.C.	No	Labores del hogar	2366	K		3	4	3	3	4	3	4	4	4	4	3	4	4	1	1	4	4	3	4	Timidez,Inquietud,Compasión,Sospecha,Trabajo,Extroversión	Cordialidad,Imprudencia,Emoción,Sospecha,Extroversión,Nostalgia	Educación,Arrepentimiento,Emoción,Amistad,Impresión,Sorpresa	4	3	4	3	4	3	3	4	4	4	4	5	4
SIPopsy		2022-07-08	1984	Hombre	Primaria	Estrato 3	Colombia	Bogotá D.C.	Bogotá D.C.	Sí	Estudiante	1234	O		4	3	4	4	3	3	3	3	3	4	1	3	3	0	1	3	3	3	2	Imprudencia,Agitación,Educación,Inquietud,Trabajo,Amistad	Educación,Disciplina,Trabajo,Orgullo,Tensión,Vergüenza	Compasión,Dedicación,Orgullo,Vergüenza,Inquietud,Tensión	4	3	1	1	4	3	3	4	3	2	3	4	2
SIPopsy		2022-07-08	1983	Mujer	Bachillerato	Estrato 2	Angola	Bolívar	Cantagallo	No	Desempleado	5095	H		2	2	4	2	2	2	2	2	5	3	4	1	3	0	0	3	2	2	3	Educación,Arrepentimiento,Amistad,Tensión,Impresión,Agitación	Impresión,Nostalgia,Extroversión,Trabajo,Emoción,Cordialidad	Vergüenza,Nostalgia,Aburrición,Tensión,Disciplina,Orgullo	4	1	3	2	1	2	2	1	5	1	1	1	1
SIPopsy		2022-07-08	1995	Mujer	Bachillerato	Estrato 1	Venezuela	Bogotá D.C.	Bogotá D.C.	No	Estudiante	2356	A		3	3	3	3	3	3	3	3	3	3	3	3	3	0	1	3	3	3	3	Aburrición,Emoción,Disciplina,Extroversión,Sorpresa,Inquietud	Nostalgia,Educación,Compasión,Inquietud,Timidez,Vergüenza	Educación,Agitación,Arrepentimiento,Impresión,Extroversión,Dedicación	3	3	3	3	3	3	3	3	3	3	3	3	3
SIPopsy		2022-07-08	1989	Hombre	Técnico / Tecnológico	Estrato 3	Colombia	Bogotá D.C.	Bogotá D.C.	No	Empleado de Popsy	1323	O		5	2	5	5	5	5	5	5	5	5	3	3	3	1	1	1	1	1	1	Aburrición,Vergüenza,Cordialidad,Nostalgia,Tensión,Emoción	Impresión,Timidez,Compasión,Inquietud,Aburrición,Agitación	Compasión,Orgullo,Extroversión,Timidez,Vergüenza,Inquietud	5	2	3	2	1	1	1	1	2	1	1	2	4
SIPopsy		2022-07-08	1994	Mujer	Técnico / Tecnológico	Estrato 2	Andorra	Bogotá D.C.	Bogotá D.C	No	Estudiante	1994	¥		1	2	2	4	3	1	2	2	1	4	1	1	5	1	0	4	2	3	2	Orgullo,Cordialidad,Amistad,Sospecha,Sorpresa,Imprudencia	Amistad,Sorpresa,Agitación,Sospecha,Orgullo,Dedicación	Aburrición,Disciplina,Impresión,Orgullo,Amistad,Agitación	5	3	1	3	1	4	1	1	5	1	3	3	3
SIPopsy		2022-07-08	1972	Hombre	Bachillerato	Estrato 2	Colombia	Bogotá D.C.	Bogotá D.C.	No	Empleado de otra compañía o institución	3759	B		5	5	5	5	2	2	1	2	4	2	4	5	4	0	1	2	2	1	2	Disciplina,Inquietud,Orgullo,Cordialidad,Extroversión,Emoción	Extroversión,Compasión,Vergüenza,Sospecha,Timidez,Aburrición	Timidez,Impresión,Vergüenza,Imprudencia,Sospecha,Arrepentimiento	2	3	4	2	4	3	2	4	2	4	2	1	2
SIPopsy		2022-07-08													5	3	5	4	3	3	4	5	4	5	4	5	5	0	1	3	3	4	3	Sorpresa,Dedicación,Educación,Disciplina,Tensión,Trabajo	Timidez,Amistad,Sorpresa,Tensión,Disciplina,Sospecha	Agitación,Orgullo,Vergüenza,Compasión,Aburrición,Imprudencia	4	5	4	4	2	2	4	1	4	3	2	2	3
SIPopsy		2022-07-08	1971	Mujer	Bachillerato	Estrato 2	Colombia	Atlántico	Campo de La Cruz	No	Desempleado	4849	V		5	5	5	5	5	5	5	5	5	5	5	5	5	1	1	5	5	5	5	Aburrición,Imprudencia,Cordialidad,Emoción,Timidez,Inquietud	Sospecha,Compasión,Extroversión,Impresión,Timidez,Dedicación	Agitación,Inquietud,Amistad,Impresión,Tensión,Aburrición	5	5	5	5	5	5	5	5	5	5	5	5	5
SIPopsy		2022-07-08	1953	Mujer	Bachillerato	Estrato 2	Baréin	Boyacá	Guacamayas	No	Trabajador independiente	2898			2	5	4	2	3	1	3	5	4	2	2	1	3	0	0	2	4	2	4	Inquietud,Amistad,Impresión,Tensión,Aburrición,Disciplina	Agitación,Amistad,Sorpresa,Timidez,Extroversión,Arrepentimiento	Dedicación,Trabajo,Disciplina,Agitación,Tensión,Impresión	2	2	2	5	1	4	4	1	1	3	3	4	2
SIPopsy		2022-07-08	1994	Mujer	Técnico / Tecnológico	Estrato 2	Angola	Atlántico	Bogotá D.C	No	Labores del hogar	6321	®		2	2	4	2	3	1	4	1	2	1	2	2	3	0	1	5	3	2	2	Orgullo,Compasión,Agitación,Tensión,Vergüenza,Educación	Imprudencia,Dedicación,Disciplina,Orgullo,Timidez,Compasión	Timidez,Dedicación,Educación,Sospecha,Inquietud,Agitación	1	3	2	1	3	1	1	2	3	4	3	1	4
SIPopsy		2022-07-08	1996	Mujer	Bachillerato	Estrato 2	Colombia	Bogotá D.C.	Bogotá D.C.	No	Empleado de Popsy	5668	P		4	3	4	4	3	3	5	2	2	4	4	4	4	1	1	3	3	4	4	Sospecha,Vergüenza,Imprudencia,Extroversión,Tensión,Dedicación	Agitación,Aburrición,Extroversión,Cordialidad,Educación,Imprudencia	Compasión,Timidez,Agitación,Dedicación,Cordialidad,Trabajo	4	4	4	3	4	3	4	4	4	4	3	3	5
SIPopsy		2022-07-08	1994	Mujer	Bachillerato	Estrato 1	Venezuela	Bogotá D.C.	Bogotá D.C.	No	Labores del hogar	5332	Y		3	3	3	3	3	3	3	3	3	3	3	3	3	0	1	3	3	3	3	Vergüenza,Inquietud,Trabajo,Sorpresa,Agitación,Compasión	Extroversión,Imprudencia,Amistad,Disciplina,Trabajo,Impresión	Timidez,Vergüenza,Sospecha,Educación,Inquietud,Amistad	3	3	3	3	3	3	3	3	3	3	3	3	3
SIPopsy		2022-07-08	1983	Hombre	Bachillerato	Estrato 2	Angola	Boyacá	Miraflores	No	Trabajador independiente	2885	H		2	2	2	3	2	2	2	2	3	2	2	2	3	0	0	3	2	2	3	Tensión,Compasión,Disciplina,Sospecha,Cordialidad,Orgullo	Tensión,Dedicación,Impresión,Nostalgia,Compasión,Sorpresa	Agitación,Dedicación,Sorpresa,Inquietud,Timidez,Tensión	4	2	2	2	1	3	1	2	3	2	2	4	4
SIPopsy		2022-07-08																																			5	4	3	4	5	5		5	2	4	5	4	5
SIPopsy		2022-07-08	1994	Mujer	Técnico / Tecnológico	Estrato 4	Andorra	Bogotá D.C.	Bogotá D.C	No	Desempleado	4632	'@		2	2	2	3	2	1	1	2	1	2	1	5	2	0	0	4	2	2	2	Educación,Compasión,Extroversión,Aburrición,Impresión,Emoción	Emoción,Dedicación,Cordialidad,Sospecha,Agitación,Educación	Educación,Timidez,Vergüenza,Amistad,Inquietud,Cordialidad	1	1	2	1	2	5	1	5	4	1	2	2	1
SIPopsy		2022-07-08	1983	Hombre	Bachillerato	Estrato 2	Antártida	Boyacá	Tunja	No	Trabajador independiente	2865	C		2	2	4	2	2	2	2	2	2	2	3	2	2	0	1	2	2	4	3	Compasión,Emoción,Sospecha,Imprudencia,Sorpresa,Tensión	Agitación,Impresión,Sospecha,Nostalgia,Cordialidad,Inquietud	Arrepentimiento,Educación,Vergüenza,Extroversión,Sorpresa,Agitación	4	2	3	1	1	4	4	2	3	3	2	2	5
SIPopsy		2022-07-08	2001	Mujer	Técnico / Tecnológico	Estrato 2	Venezuela	Bogotá D.C.	Bogotá D.C.	No	Empleado de otra compañía o institución	2143	F	diannelisfreitas.09@outlook.com	5	5	5	5	5	5	5	4	4	5	2	5	2	0	1	1	1	1	5	Arrepentimiento,Dedicación,Impresión,Aburrición,Orgullo,Sorpresa	Impresión,Disciplina,Aburrición,Timidez,Vergüenza,Imprudencia	Extroversión,Vergüenza,Imprudencia,Nostalgia,Tensión,Orgullo	3	3	3	3	3	3	3	3	2	3	3	2	3
SIPopsy		2022-07-08	1994	Mujer	Bachillerato	Estrato 2	Colombia	Bogotá D.C.	Bogotá D.C.	No	Desempleado	4552	R		5	4	5	5	5	2	5	5	3	5	2	3	3	0	1	1	1	1	1	Trabajo,Compasión,Dedicación,Cordialidad,Amistad,Disciplina	Extroversión,Tensión,Agitación,Imprudencia,Educación,Impresión	Orgullo,Emoción,Compasión,Tensión,Nostalgia,Vergüenza	5	1	4	1	1	1	1	1	2	1	1	3	4
SIPopsy		2022-07-08	1993	Mujer	Bachillerato	Estrato 1	Venezuela	Bogotá D.C.	Bogotá D.C.	No	Labores del hogar	1256	C		3	3	3	3	3	3	3	3	3	3	3	3	3	1	0	3	3	3	3	Sorpresa,Educación,Agitación,Cordialidad,Imprudencia,Compasión	Vergüenza,Emoción,Educación,Sospecha,Orgullo,Inquietud	Trabajo,Arrepentimiento,Impresión,Nostalgia,Dedicación,Aburrición	3	3	3	3	3	3	3	3	3	3	3	3	3
SIPopsy		2022-07-08																																	Trabajo,Educación,Compasión,Dedicación,Imprudencia,Timidez	Impresión,Cordialidad,Trabajo,Dedicación,Disciplina	2	3	3	3	3	3	3	3	3	3	3	3	3
SIPopsy		2022-07-08	1993	Mujer	Técnico / Tecnológico	Estrato 4	Angola	Bogotá D.C.	Bogotá D.C	No	Desempleado	1885	Y		1	3	1	2	1	1	1	2	3	2	4	2	2	0	1	5	2	2	3	Extroversión,Inquietud,Trabajo,Emoción,Arrepentimiento,Timidez	Emoción,Timidez,Impresión,Orgullo,Vergüenza,Disciplina	Educación,Trabajo,Amistad,Timidez,Nostalgia,Disciplina	2	1	3	4	3	1	1	4	1	1	2	5	2
SIPopsy		2022-07-08	1963	Mujer	Bachillerato	Estrato 2	Anguilla	Boyacá	Tunja	No	Desempleado	5839	Z		2	2	2	2	2	2	2	2	3	2	1	2	1	0	0	2	4	3	3	Aburrición,Nostalgia,Dedicación,Sospecha,Compasión,Emoción	Orgullo,Educación,Extroversión,Impresión,Vergüenza,Disciplina	Disciplina,Impresión,Sospecha,Inquietud,Trabajo,Agitación	2	2	1	2	4	1	5	2	2	3	2	1	2
SIPopsy		2022-07-08	1953	Mujer	Bachillerato	Estrato 2	Angola	Bolívar	Arjona	No	Trabajador independiente	5095	H		2	2	3	2	2	2	1	2	1	2	4	2	3	0	1	2	2	3	2	Orgullo,Amistad,Compasión,Disciplina,Timidez,Tensión	Agitación,Nostalgia,Aburrición,Imprudencia,Inquietud,Disciplina	Amistad,Dedicación,Extroversión,Emoción,Educación,Trabajo	1	4	2	3	1	2	3	2	3	4	1	4	2
SIPopsy		2022-07-08	2000	Hombre	Bachillerato	Estrato 2	Venezuela	Bogotá D.C.	Bogotá D.C.	No	Empleado de otra compañía o institución	8286	C		1	2	3	1	4	1	3	4	3	3	1	1	3	1	0	2	3	2	3	Impresión,Aburrición,Extroversión,Amistad,Vergüenza,Nostalgia	Sospecha,Sorpresa,Imprudencia,Inquietud,Vergüenza,Tensión	Arrepentimiento,Trabajo,Agitación,Vergüenza,Sorpresa,Nostalgia	4	3	3	5	4	1	5	3	3	5	5	2	3
SIPopsy		2022-07-08	1994	Mujer	Técnico / Tecnológico	Estrato 2	Angola	Bogotá D.C.	Bogotá D.C.	No	Labores del hogar	1922	™		3	1	2	4	1	2	2	2	2	2	1	1	2	0	0	4	4	2	2	Agitación,Sospecha,Nostalgia,Cordialidad,Inquietud,Arrepentimiento	Dedicación,Extroversión,Sorpresa,Nostalgia,Imprudencia,Emoción	Trabajo,Imprudencia,Compasión,Impresión,Tensión,Aburrición	5	4	2	2	3	2	2	2	2	4	5	5	1
SIPopsy		2022-07-08	1989	Hombre	Primaria	Estrato 4	Angola	Bolívar	Cicuco	Sí	Labores del hogar	9200	R	johanriano01@gmail.com	5	4	2	2	3	3	1	3	4	3	3	1	4	1	1	4	4	3	2	Orgullo,Cordialidad,Compasión,Imprudencia,Arrepentimiento,Educación	Extroversión,Arrepentimiento,Orgullo,Imprudencia,Timidez,Emoción	Trabajo,Cordialidad,Disciplina,Impresión,Tensión,Educación	4	4	4	4	4	3	5	4	3	1	3	2	3
SIPopsy		2022-07-08	2001	Mujer	Técnico / Tecnológico	Estrato 1	Venezuela	Bogotá D.C.	Bogotá D.C.	No	Desempleado	2143	F	diannelisfreitas.09@outlook.com	2	4	4	4	4	4	4	2	3	4	4	4	4	0	1	4	4	4	3	Vergüenza,Timidez,Sospecha,Educación,Trabajo,Amistad	Agitación,Aburrición,Educación,Imprudencia,Orgullo,Vergüenza	Arrepentimiento,Vergüenza,Imprudencia,Impresión,Agitación,Disciplina	4	4	4	5	4	4	5	4	5	4	5	5	4
SIPopsy		2022-07-08	1993	Mujer	Bachillerato	Estrato 1	Venezuela	Bogotá D.C.	Bogotá D.C.	No	Trabajador independiente	5346	L		3	3	3	3	3	3	3	3	3	3	3	2	2	1	1	3	3	3	3	Imprudencia,Inquietud,Educación,Agitación,Nostalgia,Compasión	Inquietud,Imprudencia,Timidez,Disciplina,Aburrición,Compasión	Timidez,Sospecha,Inquietud,Emoción,Trabajo,Educación	3	3	3	3	3	3	3	3	3	3	3	3	3
SIPopsy		2022-07-08	2004	Mujer	Bachillerato	Estrato 2	Colombia	Bogotá D.C.	Bogotá D.C.	Sí	Trabajador independiente	0079	R	mariiariivera079@gmail.com	4	4	4	4	4	4	4	4	4	4	4	4	4	1	1	4	4	4	4	Educación,Arrepentimiento,Agitación,Imprudencia,Trabajo,Orgullo	Imprudencia,Tensión,Arrepentimiento,Amistad,Nostalgia,Emoción	Trabajo,Extroversión,Disciplina,Nostalgia,Educación,Arrepentimiento	4	4	4	4	4	4	4	4	4	4	4	4	4
SIPopsy		2022-07-08	1999	Hombre	Técnico / Tecnológico	Estrato 1	Colombia	Bogotá D.C.	Bogotá D.C.	Sí	Estudiante	4243	R	andresromeromadrid@gmail.com	4	4	3	3	4	4	2	4	3	3	3	3	2	1	1	2	2	3	4	Arrepentimiento,Sorpresa,Extroversión,Disciplina,Nostalgia,Sospecha	Cordialidad,Compasión,Sospecha,Arrepentimiento,Extroversión,Inquietud	Nostalgia,Sospecha,Orgullo,Aburrición,Agitación,Compasión	3	1	1	1	4	1	3	1	1	1	1	1	1
SIPopsy		2022-07-08	1971	Mujer	Bachillerato	Estrato 2	Colombia	Atlántico	Campo de La Cruz	No	Desempleado	4849	V		4	5	4	4	3	4	3	4	4	3	4	4	4	1	1	4	4	4	4	Dedicación,Agitación,Aburrición,Arrepentimiento,Orgullo,Impresión	Sospecha,Arrepentimiento,Trabajo,Impresión,Tensión,Imprudencia	Dedicación,Agitación,Disciplina,Inquietud,Sospecha,Tensión	3	3	4	3	3	4	3	3	3	3	3	3	3
SIPopsy		2022-07-08	1990	Mujer	Bachillerato	Estrato 2	Ecuador	Atlántico	Campo de La Cruz	No	Trabajador independiente	5379	G		5	4	4	3	1	4	3	2	4	5	5	3	5	1	1	4	5	5	4	Nostalgia,Disciplina,Educación,Amistad,Arrepentimiento,Timidez	Cordialidad,Disciplina,Trabajo,Agitación,Timidez,Emoción	Orgullo,Emoción,Agitación,Educación,Dedicación,Arrepentimiento	3	5	3	5	5	3	3	3	2	4	3	4	4
SIPopsy		2022-07-08	1953	Mujer	Bachillerato	Estrato 2	Antigua y Barbuda	Boyacá	Almeida	No	Trabajador independiente	5685	C		2	2	4	2	2	2	2	2	2	2	1	1	3	1	0	2	2	3	4	Impresión,Aburrición,Cordialidad,Emoción,Orgullo,Timidez	Orgullo,Amistad,Extroversión,Timidez,Cordialidad,Agitación	Imprudencia,Sorpresa,Impresión,Trabajo,Timidez,Dedicación	4	1	1	3	4	3	3	2	3	3	3	2	1
SIPopsy		2022-07-08	1992	Mujer	Técnico / Tecnológico	Estrato 4	Angola	Bogotá D.C.	Bogotá D.C	No	Desempleado	8172	'@		1	1	2	2	1	3	1	2	1	1	4	2	2	0	0	4	2	2	2	Amistad,Orgullo,Tensión,Disciplina,Impresión,Compasión	Dedicación,Arrepentimiento,Amistad,Cordialidad,Timidez,Extroversión	Cordialidad,Disciplina,Orgullo,Compasión,Educación,Emoción	2	4	2	2	4	3	2	2	5	1	1	4	2
SIPopsy		2022-07-08	1992	Hombre	Primaria	Estrato 1	Colombia	Bogotá D.C.	Bogotá D.C.	No	Desempleado	2332	S		2	1	2	2	1	2	2	2	3	5	1	2	1	1	1	1	1	1	1	Inquietud,Disciplina,Agitación,Vergüenza,Dedicación,Imprudencia	Vergüenza,Imprudencia,Arrepentimiento,Amistad,Trabajo,Dedicación	Disciplina,Nostalgia,Impresión,Compasión,Tensión,Cordialidad	2	4	1	2	2	1	2	5	5	1	4	2	1
SIPopsy		2022-07-08	1994	Mujer	Bachillerato	Estrato 1	Venezuela	Bogotá D.C.	Bogotá D.C.	No	Labores del hogar	6349	L		3	3	3	3	3	3	3	3	3	3	3	3	4	0	1	3	3	3	3	Agitación,Educación,Sorpresa,Amistad,Trabajo,Sospecha	Timidez,Trabajo,Educación,Impresión,Emoción,Agitación	Imprudencia,Vergüenza,Nostalgia,Orgullo,Impresión,Tensión	3	3	4	3	3	3	3	2	3	3	3	3	3
SIPopsy		2022-07-08	1999	Hombre	Primaria	Estrato 1	Colombia	Atlántico	Campo de La Cruz	Sí	Desempleado	3345	W		3	4	4	2	2	4	2	2	4	4	1	4	1	0	0	1	3	2	3	Nostalgia,Agitación,Educación,Disciplina,Dedicación,Impresión	Sospecha,Nostalgia,Arrepentimiento,Tensión,Impresión,Aburrición	Arrepentimiento,Vergüenza,Emoción,Trabajo,Nostalgia,Aburrición	4	1	1	2	1	3	2	1	2	3	2	1	3
SIPopsy		2022-07-08
SIPopsy		2022-07-08																																							3		2
SIPopsy		2022-07-08	2000	Mujer	Primaria	Estrato 1	Venezuela	Bogotá D.C.	Bogotá D.C.	No	Desempleado	0189	C		4	4	4	4	4	4	5	4	3	1	3	4	4	1	1	3	4	4	4	Sospecha,Sorpresa,Compasión,Orgullo,Trabajo,Educación	Cordialidad,Compasión,Inquietud,Trabajo,Sorpresa,Dedicación	Nostalgia,Sorpresa,Amistad,Agitación,Educación,Impresión	3	4	3	4	3	4	2	3	3	3	3	5	4
SIPopsy		2022-07-08	1963	Mujer	Bachillerato	Estrato 2	Angola	Amazonas	El Encanto	No	Trabajador independiente	2865	T		2	2	4	2	2	1	2	2	4	2	2	3	2	0	1	2	3	4	2	Timidez,Sorpresa,Emoción,Sospecha,Dedicación,Disciplina	Sospecha,Imprudencia,Arrepentimiento,Compasión,Impresión,Timidez	Orgullo,Vergüenza,Nostalgia,Dedicación,Inquietud,Cordialidad	3	2	2	2	2	2	1	4	1	1	4	1	5
SIPopsy		2022-07-08	1971	Mujer	Bachillerato	Estrato 2	Colombia	Atlántico	Campo de La Cruz	No	Desempleado	4849	V		3	3	3	3	3	4	3	3	3	3	3	3	3	0	0	4	4	3	3	Trabajo,Inquietud,Amistad,Educación,Agitación,Cordialidad	Arrepentimiento,Educación,Dedicación,Sospecha,Timidez,Inquietud	Sorpresa,Trabajo,Aburrición,Compasión,Amistad,Nostalgia	3	4	3	3	3	3	3	3	3	3	3	3	3
SIPopsy		2022-07-08	1994	Mujer	Bachillerato	Estrato 2	Angola	Bogotá D.C.	Bogotá D.C.	No	Labores del hogar	3748	§		3	2	2	2	2	4	2	1	4	5	1	2	5	0	0	2	2	4	5	Orgullo,Amistad,Trabajo,Nostalgia,Educación,Compasión	Aburrición,Arrepentimiento,Timidez,Trabajo,Emoción,Sospecha	Emoción,Vergüenza,Cordialidad,Agitación,Sorpresa,Inquietud	3	5	5	1	5	3	1	1	5	1	5	2	3
SIPopsy		2022-07-08	2001	Mujer	Primaria	Estrato 3	Colombia	Bogotá D.C.	Bogotá D.C.	No	Desempleado	3251	H		4	3	3	3	2	5	3	2	3	3	5	3	2	0	1	4	3	4	3	Nostalgia,Arrepentimiento,Vergüenza,Sorpresa,Trabajo,Emoción	Agitación,Disciplina,Emoción,Impresión,Arrepentimiento,Trabajo	Imprudencia,Vergüenza,Sospecha,Trabajo,Disciplina,Impresión	4	4	3	1	2	4	1	3	3	4	4	2	3
SIPopsy		2022-07-08	1994	Mujer	Primaria	Estrato 1	Venezuela	Bogotá D.C.	Bogotá D.C.	No	Labores del hogar	2353	L		3	3	3	3	3	3	3	3	3	3	3	3	3	1	1	3	3	3	3	Orgullo,Trabajo,Emoción,Nostalgia,Disciplina,Dedicación	Compasión,Agitación,Dedicación,Arrepentimiento,Imprudencia,Impresión	Cordialidad,Imprudencia,Extroversión,Aburrición,Sorpresa,Vergüenza	3	3	3	3	3	3	3	3	3	3	3	3	3
SIPopsy		2022-07-08	1995	Mujer	Bachillerato	Estrato 2	Argentina	Bogotá D.C.	Bogotá D.C.	No	Desempleado	4769	A		3	5	5	4	5	3	4	4	5	4	4	5	3	1	1	5	5	5	5	Amistad,Vergüenza,Emoción,Extroversión,Compasión,Trabajo	Agitación,Nostalgia,Inquietud,Sospecha,Timidez,Impresión	Nostalgia,Dedicación,Vergüenza,Inquietud,Sorpresa,Impresión	3	3	4	3	5	4	4	5	4	5	4	5	3
SIPopsy		2022-07-08	1983	Mujer	Bachillerato	Estrato 2	Banglades	Boyacá	Tunja	No	Trabajador independiente	5968	K		2	2	4	2	2	2	2	2	2	2	3	2	2	0	0	1	2	2	2	Educación,Dedicación,Compasión,Extroversión,Inquietud,Tensión	Cordialidad,Compasión,Imprudencia,Aburrición,Vergüenza,Sospecha	Emoción,Vergüenza,Imprudencia,Nostalgia,Impresión,Dedicación	1	1	2	1	2	3	1	4	4	1	5	2	1
SIPopsy		2022-07-08	1971	Mujer	Bachillerato	Estrato 2	Colombia	Atlántico	Campo de La Cruz	No	Desempleado	4849	V		2	3	2	2	3	2	2	2	2	2	3	3	3	0	0	2	2	2	3	Impresión,Inquietud,Imprudencia,Sospecha,Disciplina,Extroversión	Arrepentimiento,Sospecha,Compasión,Amistad,Trabajo,Tensión	Cordialidad,Educación,Sospecha,Inquietud,Amistad,Sorpresa	3	3	3	4	3	3	3	3	4	3	4	4	3
SIPopsy		2022-07-08	2000	Mujer	Bachillerato	Rural	Venezuela	Bogotá D.C.	Bogotá D.C.	No	Labores del hogar	2586	C		3	4	4	4	3	4	3	4	4	4	4	4	4	1	1	4	4	4	5	Amistad,Inquietud,Sospecha,Cordialidad,Compasión,Tensión	Nostalgia,Emoción,Timidez,Sorpresa,Disciplina,Sospecha	Aburrición,Dedicación,Impresión,Trabajo,Extroversión,Amistad	4	4	5	4	5	4	4	5	4	4	5	5	5
SIPopsy		2022-07-08	1995	Mujer	Título universitario	Estrato 2	Colombia	Bogotá D.C.	Bogotá D.C.	Sí	Empleado de Popsy	3562	P		4	3	3	3	4	4	4	2	4	3	3	4	3	0	0	4	3	4	4	Sospecha,Impresión,Agitación,Aburrición,Inquietud,Extroversión	Dedicación,Compasión,Arrepentimiento,Sorpresa,Extroversión,Sospecha	Trabajo,Dedicación,Cordialidad,Sospecha,Aburrición,Tensión	4	4	4	4	3	4	4	5	4	3	3	4	4
SIPopsy		2022-07-08	1999	Mujer	Técnico / Tecnológico	Estrato 2	Angola	Bogotá D.C.	Bogotá D.C	No	Su pututa madre	2639	¶		2	2	2	3	2	4	3	3	2	1	1	4	2	0	0	4	2	2	2	Vergüenza,Sospecha,Disciplina,Dedicación,Arrepentimiento,Emoción	Cordialidad,Nostalgia,Educación,Aburrición,Agitación,Amistad	Sorpresa,Orgullo,Inquietud,Impresión,Disciplina,Arrepentimiento	2	4	3	1	5	2	5	5	1	5	1	1	5
SIPopsy		2022-07-08	1999	Mujer	Título universitario	Rural	Colombia	Bogotá D.C.	Bogotá D.C.	No	Empleado de Popsy	8406	"		2	2	5	2	2	2	2	2	3	2	3	4	2	0	1	2	2	3	2	Imprudencia,Amistad,Extroversión,Impresión,Timidez,Nostalgia	Timidez,Sospecha,Dedicación,Amistad,Orgullo,Trabajo	Orgullo,Amistad,Disciplina,Trabajo,Aburrición,Compasión	3	2	2	3	2	2	5	3	2	3	1	2	1
SIPopsy		2022-07-08	1990	Mujer	Primaria	Estrato 1	Argentina	Boyacá	Berbeo	No	Desempleado	3658	V		5	4	4	4	2	3	4	3	5	4	2	5	3	0	1	4	2	4	3	Disciplina,Tensión,Amistad,Sorpresa,Cordialidad,Extroversión	Sorpresa,Timidez,Dedicación,Aburrición,Arrepentimiento,Emoción	Extroversión,Educación,Amistad,Impresión,Cordialidad,Vergüenza	4	3	2	5	2	5	4	5	4	1	3	3	5
SIPopsy		2022-07-08	1995	Mujer	Primaria	Estrato 1	Venezuela	Bogotá D.C.	Bogotá D.C.	No	Estudiante	5253	L		3	3	3	3	3	3	3	3	3	3	3	3	3	1	0	3	3	3	3	Arrepentimiento,Vergüenza,Impresión,Sorpresa,Emoción,Trabajo	Agitación,Emoción,Timidez,Compasión,Sospecha,Sorpresa	Orgullo,Dedicación,Impresión,Agitación,Sorpresa,Aburrición	3	3	3	3	3	3	3	3	3	3	3	3	3
		2022-07-08	1983	Mujer	Bachillerato	Estrato 2	Colombia	Cundinamarca	Mosquera	No	Empleado de otra compañía o institución	5050	M		2	3	2	2	2	2	2	2	4	2	4	1	4	1	1	1	1	2	1	Arrepentimiento,Vergüenza,Amistad,Orgullo,Inquietud,Tensión	Emoción,Impresión,Inquietud,Nostalgia,Vergüenza,Disciplina	Arrepentimiento,Imprudencia,Tensión,Vergüenza,Timidez,Disciplina	3	3	3	2	2	2	4	3	3	2	4	3	2
SIPopsy		2022-07-08	1971	Mujer	Bachillerato	Estrato 2	Colombia	Atlántico	Campo de La Cruz	No	Labores del hogar	4849	V		2	3	3	3	2	2	2	3	2	3	3	3	3	0	0	3	3	3	3	Imprudencia,Trabajo,Nostalgia,Dedicación,Aburrición,Orgullo	Trabajo,Impresión,Timidez,Agitación,Educación,Compasión	Disciplina,Dedicación,Orgullo,Agitación,Impresión,Tensión	2	3	2	2	1	3	2	2	2	2	2	2	2
SIPopsy		2022-07-08	1963	Hombre	Bachillerato	Estrato 2	Antigua y Barbuda	Caldas	Villamaría	No	Desempleado	5986	G		2	2	2	2	2	2	2	2	4	2	3	4	2	1	0	3	2	2	2	Impresión,Emoción,Inquietud,Educación,Amistad,Arrepentimiento	Arrepentimiento,Impresión,Educación,Disciplina,Vergüenza,Extroversión	Disciplina,Impresión,Timidez,Educación,Inquietud,Aburrición	5	2	2	2	2	3	3	4	1	1	1	2	1
SIPopsy		2022-07-08	1998	Mujer	Técnico / Tecnológico	Estrato 6	Anguilla	Chocó	Bogotá D.C	No	Desempleado	5840	5		2	2	3	1	2	1	3	1	3	1	1	5	2	0	0	4	2	2	2	Educación,Inquietud,Tensión,Orgullo,Extroversión,Sorpresa	Aburrición,Disciplina,Sospecha,Inquietud,Amistad,Emoción	Inquietud,Aburrición,Educación,Nostalgia,Tensión,Agitación	4	2	2	2	4	3	4	2	2	2	5	1	4
SIPopsy		2022-07-08	1971	Mujer	Bachillerato	Estrato 2	Colombia	Atlántico	Campo de La Cruz	No	Desempleado	4849	V		4	1	4	1	1	1	1	4	1	1	2	2	2	0	0	2	2	2	2	Educación,Orgullo,Sorpresa,Imprudencia,Inquietud,Emoción	Aburrición,Agitación,Educación,Dedicación,Disciplina,Inquietud	Cordialidad,Disciplina,Trabajo,Extroversión,Arrepentimiento,Aburrición	3	3	3	3	3	3	3	3	3	3	4	3	3
SIPopsy		2022-07-08	1979	Mujer	Técnico / Tecnológico	Estrato 2	Colombia	Bogotá D.C.	Bogotá D.C.	No	Desempleado	4527	M		5	4	4	5	5	2	2	2	1	2	4	2	2	0	1	2	2	2	3	Emoción,Dedicación,Educación,Disciplina,Impresión,Inquietud	Extroversión,Tensión,Orgullo,Inquietud,Imprudencia,Sospecha	Orgullo,Inquietud,Tensión,Extroversión,Imprudencia,Sospecha	4	2	3	4	1	1	3	1	2	3	2	2	2
SIPopsy		2022-07-08	1999	Mujer	Técnico / Tecnológico	Estrato 3	Colombia	Bogotá D.C.	Bogotá D.C.	No	Empleado de otra compañía o institución	3837	A		4	4	3	3	4	4	2	3	3	4	2	4	4	1	1	3	3	1	4	Impresión,Disciplina,Orgullo,Vergüenza,Tensión,Sospecha	Educación,Trabajo,Timidez,Compasión,Cordialidad,Nostalgia	Educación,Trabajo,Inquietud,Tensión,Emoción,Arrepentimiento	4	3	3	3	3	4	4	4	3	4	4	4	4
SIPopsy		2022-07-08	1995	Mujer	Técnico / Tecnológico	Estrato 4	Andorra	Bogotá D.C.	Bogotá D.C	No	Labores del hogar	1997	4		1	1	3	2	3	1	1	1	1	2	2	2	4	1	0	5	2	2	1	Compasión,Extroversión,Impresión,Agitación,Aburrición,Arrepentimiento	Cordialidad,Agitación,Aburrición,Compasión,Sorpresa,Timidez	Emoción,Imprudencia,Agitación,Tensión,Dedicación,Extroversión	3	5	1	5	1	5	5	1	1	5	4	5	1
SIPopsy		2022-07-08	1996	Mujer	Bachillerato	Estrato 2	Colombia	Bogotá D.C.	Bogotá D.C.	No	Labores del hogar	2533	T		3	4	2	4	4	5	4	4	4	4	5	5	4	1	1	5	4	5	5	Sorpresa,Orgullo,Timidez,Impresión,Compasión,Cordialidad	Imprudencia,Impresión,Vergüenza,Disciplina,Emoción,Compasión	Vergüenza,Educación,Imprudencia,Disciplina,Inquietud,Nostalgia	4	2	4	4	4	5	4	5	5	3	5	4	4
SIPopsy		2022-07-08	1971	Mujer	Bachillerato	Estrato 2	Colombia	Atlántico	Campo de La Cruz	No	Desempleado	4849	V		2	3	3	3	3	3	3	1	3	2	2	2	2	0	0	2	2	3	3	Inquietud,Trabajo,Tensión,Emoción,Educación,Compasión	Amistad,Arrepentimiento,Impresión,Compasión,Sospecha,Disciplina	Educación,Compasión,Arrepentimiento,Timidez,Tensión,Vergüenza	1	1	1	1	1	1	1	1	1	1	1	1	1
SIPopsy		2022-07-08	1963	Mujer	Bachillerato	Estrato 2	Anguilla	Caldas	Aranzazu	No	Desempleado	5968	B		3	2	5	2	2	2	2	3	5	2	3	2	3	0	0	4	2	3	2	Agitación,Educación,Compasión,Imprudencia,Cordialidad,Disciplina	Emoción,Amistad,Sorpresa,Inquietud,Nostalgia,Extroversión	Arrepentimiento,Orgullo,Emoción,Trabajo,Imprudencia,Tensión	1	3	2	2	3	1	3	2	1	4	3	1	1
SIPopsy		2022-07-08	1993	Mujer	Bachillerato	Estrato 2	Colombia	Bogotá D.C.	Bogotá D.C.	Sí	Empleado de otra compañía o institución	2331	H		4	1	3	4	2	4	4	4	4	1	1	4	3	1	1	3	3	1	2	Nostalgia,Educación,Arrepentimiento,Cordialidad,Amistad,Agitación	Amistad,Educación,Emoción,Agitación,Timidez,Trabajo	Timidez,Amistad,Nostalgia,Imprudencia,Extroversión,Aburrición	5	5	4	4	4	5	4	4	4	5	4	4	4
SIPopsy		2022-07-08	1994	Hombre	Técnico / Tecnológico	Estrato 4	Angola	Bogotá D.C.	Bogotá D.C	No	Labores del hogar	1994	&		4	2	1	1	2	1	2	3	1	1	2	3	4	1	0	4	2	2	2	Cordialidad,Arrepentimiento,Agitación,Disciplina,Compasión,Sospecha	Emoción,Extroversión,Aburrición,Educación,Disciplina,Compasión	Nostalgia,Agitación,Imprudencia,Timidez,Vergüenza,Aburrición	3	2	1	5	5	4	5	1	1	4	2	1	1
SIPopsy		2022-07-08
SIPopsy		2022-07-08	1971	Mujer	Bachillerato	Estrato 2	Colombia	Atlántico	Campo de La Cruz	Sí	Desempleado	4849	V		2	2	2	2	2	2	2	2	2	2	2	2	2	0	0	2	2	2	2	Imprudencia,Impresión,Nostalgia,Timidez,Orgullo,Emoción	Arrepentimiento,Trabajo,Compasión,Sospecha,Imprudencia,Agitación	Vergüenza,Amistad,Compasión,Disciplina,Nostalgia,Sorpresa	2	2	2	2	2	2	2	2	2	2	2	2	2
SIPopsy		2022-07-08	1963	Mujer	Primaria	Estrato 2	Anguilla	Boyacá	Chitaraque	No	Empleado de otra compañía o institución	8585	C		2	2	3	2	2	2	2	2	3	1	3	2	2	0	0	2	1	1	4	Sorpresa,Vergüenza,Agitación,Amistad,Tensión,Aburrición	Vergüenza,Arrepentimiento,Cordialidad,Nostalgia,Dedicación,Sorpresa	Extroversión,Timidez,Nostalgia,Impresión,Sospecha,Cordialidad	1	1	3	1	3	1	1	2	2	3	4	2	1
SIPopsy		2022-07-08	1996	Mujer	Bachillerato	Estrato 2	Colombia	Bogotá D.C.	Bogotá D.C.	No	Empleado de otra compañía o institución	2365	T		4	3	4	1	4	4	3	3	4	2	3	4	4	0	0	4	4	4	5	Timidez,Emoción,Agitación,Aburrición,Vergüenza,Compasión	Tensión,Dedicación,Disciplina,Emoción,Vergüenza,Trabajo	Emoción,Sospecha,Trabajo,Cordialidad,Arrepentimiento,Vergüenza	5	4	4	5	4	4	4	4	4	2	3	4	4
SIPopsy		2022-07-08	1994	Mujer	Técnico / Tecnológico	Estrato 4	Armenia	Bogotá D.C.	Bogotá D.C	No	Empleado de Popsy	1995	'		1	1	3	1	2	1	1	3	1	4	4	2	2	0	0	2	2	4	2	Agitación,Amistad,Orgullo,Cordialidad,Inquietud,Timidez	Sospecha,Impresión,Inquietud,Dedicación,Timidez,Cordialidad	Impresión,Agitación,Sospecha,Imprudencia,Aburrición,Amistad	2	3	1	4	1	5	2	2	2	2	2	2	5
SIPopsy		2022-07-08	1953	Mujer	Bachillerato	Estrato 2	Antártida	Caldas	Aranzazu	No	Desempleado	2865	X		2	2	4	2	2	2	2	2	1	2	2	2	1	0	1	2	4	3	2	Emoción,Disciplina,Aburrición,Trabajo,Arrepentimiento,Educación	Extroversión,Agitación,Cordialidad,Impresión,Nostalgia,Amistad	Compasión,Imprudencia,Vergüenza,Orgullo,Sorpresa,Dedicación	1	2	1	2	2	1	1	2	4	5	1	1	1
SIPopsy		2022-07-08	1996	Mujer	Bachillerato	Estrato 2	Colombia	Bogotá D.C.	Bogotá D.C.	No	Empleado de otra compañía o institución	2541	T		2	4	5	1	1	4	4	4	1	4	4	4	5	1	1	3	3	4	4	Emoción,Aburrición,Vergüenza,Educación,Cordialidad,Agitación	Sorpresa,Aburrición,Inquietud,Educación,Arrepentimiento,Imprudencia	Educación,Extroversión,Agitación,Sorpresa,Dedicación,Disciplina	2	4	4	4	4	4	4	3	3	4	4	4	4
SIPopsy		2022-07-08	1963	Hombre	Bachillerato	Estrato 2	Colombia	Bogotá D.C.	Bogotá D.C.	Sí	Labores del hogar	2356	R		3	3	4	3	5	4	4	4	4	4	5	4	5	1	0	1	5	2	4	Inquietud,Trabajo,Nostalgia,Compasión,Tensión,Imprudencia	Emoción,Arrepentimiento,Extroversión,Timidez,Inquietud,Trabajo	Arrepentimiento,Cordialidad,Sorpresa,Inquietud,Disciplina,Compasión	4	4	3	3	4	4	4	4	4	3	4	5	5
SIPopsy		2022-07-08	1993	Mujer	Bachillerato	Estrato 2	Colombia	Bogotá D.C.	Bogotá D.C.	No	Desempleado	2239	Z		2	5	4	4	5	4	4	3	5	4	2	2	2	1	1	1	1	2	1	Orgullo,Sorpresa,Extroversión,Trabajo,Impresión,Tensión	Tensión,Emoción,Imprudencia,Timidez,Dedicación,Inquietud	Educación,Vergüenza,Inquietud,Amistad,Aburrición,Compasión	1	1	1	2	2	1	1	1	1	2	1	2	2
SIPopsy		2022-07-08	1953	Mujer	Bachillerato	Estrato 2	Australia	Antioquia	Alejandría	No	Trabajador independiente	5688	G		2	2	2	2	2	2	2	2	3	2	3	2	4	0	0	3	1	3	2	Imprudencia,Impresión,Cordialidad,Dedicación,Compasión,Orgullo	Dedicación,Cordialidad,Amistad,Impresión,Inquietud,Compasión	Extroversión,Sorpresa,Dedicación,Aburrición,Educación,Cordialidad	3	2	5	1	1	2	2	3	1	2	2	2	4
SIPopsy		2022-07-08	1994	Mujer	Título universitario	Estrato 2	Angola	Bogotá D.C.	Bogotá D.C	No	Empleado de Popsy	1995	A		1	4	2	1	2	3	3	2	1	2	1	5	2	0	0	4	2	2	1	Trabajo,Amistad,Nostalgia,Aburrición,Sorpresa,Extroversión	Timidez,Agitación,Aburrición,Sorpresa,Emoción,Imprudencia	Impresión,Timidez,Agitación,Compasión,Disciplina,Nostalgia	5	3	1	1	2	5	1	3	5	2	5	2	4
SIPopsy		2022-07-08	1983	Mujer	Bachillerato	Estrato 2	Argentina	Caldas	Aguadas	No	Trabajador independiente	5385	T		2	2	4	2	2	2	2	2	3	2	2	3	2	1	0	2	1	4	2	Dedicación,Orgullo,Sospecha,Disciplina,Educación,Tensión	Trabajo,Orgullo,Emoción,Nostalgia,Sospecha,Tensión	Emoción,Orgullo,Aburrición,Extroversión,Amistad,Agitación	5	1	1	1	2	3	3	1	2	2	3	3	1
SIPopsy		2022-07-08	1996	Hombre	Bachillerato	Estrato 2	Colombia	Bogotá D.C.	Bogotá D.C.	No	Desempleado	9674	C		5	5	5	1	5	4	5	5	4	2	1	1	1	1	1	1	1	1	2	Emoción,Inquietud,Educación,Disciplina,Timidez,Nostalgia	Inquietud,Arrepentimiento,Imprudencia,Compasión,Nostalgia,Disciplina	Vergüenza,Nostalgia,Compasión,Aburrición,Imprudencia,Agitación	1	2	2	1	1	1	1	1	3	1	2	1	1
SIPopsy		2022-07-08	2000	Mujer	Técnico / Tecnológico	Estrato 2	Colombia	Bogotá D.C.	Bogotá D.C.	No	Estudiante	6524	R		4	3	3	3	2	3	3	2	3	3	3	2	2	1	1	2	1	1	2	Trabajo,Sorpresa,Agitación,Tensión,Dedicación,Impresión	Trabajo,Sorpresa,Impresión,Tensión,Orgullo,Educación	Aburrición,Tensión,Agitación,Impresión,Educación,Trabajo	2	3	2	3	1	1	2	2	3	1	2	1	2
SIPopsy		2022-07-08	1953	Mujer	Bachillerato	Estrato 2	Antigua y Barbuda	Caldas	Aranzazu	No	Desempleado	2585	F		2	2	5	2	2	2	2	2	4	3	3	2	2	1	0	2	3	2	4	Timidez,Inquietud,Aburrición,Cordialidad,Vergüenza,Nostalgia	Tensión,Vergüenza,Emoción,Aburrición,Disciplina,Trabajo	Nostalgia,Vergüenza,Trabajo,Sospecha,Compasión,Sorpresa	5	3	2	1	3	1	4	1	1	3	4	2	3
SIPopsy		2022-07-08	1998	Mujer	Bachillerato	Estrato 2	Colombia	Bogotá D.C.	Bogotá D.C.	No	Estudiante	2356	Y		3	4	4	3	3	3	3	3	4	3	4	4	3	1	1	2	1	3	4	Cordialidad,Nostalgia,Educación,Vergüenza,Tensión,Disciplina	Vergüenza,Compasión,Agitación,Sospecha,Nostalgia,Arrepentimiento	Extroversión,Aburrición,Imprudencia,Disciplina,Agitación,Nostalgia	4	2	4	1	2	1	5	2	2	1	1	4	2
SIPopsy		2022-07-08	1983	Mujer	Bachillerato	Estrato 1	Angola	Boyacá	Buena Vista	No	Desempleado	5356	S		2	1	3	2	2	2	2	2	2	2	2	3	3	1	0	2	3	4	1	Cordialidad,Arrepentimiento,Orgullo,Nostalgia,Inquietud,Imprudencia	Sorpresa,Dedicación,Agitación,Impresión,Trabajo,Nostalgia	Trabajo,Orgullo,Agitación,Amistad,Educación,Aburrición	1	2	1	1	3	1	2	5	3	5	2	3	3
SIPopsy		2022-07-08	1985	Hombre	Primaria	Estrato 1	Colombia	Boyacá	Boyacá	No	Desempleado	2333	S		5	4	2	4	3	5	4	4	2	5	4	4	4	1	1	4	1	1	2	Tensión,Imprudencia,Aburrición,Dedicación,Nostalgia,Inquietud	Sorpresa,Aburrición,Arrepentimiento,Dedicación,Trabajo,Sospecha	Impresión,Disciplina,Extroversión,Amistad,Sorpresa,Aburrición	5	4	3	2	1	2	1	1	5	3	1	1	5
SIPopsy		2022-07-08	1992	Hombre	Primaria	Estrato 1	Colombia	Bogotá D.C.	Bogotá D.C.	No	Empleado de otra compañía o institución	2355	W		4	3	3	4	4	3	3	4	3	3	3	2	3	1	1	4	3	4	4	Sorpresa,Trabajo,Tensión,Arrepentimiento,Emoción,Disciplina	Amistad,Vergüenza,Emoción,Extroversión,Disciplina,Educación	Educación,Extroversión,Dedicación,Trabajo,Orgullo,Imprudencia	4	4	2	3	4	3	4	4	4	4	4	4	4
SIPopsy		2022-07-08	1994	Mujer	Bachillerato	Estrato 4	Antártida	Bogotá D.C.	Bogota	No	Empleado de Popsy	1385	"		3	2	5	2	2	2	2	2	3	2	2	3	2	0	1	4	1	2	1	Extroversión,Compasión,Disciplina,Dedicación,Vergüenza,Arrepentimiento	Imprudencia,Trabajo,Emoción,Sospecha,Amistad,Tensión	Imprudencia,Cordialidad,Educación,Nostalgia,Dedicación,Sorpresa	5	1	3	1	1	1	3	2	4	1	2	3	1
SIPopsy		2022-07-08	1993	Mujer	Bachillerato	Estrato 3	Colombia	Antioquia	Medellín	No	Labores del hogar	3996	C		4	5	5	4	5	4	5	4	5	3	2	3	3	1	1	1	1	1	1	Arrepentimiento,Sospecha,Dedicación,Inquietud,Amistad,Educación	Sorpresa,Compasión,Vergüenza,Educación,Timidez,Disciplina	Extroversión,Inquietud,Orgullo,Tensión,Agitación,Timidez	1	2	2	1	1	1	1	1	2	5	1	1	2
SIPopsy		2022-07-08	1980	Hombre	Técnico / Tecnológico	Estrato 3	Colombia	Bogotá D.C.	Bogotá D.C.	No	Desempleado	2356	W		4	3	3	3	4	3	3	4	3	4	4	4	4	1	1	4	3	4	4	Extroversión,Disciplina,Trabajo,Inquietud,Emoción,Aburrición	Sorpresa,Aburrición,Dedicación,Timidez,Vergüenza,Agitación	Vergüenza,Emoción,Aburrición,Imprudencia,Amistad,Sorpresa	2	2	2	3	2	3	3	2	2	2	2	2	2
SIPopsy		2022-07-08	1995	Mujer	Técnico / Tecnológico	Estrato 2	Australia	Bogotá D.C.	Bogotá D.C	No	Estudiante	9632	`		1	4	1	1	1	3	2	1	2	4	2	4	2	0	0	4	1	2	2	Vergüenza,Amistad,Extroversión,Aburrición,Nostalgia,Compasión	Nostalgia,Aburrición,Arrepentimiento,Inquietud,Disciplina,Timidez	Trabajo,Educación,Vergüenza,Aburrición,Compasión,Extroversión	2	4	1	2	2	1	4	3	4	1	3	2	1
SIPopsy		2022-07-08	1995	Hombre	Técnico / Tecnológico	Estrato 1	Colombia	Bogotá D.C.	Bogotá D.C.	No	Labores del hogar	2344	T		3	2	2	1	2	2	3	3	3	3	2	2	2	0	0	2	2	2	2	Orgullo,Sorpresa,Timidez,Tensión,Amistad,Dedicación	Tensión,Impresión,Sorpresa,Dedicación,Imprudencia,Timidez	Educación,Imprudencia,Trabajo,Compasión,Extroversión,Disciplina	3	2	2	2	2	2	1	2	2	2	3	2	2
SIPopsy		2022-07-08	1996	Hombre	Primaria	Estrato 2	Colombia	Bogotá D.C.	Bogotá D.C.	No	Desempleado	1212	A		1	5	5	4	3	1	4	2	2	2	2	2	2	1	1	1	1	1	1	Timidez,Orgullo,Sospecha,Impresión,Imprudencia,Inquietud	Imprudencia,Inquietud,Nostalgia,Educación,Amistad,Cordialidad	Disciplina,Educación,Vergüenza,Inquietud,Emoción,Imprudencia	5	2	2	4	1	1	1	2	2	5	1	2	2
SIPopsy		2022-07-08	1969	Mujer	Primaria	Estrato 2	Colombia	Bogotá D.C.	Bogotá D.C.	No	Desempleado	4778	M		5	4	2	3	4	4	2	3	3	3	2	2	2	1	1	2	2	1	2	Tensión,Agitación,Sorpresa,Educación,Aburrición,Trabajo	Agitación,Timidez,Tensión,Sorpresa,Trabajo,Impresión	Cordialidad,Dedicación,Impresión,Tensión,Educación,Trabajo	3	3	2	2	2	2	1	1	3	1	2	2	2
SIPopsy		2022-07-08
SIPopsy		2022-07-08	2000	Mujer	Técnico / Tecnológico	Estrato 4	Anguilla	Bogotá D.C.	Bogotá D.C.	No	Labores del hogar	1254	J		2	2	4	2	2	2	2	2	2	1	2	3	2	1	0	4	2	1	3	Arrepentimiento,Sospecha,Emoción,Cordialidad,Inquietud,Impresión	Agitación,Aburrición,Cordialidad,Impresión,Dedicación,Tensión	Inquietud,Sospecha,Emoción,Disciplina,Trabajo,Imprudencia	2	2	3	2	3	2	1	1	1	1	1	2	3
SIPopsy		2022-07-08	1998	Hombre	Técnico / Tecnológico	Estrato 3	Colombia	Bogotá D.C.	Bogotá D.C.	No	Desempleado	2482	E		3	3	3	3	3	3	3	3	3	3	2	1	2	0	0	2	3	3	3	Timidez,Amistad,Sorpresa,Tensión,Orgullo,Educación	Timidez,Compasión,Cordialidad,Vergüenza,Disciplina,Trabajo	Orgullo,Agitación,Imprudencia,Extroversión,Inquietud,Trabajo	3	3	3	3	3	3	3	3	3	3	3	2	3
SIPopsy		2022-07-08	1994	Mujer	Bachillerato	Estrato 4	Samoa Americana	Bogotá D.C.							4	1	3	2	3	1	1	2	2	3	1	1	1	0	1	3	2	4	2	Cordialidad,Trabajo,Inquietud,Agitación,Emoción,Impresión	Disciplina,Amistad,Sospecha,Agitación,Trabajo,Tensión	Timidez,Trabajo,Sorpresa,Compasión,Inquietud,Impresión	4	1	2	5	1	1	1	1	1	5	1	3	1
SIPopsy		2022-07-08																																Trabajo,Educación,Dedicación,Orgullo			5	3	2	3	3	2	3	1	4	4	1	3	2
SIPopsy		2022-07-08	1992	Mujer	Bachillerato	Estrato 2	Colombia	Huila	Neiva	No	Labores del hogar	2235	B		4	4	4	4	4	4	4	5	4	4	2	2	1	0	1	1	1	1	1	Impresión,Educación,Dedicación,Compasión,Orgullo,Cordialidad	Impresión,Educación,Emoción,Timidez,Amistad,Dedicación	Vergüenza,Imprudencia,Extroversión,Amistad,Sospecha,Nostalgia	1	1	5	1	1	1	5	1	1	5	1	1	2
SIPopsy		2022-07-08																																			1	2	1			2	2	2	2	2			2
SIPopsy		2022-07-08	1999	Hombre	Primaria	Estrato 1	Colombia	Bogotá D.C.	Bogotá D.C.	Sí	Empleado de otra compañía o institución	2588	G		4	4	3	3	3	3	3	3	3	4	3	2	3	1	1	2	2	2	2	Cordialidad,Timidez,Agitación,Compasión,Nostalgia,Imprudencia	Educación,Tensión,Amistad,Impresión,Timidez,Nostalgia	Orgullo,Tensión,Aburrición,Dedicación,Sospecha,Imprudencia	3	4	2	3	3	3	2	4	3	3	4	3	3
SIPopsy		2022-07-08	1999	Hombre	Primaria	Estrato 3	Anguilla	Bogotá D.C.	Bogotá D.C	No	Labores del hogar	3522	4		2	2	2	4	4	3	1	1	1	2	4	1	2	0	0	5	2	2	1	Inquietud,Impresión,Tensión,Sorpresa,Educación,Timidez	Cordialidad,Amistad,Sospecha,Disciplina,Impresión,Imprudencia	Sorpresa,Timidez,Extroversión,Arrepentimiento,Imprudencia,Tensión	4	5	2	5	2	3	5	3	5	4	1	1	1
SIPopsy		2022-07-08	1999	Hombre	Primaria	Estrato 3	Antártida	Bogotá D.C.	Bogotá D.C.	No	Labores del hogar	5755	4		2	2	5	2	1	2	2	2	5	1	2	2	3	0	1	2	4	3	1	Orgullo,Arrepentimiento,Vergüenza,Impresión,Disciplina,Sorpresa	Extroversión,Tensión,Emoción,Arrepentimiento,Agitación,Imprudencia	Sospecha,Dedicación,Sorpresa,Educación,Compasión,Orgullo	4	2	4	2	3	4	5	4	4	1	1	3	3
SIPopsy		2022-07-08	1993	Mujer	Bachillerato	Estrato 2	Bermudas	Bogotá D.C.	Bogotá D.C.	No	Labores del hogar	2366	Y		2	2	2	2	2	3	2	2	2	2	3	4	3	1	1	4	4	3	4	Extroversión,Dedicación,Orgullo,Nostalgia,Imprudencia,Amistad	Vergüenza,Sospecha,Extroversión,Tensión,Trabajo,Sorpresa	Imprudencia,Disciplina,Cordialidad,Emoción,Trabajo,Extroversión	4	4	4	4	3	4	3	3	4	4	3	4	4
SIPopsy		2022-07-08	1990	Hombre	Primaria	Estrato 1	Colombia	Bogotá D.C.	Bogotá D.C.	No	Desempleado	8508	P		2	2	5	4	5	1	5	2	1	1	3	3	3	0	1	1	1	1	1	Orgullo,Amistad,Vergüenza,Agitación,Impresión,Timidez	Compasión,Aburrición,Sorpresa,Trabajo,Vergüenza,Emoción	Imprudencia,Sospecha,Timidez,Impresión,Tensión,Sorpresa	1	2	1	1	1	1	1	1	5	1	2	2	1
SIPopsy		2022-07-08	1993	Mujer	Bachillerato	Estrato 2	Colombia	Bogotá D.C.	Bogotá D.C.	No	Empleado de otra compañía o institución	5328	C		2	3	3	2	3	3	3	3	3	3	1	1	1	1	1	1	1	1	2	Dedicación,Educación,Tensión,Impresión,Sorpresa,Trabajo	Timidez,Disciplina,Inquietud,Educación,Imprudencia,Trabajo	Dedicación,Sorpresa,Aburrición,Trabajo,Compasión,Sospecha	2	2	3	2	2	4	2	3	2	2	2	2	2
SIPopsy		2022-07-08
SIPopsy		2022-07-08	1999	Hombre	Técnico / Tecnológico	Estrato 2	Antártida	Bogotá D.C.	Bogotá D.C.	No	Desempleado	1354	%		2	2	3	2	2	2	2	2	2	2	3	4	2	0	0	3	1	2	3	Timidez,Impresión,Aburrición,Imprudencia,Trabajo,Tensión	Orgullo,Nostalgia,Sorpresa,Disciplina,Arrepentimiento,Trabajo	Vergüenza,Trabajo,Tensión,Nostalgia,Cordialidad,Inquietud	1	1	1	2	4	3	2	2	2	1	2	1	2
SIPopsy		2022-07-08	1999	Hombre	Técnico / Tecnológico	Estrato 3	Austria	Bogotá D.C.	Bogotá D.C	No	Desempleado	1731	%		3	1	2	1	1	3	4	1	2	2	1	2	1	0	0	4	2	2	4	Imprudencia,Dedicación,Tensión,Cordialidad,Trabajo,Sospecha	Tensión,Nostalgia,Emoción,Imprudencia,Cordialidad,Extroversión	Dedicación,Nostalgia,Trabajo,Imprudencia,Compasión,Impresión	5	2	5	3	4	1	4	1	4	1	1	1	2
SIPopsy		2022-07-08	1998	Hombre	Bachillerato	Estrato 2	Colombia	Bogotá D.C.	Bogotá D.C.	No	Empleado de otra compañía o institución	4321	A		5	3	4	3	5	2	2	3	4	2	2	3	2	1	1	1	1	1	1	Sorpresa,Sospecha,Imprudencia,Aburrición,Emoción,Tensión	Cordialidad,Agitación,Nostalgia,Impresión,Orgullo,Inquietud	Timidez,Disciplina,Sospecha,Emoción,Trabajo,Dedicación	2	2	1	2	1	1	2	1	4	1	2	2	2
SIPopsy		2022-07-08	1994	Hombre	Técnico / Tecnológico	Estrato 6	México	Bogotá D.C.	Bogotá D.C.	No	Labores del hogar	2411	A		1	1	4	1	1	4	2	2	4	2	2	2	4	0	1	2	2	3	5	Aburrición,Vergüenza,Compasión,Imprudencia,Arrepentimiento,Extroversión	Inquietud,Timidez,Cordialidad,Trabajo,Emoción,Imprudencia	Aburrición,Imprudencia,Compasión,Arrepentimiento,Educación,Trabajo	5	5	1	1	2	1	2	3	3	1	1	4	4
SIPopsy		2022-07-08	1994	Hombre	Posgrado	Estrato 4	Jordania	Bogotá D.C.	Bogotá D.C.	No	Labores del hogar	7459	2		2	2	2	2	2	2	2	2	4	2	3	2	2	0	1	2	4	2	3	Compasión,Inquietud,Timidez,Sorpresa,Emoción,Educación	Impresión,Agitación,Timidez,Vergüenza,Orgullo,Amistad	Aburrición,Sospecha,Arrepentimiento,Vergüenza,Disciplina,Orgullo	3	1	4	3	3	1	4	2	2	3	1	1	2
SIPopsy		2022-07-08	1991	Mujer	Técnico / Tecnológico	Estrato 2	Colombia	Bogotá D.C.	Bogotá D.C.	No	Estudiante	0998	S		2	1	4	3	2	2	4	2	2	3	2	3	3	0	1	1	1	1	1	Aburrición,Educación,Vergüenza,Emoción,Compasión,Sospecha	Inquietud,Sorpresa,Emoción,Extroversión,Aburrición,Compasión	Sorpresa,Timidez,Compasión,Extroversión,Arrepentimiento,Orgullo	2	1	2	1	2	1	1	2	5	5	5	2	2
SIPopsy		2022-07-08	1998	Hombre	Título universitario	Estrato 5	Angola	Bogotá D.C.	Bogotá D.C.	No	Desempleado	2574	'-		2	2	3	2	2	2	2	2	1	2	2	2	3	1	0	3	4	2	1	Sospecha,Dedicación,Sorpresa,Aburrición,Tensión,Amistad	Vergüenza,Orgullo,Nostalgia,Extroversión,Imprudencia,Agitación	Disciplina,Agitación,Amistad,Orgullo,Timidez,Sospecha	4	2	3	2	4	5	1	2	4	2	4	2	1
SIPopsy		2022-07-08	1998	Hombre	Técnico / Tecnológico	Estrato 3	Banglades	Bogotá D.C.	Bogotá D.C	No	Desempleado	3551	_		1	4	2	2	2	3	2	1	1	2	2	4	2	0	1	2	1	1	1	Agitación,Sospecha,Cordialidad,Emoción,Trabajo,Amistad	Vergüenza,Impresión,Cordialidad,Arrepentimiento,Extroversión,Orgullo	Disciplina,Compasión,Extroversión,Cordialidad,Timidez,Impresión	1	1	1	1	2	2	2	2	1	2	2	2	5
SIPopsy		2022-07-08	1982	Hombre	Primaria	Estrato 2	Colombia	Bogotá D.C.	Bogotá D.C.	No	Desempleado	6405	R		2	2	2	2	2	2	2	2	2	2	2	2	2	1	1	2	2	2	2	Impresión,Dedicación,Nostalgia,Vergüenza,Sospecha,Tensión	Amistad,Timidez,Arrepentimiento,Nostalgia,Imprudencia,Disciplina	Disciplina,Orgullo,Sorpresa,Amistad,Dedicación,Nostalgia	3	2	3	2	2	2	2	3	3	2	3	3	3
SIPopsy		2022-07-08	1994	Hombre	Técnico / Tecnológico	Estrato 4	Angola	Bogotá D.C.	Bogotá D.C	No	Labores del hogar	3642	H		2	1	3	1	1	2	2	1	2	4	1	5	1	0	0	2	4	3	2	Sospecha,Inquietud,Aburrición,Cordialidad,Dedicación,Orgullo	Timidez,Orgullo,Nostalgia,Trabajo,Impresión,Imprudencia	Dedicación,Arrepentimiento,Vergüenza,Compasión,Orgullo,Educación	1	5	1	1	3	5	2	4	3	1	2	5	1
SIPopsy		2022-07-08	1994	Mujer	Técnico / Tecnológico	Estrato 4	Anguilla	Guaviare	Bogota	No	Desempleado	1994	R		2	2	5	2	2	3	3	2	5	2	1	1	2	0	0	1	4	2	2	Imprudencia,Dedicación,Vergüenza,Educación,Sorpresa,Emoción	Extroversión,Emoción,Dedicación,Nostalgia,Impresión,Disciplina	Emoción,Compasión,Tensión,Educación,Aburrición,Impresión	3	1	3	2	2	2	3	2	2	1	3	3	3
SIPopsy		2022-07-08	1996	Hombre	Técnico / Tecnológico	Estrato 2	Colombia	Bogotá D.C.	Bogotá D.C.	No	Desempleado	3547	S		2	1	1	2	2	5	5	1	5	2	1	2	3	0	1	1	1	1	1	Emoción,Cordialidad,Sorpresa,Dedicación,Amistad,Educación	Tensión,Dedicación,Inquietud,Arrepentimiento,Sorpresa,Agitación	Sorpresa,Impresión,Aburrición,Arrepentimiento,Extroversión,Cordialidad	1	2	2	1	2	1	1	2	2	2	1	1	1
SIPopsy		2022-07-08	1993	Mujer	Técnico / Tecnológico	Estrato 2	Colombia	Bogotá D.C.	Bogotá D.C.	No	Trabajador independiente	3235	T		5	5	5	4	4	4	5	4	5	4	5	5	5	1	1	4	4	4	4	Compasión,Educación,Orgullo,Sospecha,Cordialidad,Imprudencia	Inquietud,Educación,Dedicación,Orgullo,Sospecha,Tensión	Cordialidad,Vergüenza,Amistad,Imprudencia,Inquietud,Disciplina	4	5	4	5	5	4	5	5	4	3	4	5	4
SIPopsy		2022-07-08	1994	Mujer	Técnico / Tecnológico	Estrato 2	Aruba	Bogotá D.C.	Bogotá D.C	No	Desempleado	1995	!		2	4	1	1	2	4	3	2	2	3	4	2	3	0	1	2	3	1	1	Disciplina,Nostalgia,Agitación,Sorpresa,Dedicación,Arrepentimiento	Inquietud,Tensión,Orgullo,Impresión,Dedicación,Arrepentimiento	Sospecha,Trabajo,Emoción,Sorpresa,Amistad,Tensión	4	2	4	1	2	4	3	5	1	1	2	5	1
SIPopsy		2022-07-08	1995	Hombre	Técnico / Tecnológico	Estrato 6	Antigua y Barbuda	Bogotá D.C.	Bogotá D.C.	No	Labores del hogar	4875	!		2	2	3	2	2	2	1	1	1	1	1	4	2	0	1	3	2	2	2	Vergüenza,Impresión,Emoción,Educación,Agitación,Sospecha	Sorpresa,Imprudencia,Compasión,Extroversión,Disciplina,Arrepentimiento	Impresión,Tensión,Timidez,Disciplina,Sorpresa,Extroversión	4	4	3	3	3	1	1	2	3	1	2	5	3
SIPopsy		2022-07-08	1995	Hombre	Primaria	Estrato 1	Anguilla	Bogotá D.C.	Bogotá D.C.	No	Desempleado	2144	T		3	3	3	2	4	3	4	3	3	4	3	3	3	1	0	3	3	3	2	Arrepentimiento,Orgullo,Cordialidad,Extroversión,Sospecha,Vergüenza	Vergüenza,Educación,Trabajo,Emoción,Agitación,Arrepentimiento	Inquietud,Amistad,Sorpresa,Arrepentimiento,Emoción,Timidez	4	3	3	4	4	4	4	4	3	4	4	3	3
SIPopsy		2022-07-08	1991	Hombre	Bachillerato	Estrato 3	Colombia	Bogotá D.C.	Bogotá D.C.	No	Trabajador independiente	1544	C		5	5	5	5	5	1	5	1	1	5	5	5	5	1	0	1	1	1	2	Inquietud,Amistad,Educación,Cordialidad,Extroversión,Trabajo	Amistad,Trabajo,Educación,Sorpresa,Emoción,Cordialidad	Trabajo,Orgullo,Arrepentimiento,Agitación,Tensión,Extroversión	3	4	1	1	1	1	1	1	5	2	2	1	1
SIPopsy		2022-07-08	1998	Hombre	Bachillerato	Estrato 2	Angola	Bogotá D.C.	Bogotá D.C	No	Desempleado	3532	É		1	3	2	1	2	4	2	4	1	1	2	2	4	0	0	2	2	2	4	Dedicación,Aburrición,Disciplina,Nostalgia,Sospecha,Sorpresa	Compasión,Imprudencia,Extroversión,Nostalgia,Tensión,Inquietud	Amistad,Cordialidad,Arrepentimiento,Impresión,Disciplina,Nostalgia	4	2	1	1	1	1	1	2	5	2	2	2	2
SIPopsy		2022-07-08	1999	Mujer	Título universitario	Estrato 5	Andorra	Bogotá D.C.	Bogotá D.C.	No	Desempleado	1554	&		2	2	2	2	1	2	2	2	3	2	2	3	1	0	0	3	4	2	2	Cordialidad,Vergüenza,Compasión,Sorpresa,Disciplina,Sospecha	Emoción,Arrepentimiento,Trabajo,Aburrición,Cordialidad,Tensión	Inquietud,Arrepentimiento,Disciplina,Vergüenza,Aburrición,Cordialidad	1	3	2	4	1	3	2	2	2	3	2	1	4
SIPopsy		2022-07-08	1998	Hombre	Título universitario	Estrato 2	Colombia	Bogotá D.C.	Bogotá D.C.	No	Empleado de Popsy	0976	R		3	3	3	3	4	4	3	3	3	3	2	2	2	1	1	2	2	2	3	Arrepentimiento,Compasión,Cordialidad,Orgullo,Disciplina,Extroversión	Aburrición,Compasión,Orgullo,Agitación,Timidez,Nostalgia	Agitación,Extroversión,Dedicación,Sospecha,Sorpresa,Cordialidad	4	4	2	2	2	3	2	2	4	2	2	3	1
SIPopsy		2022-07-08	1995	Hombre	Bachillerato	Estrato 2	Andorra	Bogotá D.C.	Bogotá D.C.	No	Labores del hogar	2336	R		3	2	3	4	3	3	3	4	3	4	4	3	3	0	1	5	3	1	3	Cordialidad,Inquietud,Impresión,Arrepentimiento,Amistad,Aburrición	Inquietud,Aburrición,Impresión,Timidez,Educación,Compasión	Sorpresa,Inquietud,Cordialidad,Sospecha,Timidez,Nostalgia	4	3	3	4	4	2	4	4	3	2	4	4	3
SIPopsy		2022-07-08	1976	Hombre	Bachillerato	Estrato 3	Colombia	Bogotá D.C.	Bogotá D.C.	No	Empleado de otra compañía o institución	2258	R		5	5	5	5	5	5	5	5	4	4	4	4	4	0	1	2	2	2	2	Disciplina,Trabajo,Sorpresa,Cordialidad,Amistad,Educación	Arrepentimiento,Dedicación,Extroversión,Impresión,Agitación,Tensión	Educación,Impresión,Disciplina,Imprudencia,Cordialidad,Arrepentimiento	5	2	1	1	2	1	1	1	5	5	1	1	2
SIPopsy		2022-07-08	1999	Mujer	Técnico / Tecnológico	Estrato 4	Angola	Bogotá D.C.	Bogotá D.C.	No	Empleado de Popsy	2725	\		1	2	2	1	2	1	2	2	1	4	4	2	2	0	1	4	2	2	2	Aburrición,Compasión,Dedicación,Tensión,Educación,Timidez	Sospecha,Imprudencia,Nostalgia,Emoción,Trabajo,Vergüenza	Imprudencia,Impresión,Inquietud,Extroversión,Vergüenza,Sospecha	5	2	1	1	4	2	2	1	4	1	2	1	1
SIPopsy		2022-07-08	1994	Mujer	Posgrado	Estrato 4	Congo	Bogotá D.C.	Bogotá D.C.	No	Empleado de Popsy	1231	T		2	2	2	2	2	2	2	2	4	2	2	4	2	1	0	2	3	2	2	Emoción,Arrepentimiento,Educación,Sospecha,Orgullo,Trabajo	Cordialidad,Inquietud,Orgullo,Arrepentimiento,Agitación,Timidez	Amistad,Tensión,Sorpresa,Trabajo,Arrepentimiento,Timidez	1	1	2	2	2	2	3	1	2	1	2	2	4
SIPopsy		2022-07-08	1993	Mujer	Técnico / Tecnológico	Estrato 2	Afganistán	Bogotá D.C.	Bogotá D.C.	No	Labores del hogar	5455	Y		4	5	4	3	4	5	4	4	4	3	4	2	4	1	1	3	4	2	3	Imprudencia,Sospecha,Impresión,Tensión,Compasión,Extroversión	Trabajo,Emoción,Dedicación,Vergüenza,Impresión,Cordialidad	Inquietud,Cordialidad,Dedicación,Emoción,Aburrición,Compasión	4	5	4	3	4	4	4	4	3	4	4	4	4
SIPopsy		2022-07-08	1995	Mujer	Bachillerato	Estrato 2	Colombia	Bogotá D.C.	Bogotá D.C.	No	Desempleado	5886	A		4	5	5	4	4	5	4	5	5	5	4	3	3	1	1	1	1	1	1	Sospecha,Educación,Dedicación,Tensión,Trabajo,Agitación	Vergüenza,Amistad,Impresión,Arrepentimiento,Extroversión,Dedicación	Educación,Vergüenza,Tensión,Extroversión,Sospecha,Cordialidad	5	1	1	1	1	1	1	1	5	1	1	5	1
SIPopsy		2022-07-08	1968	Mujer	Bachillerato	Estrato 2	Colombia	Bogotá D.C.	Bogotá D.C.	No	Labores del hogar	3607	Y		2	4	1	3	2	4	2	2	1	1	2	1	2	1	0	4	3	2	1	Sospecha,Sorpresa,Tensión,Aburrición,Inquietud,Vergüenza	Amistad,Compasión,Impresión,Educación,Vergüenza,Extroversión	Arrepentimiento,Nostalgia,Imprudencia,Tensión,Timidez,Amistad	2	3	2	2	2	2	2	3	2	2	2	2	1
SIPopsy		2022-07-08	1991	Mujer	Bachillerato	Estrato 2	Colombia	Bogotá D.C.	Bogotá D.C.	No	Empleado de otra compañía o institución	6784	G		2	1	1	1	1	1	1	2	1	1	1	1	3	0	0	1	1	1	1	Imprudencia,Vergüenza,Orgullo,Inquietud,Educación,Agitación	Compasión,Tensión,Timidez,Dedicación,Impresión,Aburrición	Timidez,Disciplina,Orgullo,Dedicación,Sorpresa,Nostalgia	2	3	2	1	4	2	1	1	2	4	1	2	3
SIPopsy		2022-07-08	1992	Hombre	Bachillerato	Estrato 2	Colombia	Bogotá D.C.	Bogotá D.C.	No	Trabajador independiente	2339	R		4	5	4	5	4	5	4	5	5	5	5	5	5	0	1	1	1	1	1	Amistad,Orgullo,Trabajo,Emoción,Educación,Dedicación	Compasión,Amistad,Educación,Trabajo,Inquietud,Cordialidad	Cordialidad,Inquietud,Agitación,Aburrición,Emoción,Disciplina	5	3	2	1	1	1	1	1	5	5	1	5	2
SIPopsy		2022-07-08	1995	Mujer	Técnico / Tecnológico	Estrato 3	Colombia	Cundinamarca	Choachí	No	Estudiante	2514	R		3	3	3	3	3	3	3	3	3	3	2	3	2	0	1	1	1	1	1	Dedicación,Orgullo,Compasión,Nostalgia,Impresión,Amistad	Aburrición,Imprudencia,Cordialidad,Nostalgia,Disciplina,Orgullo	Imprudencia,Educación,Extroversión,Aburrición,Dedicación,Compasión	4	3	1	4	1	1	1	2	1	4	1	4	4
SIPopsy		2022-07-08	1995	Mujer	Bachillerato	Estrato 6	Antártida	Bogotá D.C.	Bogotá D.C.	No	Empleado de Popsy	2363	K		2	4	3	1	2	2	2	2	1	4	2	4	2	0	0	4	1	1	1	Trabajo,Aburrición,Impresión,Educación,Sospecha,Timidez	Vergüenza,Timidez,Arrepentimiento,Dedicación,Aburrición,Orgullo	Aburrición,Inquietud,Amistad,Trabajo,Dedicación,Nostalgia	1	1	5	3	2	4	2	4	2	3	2	5	5
SIPopsy		2022-07-08	1996	Hombre	Bachillerato	Estrato 2	Colombia	Bogotá D.C.	Bogotá D.C.	No	Empleado de otra compañía o institución	0874	B		1	2	1	3	1	4	2	3	1	1	2	2	3	1	0	2	1	1	1	Disciplina,Nostalgia,Sorpresa,Dedicación,Tensión,Imprudencia	Disciplina,Emoción,Timidez,Amistad,Agitación,Aburrición	Vergüenza,Educación,Sospecha,Disciplina,Nostalgia,Tensión	3	2	2	2	3	4	2	1	2	2	1	1	3
SIPopsy		2022-07-08	1996	Mujer	Primaria	Estrato 1	Colombia	Chocó	Quibdó	No	Labores del hogar	6523	F		5	4	5	4	5	5	5	4	5	5	2	3	3	0	1	1	1	1	1	Inquietud,Emoción,Disciplina,Dedicación,Sospecha,Orgullo	Amistad,Sospecha,Aburrición,Inquietud,Nostalgia,Cordialidad	Extroversión,Cordialidad,Sospecha,Tensión,Vergüenza,Imprudencia	5	1	1	1	1	1	1	1	5	5	1	2	2
SIPopsy		2022-07-08	1993	Mujer	Bachillerato	Estrato 2	Colombia	Bogotá D.C.	Bogotá D.C.	No	Estudiante	2356	C		5	5	5	5	5	5	5	5	5	5	3	3	3	0	1	3	3	2	2	Educación,Timidez,Inquietud,Nostalgia,Dedicación,Amistad	Cordialidad,Amistad,Nostalgia,Timidez,Orgullo,Imprudencia	Sorpresa,Inquietud,Vergüenza,Cordialidad,Timidez,Educación	2	2	1	5	3	1	5	2	2	5	4	1	5
SIPopsy		2022-07-08	1995	Mujer	Bachillerato	Estrato 4	Angola	Bogotá D.C.	Bogotá D.C	Sí	Empleado de Popsy	2663	5		1	2	4	1	1	3	1	2	2	4	3	4	2	0	0	1	2	2	5	Aburrición,Inquietud,Vergüenza,Nostalgia,Arrepentimiento,Imprudencia	Nostalgia,Inquietud,Emoción,Agitación,Sorpresa,Trabajo	Timidez,Imprudencia,Compasión,Sorpresa,Amistad,Dedicación	2	2	4	4	2	1	2	3	2	2	2	1	4
SIPopsy		2022-07-08	1994	Mujer	Técnico / Tecnológico	Estrato 2	Samoa Americana	Bogotá D.C.	Bogotá D.C.	No	Labores del hogar	2145	€		2	2	4	2	2	2	2	2	2	2	4	2	3	1	0	2	2	3	2	Educación,Vergüenza,Compasión,Nostalgia,Dedicación,Aburrición	Vergüenza,Compasión,Inquietud,Dedicación,Arrepentimiento,Aburrición	Inquietud,Educación,Aburrición,Cordialidad,Agitación,Impresión	2	3	3	3	1	3	2	2	3	2	5	4	3
SIPopsy		2022-07-08	1998	Hombre	Bachillerato	Estrato 3	Colombia	Bogotá D.C.	Bogotá D.C.	No	Desempleado	1575	P		5	5	5	5	5	5	4	5	5	5	5	5	5	1	0	5	5	5	5	Amistad,Sospecha,Emoción,Trabajo,Educación,Vergüenza	Arrepentimiento,Tensión,Orgullo,Educación,Compasión,Inquietud	Sospecha,Tensión,Agitación,Orgullo,Aburrición,Vergüenza	1	1	5	5	1	1	1	5	5	1	5	1	5
SIPopsy		2022-07-08	1989	Mujer	Bachillerato	Estrato 2	Colombia	Bogotá D.C.	Bogotá D.C.	No	Empleado de otra compañía o institución	8503	C		4	1	2	4	1	2	1	2	3	1	2	1	3	0	0	2	4	2	2	Extroversión,Arrepentimiento,Trabajo,Agitación,Sospecha,Disciplina	Sospecha,Tensión,Dedicación,Compasión,Cordialidad,Inquietud	Impresión,Timidez,Dedicación,Sospecha,Trabajo,Agitación	3	3	3	2	3	3	1	1	2	3	1	2	3
SIPopsy		2022-07-08	1990	Mujer	Bachillerato	Estrato 3	Colombia	Bogotá D.C.	Bogotá D.C.	No	Labores del hogar	1057	N		4	4	4	4	2	3	4	4	5	5	2	3	3	0	1	1	1	1	1	Compasión,Vergüenza,Tensión,Orgullo,Amistad,Emoción	Trabajo,Timidez,Arrepentimiento,Dedicación,Emoción,Aburrición	Dedicación,Nostalgia,Aburrición,Compasión,Sorpresa,Inquietud	1	2	1	3	5	1	1	1	4	5	1	1	3
SIPopsy		2022-07-08	1999	Mujer	Técnico / Tecnológico	Estrato 4	Angola	Bogotá D.C.	Bogotá D.C	No	Desempleado	1858	T		2	1	2	2	1	4	1	4	1	1	4	2	2	0	0	1	2	2	4	Timidez,Vergüenza,Extroversión,Educación,Emoción,Amistad	Impresión,Arrepentimiento,Imprudencia,Emoción,Sorpresa,Cordialidad	Aburrición,Trabajo,Cordialidad,Agitación,Extroversión,Imprudencia	2	2	4	5	1	2	2	2	3	1	1	4	5
SIPopsy		2022-07-08	1999	Mujer	Técnico / Tecnológico	Estrato 6	Anguilla	Chocó	Nóvita	No	Empleado de otra compañía o institución	1452	€		2	2	2	2	2	2	2	2	4	2	4	1	3	0	1	3	1	1	2	Agitación,Cordialidad,Disciplina,Sorpresa,Educación,Trabajo	Disciplina,Orgullo,Extroversión,Inquietud,Trabajo,Arrepentimiento	Sospecha,Arrepentimiento,Amistad,Nostalgia,Vergüenza,Tensión	4	2	3	2	2	4	4	3	2	2	2	3	4
SIPopsy		2022-07-08	1993	Mujer	Bachillerato	Estrato 1	Venezuela	Bogotá D.C.	Bogotá D.C.	No	Labores del hogar	1421	R		3	3	3	3	3	3	3	3	3	3	3	3	3	0	1	3	3	3	3	Agitación,Amistad,Compasión,Dedicación,Emoción,Sospecha	Orgullo,Agitación,Disciplina,Inquietud,Emoción,Vergüenza	Trabajo,Timidez,Aburrición,Agitación,Orgullo,Disciplina	3	3	3	3	3	3	3	3	3	3	3	3	3
SIPopsy		2022-07-08	2000	Mujer	Bachillerato	Estrato 2	Colombia	Bogotá D.C.	Bogotá D.C.	No	Estudiante	0745	V		2	3	3	3	3	2	1	2	2	2	3	3	4	1	1	1	1	1	1	Orgullo,Aburrición,Disciplina,Imprudencia,Nostalgia,Compasión	Disciplina,Dedicación,Amistad,Sorpresa,Inquietud,Tensión	Arrepentimiento,Emoción,Vergüenza,Agitación,Orgullo,Tensión	5	2	2	1	1	1	1	1	5	5	2	1	2
SIPopsy		2022-07-08	1994	Mujer	Técnico / Tecnológico	Estrato 4	Angola	Bogotá D.C.	Bogotá D.C.	No	Desempleado	3743	J		1	2	2	1	3	4	5	4	3	2	1	1	2	1	0	2	2	3	4	Timidez,Aburrición,Nostalgia,Sorpresa,Imprudencia,Cordialidad	Extroversión,Sorpresa,Nostalgia,Timidez,Impresión,Imprudencia	Orgullo,Arrepentimiento,Aburrición,Cordialidad,Impresión,Tensión	4	3	1	5	2	1	2	1	2	3	4	4	2
SIPopsy		2022-07-08	1990	Mujer	Primaria	Estrato 4	Anguilla	Bogotá D.C.	Bogotá D.C.	No	Desempleado	9555	J		3	2	3	1	2	2	2	2	5	2	4	3	2	0	1	1	2	3	2	Trabajo,Impresión,Disciplina,Extroversión,Agitación,Emoción	Sorpresa,Disciplina,Inquietud,Orgullo,Educación,Vergüenza	Extroversión,Emoción,Disciplina,Amistad,Sorpresa,Educación	1	1	3	4	5	2	3	3	1	3	2	1	3
SIPopsy		2022-07-08	1992	Mujer	Técnico / Tecnológico	Estrato 4	Colombia	Antioquia	Bello	No	Trabajador independiente	8541	V		5	5	5	5	5	5	5	5	5	5	5	5	5	1	0	5	5	5	5	Aburrición,Sorpresa,Tensión,Extroversión,Sospecha,Inquietud	Sorpresa,Emoción,Agitación,Amistad,Inquietud,Extroversión	Amistad,Sorpresa,Extroversión,Disciplina,Trabajo,Tensión	5	1	5	5	5	5	5	1	5	5	5	1	1
SIPopsy		2022-07-08	1994	Mujer	Técnico / Tecnológico	Estrato 1	Venezuela	Bogotá D.C.	Bogotá D.C.	No	Estudiante	2581	A		3	3	3	3	3	3	3	3	3	3	3	3	3	1	0	3	3	3	3	Agitación,Timidez,Emoción,Trabajo,Dedicación,Aburrición	Sorpresa,Educación,Impresión,Aburrición,Dedicación,Emoción	Sospecha,Vergüenza,Impresión,Nostalgia,Trabajo,Educación	3	3	3	3	3	3	3	3	3	3	3	3	3
SIPopsy		2022-07-08	1978	Hombre	Bachillerato	Estrato 3	Colombia	Bogotá D.C.	Bogotá D.C.	No	Empleado de otra compañía o institución	5181	C		1	1	1	3	4	1	1	1	1	1	2	1	1	0	0	1	5	1	2	Sospecha,Nostalgia,Sorpresa,Aburrición,Amistad,Emoción	Aburrición,Vergüenza,Impresión,Compasión,Sospecha,Disciplina	Cordialidad,Trabajo,Dedicación,Educación,Arrepentimiento,Orgullo	2	2	1	1	2	1	3	1	1	3	3	1	2
SIPopsy		2022-07-08	1994	Hombre	Bachillerato	Estrato 3	Colombia	Caquetá	Puerto Rico	No	Desempleado	3665	M		5	5	5	5	4	5	4	4	5	5	3	3	3	0	0	1	1	1	1	Impresión,Dedicación,Extroversión,Trabajo,Sorpresa,Sospecha	Amistad,Emoción,Trabajo,Dedicación,Disciplina,Sospecha	Impresión,Arrepentimiento,Agitación,Vergüenza,Extroversión,Sospecha	5	1	1	1	1	1	1	1	5	5	1	3	3
SIPopsy		2022-07-08	1999	Hombre	Posgrado	Estrato 6	Anguilla	Bogotá D.C.	Bogotá D.C.	No	Desempleado	0000	Z		2	2	5	2	2	2	3	2	5	2	1	3	4	1	0	3	2	2	3	Extroversión,Amistad,Vergüenza,Cordialidad,Trabajo,Orgullo	Inquietud,Sospecha,Impresión,Amistad,Agitación,Cordialidad	Aburrición,Nostalgia,Sorpresa,Amistad,Educación,Compasión	1	2	4	4	1	2	1	1	3	4	1	1	5
SIPopsy		2022-07-08	1993	Mujer	Técnico / Tecnológico	Estrato 1	Venezuela	Bogotá D.C.	Bogotá D.C.	No	Estudiante	8574	Y		3	3	3	3	3	3	3	3	3	3	3	3	3	1	0	3	3	3	3	Imprudencia,Vergüenza,Sospecha,Emoción,Arrepentimiento,Educación	Agitación,Arrepentimiento,Emoción,Sospecha,Orgullo,Sorpresa	Educación,Arrepentimiento,Dedicación,Disciplina,Sorpresa,Emoción	3	3	3	3	3	3	3	3	3	3	3	3	3
SIPopsy		2022-07-08	1999	Mujer	Título universitario	Estrato 4	Angola	Bogotá D.C.	Bogotá D.C.	Sí	Labores del hogar	1712	Z		1	2	1	2	2	2	3	1	1	1	2	5	2	0	0	2	5	4	2	Imprudencia,Inquietud,Nostalgia,Timidez,Tensión,Sorpresa	Trabajo,Orgullo,Emoción,Compasión,Sospecha,Tensión	Aburrición,Nostalgia,Arrepentimiento,Vergüenza,Disciplina,Agitación	2	4	2	3	3	1	1	4	1	3	2	2	1
SIPopsy		2022-07-08	1979	Mujer	Bachillerato	Estrato 2	Colombia	Bogotá D.C.	Bogotá D.C.	No	Empleado de otra compañía o institución	8044	P		2	1	1	1	1	3	1	2	1	2	4	4	5	1	1	4	4	2	2	Emoción,Sorpresa,Extroversión,Nostalgia,Timidez,Cordialidad	Compasión,Dedicación,Emoción,Sorpresa,Extroversión,Agitación	Tensión,Emoción,Compasión,Educación,Agitación,Orgullo	3	3	1	1	1	3	1	3	1	2	2	2	1
SIPopsy		2022-07-08	1993	Mujer	Técnico / Tecnológico	Estrato 2	Venezuela	Bogotá D.C.	Bogotá D.C.	No	Estudiante	3254	C		3	3	3	3	3	3	3	3	3	3	3	3	3	0	0	3	3	3	3	Imprudencia,Disciplina,Agitación,Inquietud,Compasión,Vergüenza	Sorpresa,Impresión,Disciplina,Cordialidad,Trabajo,Compasión	Dedicación,Impresión,Orgullo,Trabajo,Compasión,Arrepentimiento	3	3	3	3	3	3	3	3	3	3	3	3	3
SIPopsy		2022-07-08	1988	Mujer	Primaria	Estrato 3	Colombia	Bogotá D.C.	Bogotá D.C.	No	Desempleado	0082	T		4	4	5	5	5	4	5	5	4	4	2	3	3	0	0	1	1	1	1	Disciplina,Extroversión,Aburrición,Sorpresa,Nostalgia,Dedicación	Extroversión,Nostalgia,Sorpresa,Inquietud,Impresión,Compasión	Emoción,Agitación,Aburrición,Dedicación,Inquietud,Orgullo	5	1	1	2	1	1	1	1	5	4	1	5	1
SIPopsy		2022-07-08	1995	Mujer	Posgrado	Estrato 6	Antártida	Bogotá D.C.	Bogotá D.C.	No	Trabajador independiente	5874	R		2	2	2	2	2	2	2	3	5	2	1	4	2	0	0	1	3	1	1	Extroversión,Disciplina,Aburrición,Compasión,Cordialidad,Educación	Emoción,Disciplina,Sorpresa,Sospecha,Vergüenza,Impresión	Educación,Sorpresa,Amistad,Cordialidad,Compasión,Vergüenza	5	2	3	1	2	3	3	3	2	3	2	2	1
SIPopsy		2022-07-08	1999	Mujer	Bachillerato	Estrato 2	Angola	Bogotá D.C.	Bogotá D.C	No	Desempleado	3737	8		3	3	1	2	2	2	2	1	2	2	4	1	1	0	0	2	3	1	1	Trabajo,Agitación,Sorpresa,Educación,Extroversión,Cordialidad	Timidez,Amistad,Sospecha,Nostalgia,Compasión,Disciplina	Vergüenza,Aburrición,Disciplina,Educación,Impresión,Nostalgia	2	1	3	5	1	2	5	5	5	5	5	5	1
SIPopsy		2022-07-08	1987	Hombre	Título universitario	Estrato 4	Colombia	Norte de Santander	Cúcuta	No	Trabajador independiente	3571	C		3	4	3	4	3	3	3	3	3	5	4	3	4	1	1	3	5	4	4	Trabajo,Aburrición,Inquietud,Cordialidad,Dedicación,Disciplina	Emoción,Impresión,Amistad,Disciplina,Cordialidad,Educación	Dedicación,Arrepentimiento,Vergüenza,Sorpresa,Trabajo,Impresión	2	2	4	2	2	4	5	2	3	2	2	5	2
SIPopsy		2022-07-08	1992	Mujer	Técnico / Tecnológico	Estrato 1	Venezuela	Bogotá D.C.	Bogotá D.C.	No	Estudiante	3698	R		3	3	3	3	3	3	3	3	3	3	3	3	3	0	0	3	3	3	3	Arrepentimiento,Agitación,Amistad,Impresión,Vergüenza,Emoción	Dedicación,Sospecha,Sorpresa,Agitación,Trabajo,Imprudencia	Trabajo,Sospecha,Vergüenza,Sorpresa,Emoción,Timidez	3	3	3	3	3	3	3	3	3	3	3	3	3
SIPopsy		2022-07-08	1999	Hombre	Bachillerato	Estrato 2	Colombia	Bogotá D.C.	Bogotá D.C.	No	Empleado de otra compañía o institución	7916	C		4	2	3	4	2	4	4	2	4	5	2	3	2	1	0	3	2	2	2	Nostalgia,Cordialidad,Trabajo,Educación,Vergüenza,Impresión	Emoción,Arrepentimiento,Nostalgia,Aburrición,Extroversión,Disciplina	Trabajo,Dedicación,Impresión,Extroversión,Cordialidad,Sorpresa	5	5	5	5	2	3	1	5	1	2	5	3	3
SIPopsy		2022-07-08	1945	Mujer	Técnico / Tecnológico	Estrato 6	Antigua y Barbuda	Bogotá D.C.	Bogotá D.C.	No					2	2	2	2	2	2	2	2	5	2	2	4	1	0	0	2	3	3	3	Nostalgia,Extroversión,Arrepentimiento,Disciplina,Compasión,Vergüenza	Aburrición,Extroversión,Impresión,Dedicación,Emoción,Sorpresa	Orgullo,Imprudencia,Nostalgia,Trabajo,Impresión,Arrepentimiento	3	1	4	2	3	2	2	2	2	4	2	1	1
SIPopsy		2022-07-08	1999	Hombre	Bachillerato	Estrato 2	Colombia	Bogotá D.C.	Bogotá D.C.	No	Desempleado	3365	P		5	1	4	4	2	5	5	4	4	4	2	1	2	0	0	1	1	1	1	Inquietud,Compasión,Amistad,Trabajo,Sorpresa,Tensión	Emoción,Agitación,Compasión,Orgullo,Amistad,Timidez	Cordialidad,Educación,Impresión,Disciplina,Vergüenza,Inquietud	5	1	1	1	1	1	1	1	1	3	1	1	2
SIPopsy		2022-07-08	1999	Mujer	Posgrado	Rural	Anguilla	Bogotá D.C.	Bogotá D.C	No	Desempleado	1748	*		3	2	2	2	3	1	1	2	1	2	1	1	4	0	0	2	4	1	1	Dedicación,Orgullo,Sorpresa,Disciplina,Timidez,Cordialidad	Arrepentimiento,Inquietud,Extroversión,Cordialidad,Disciplina,Amistad	Trabajo,Sorpresa,Imprudencia,Educación,Tensión,Aburrición	2	1	3	4	1	1	1	1	1	2	4	2	2
SIPopsy		2022-07-08	1985	Mujer	Técnico / Tecnológico	Estrato 2	Colombia	Boyacá	Tunja	No	Labores del hogar	1592	A		3	5	5	1	5	5	5	5	5	5	5	5	5	0	1	3	3	3	3	Inquietud,Extroversión,Educación,Trabajo,Emoción,Sospecha	Dedicación,Trabajo,Vergüenza,Imprudencia,Sospecha,Amistad	Agitación,Extroversión,Emoción,Timidez,Dedicación,Disciplina	4	3	2	3	5	1	1	2	1	5	3	5	3
SIPopsy		2022-07-08	1999	Mujer	Título universitario	Rural	Antártida	Bogotá D.C.	Bogotá D.C.	No	Empleado de Popsy	1998	%		2	2	2	2	2	2	2	2	4	2	3	2	1	0	0	1	4	2	3	Disciplina,Nostalgia,Agitación,Sorpresa,Aburrición,Arrepentimiento	Compasión,Dedicación,Agitación,Imprudencia,Vergüenza,Sospecha	Cordialidad,Nostalgia,Timidez,Trabajo,Imprudencia,Emoción	1	1	3	1	4	2	2	1	2	4	2	1	1
SIPopsy		2022-07-08	1993	Mujer	Técnico / Tecnológico	Estrato 2	Venezuela	Bogotá D.C.	Bogotá D.C.	No	Labores del hogar	5532	A		3	3	3	3	3	3	3	3	3	3	3	3	3	0	0	3	3	3	3	Imprudencia,Sospecha,Impresión,Sorpresa,Tensión,Dedicación	Extroversión,Nostalgia,Sorpresa,Amistad,Orgullo,Cordialidad	Dedicación,Cordialidad,Vergüenza,Tensión,Educación,Disciplina	3	3	3	3	3	3	3	3	3	3	3	3	3
SIPopsy		2022-07-08	1998	Mujer	Bachillerato	Estrato 2	Colombia	Bogotá D.C.	Bogotá D.C.	No	Trabajador independiente	8102	M		1	3	2	3	3	1	2	2	4	3	2	2	4	0	0	1	2	2	2	Cordialidad,Impresión,Emoción,Tensión,Agitación,Imprudencia	Amistad,Tensión,Aburrición,Nostalgia,Sospecha,Arrepentimiento	Trabajo,Dedicación,Aburrición,Inquietud,Amistad,Orgullo	3	2	4	2	3	3	3	4	1	2	3	3	1
SIPopsy		2022-07-08	1992	Mujer	Técnico / Tecnológico	Estrato 1	Venezuela	Bogotá D.C.	Bogotá D.C.	No	Labores del hogar	5342	L		3	3	3	3	3	3	3	3	3	3	3	3	3	0	1	3	3	3	3	Educación,Arrepentimiento,Orgullo,Compasión,Disciplina,Cordialidad	Sorpresa,Imprudencia,Timidez,Nostalgia,Agitación,Vergüenza	Disciplina,Extroversión,Amistad,Nostalgia,Educación,Trabajo	3	3	3	3	3	3	3	3	3	3	3	3	3
SIPopsy		2022-07-08	1975	Hombre	Bachillerato	Estrato 3	Colombia	Bogotá D.C.	Bogotá D.C.	No	Desempleado	4475	C		3	4	4	3	3	4	4	4	5	5	5	5	5	1	0	1	1	1	1	Tensión,Vergüenza,Agitación,Emoción,Educación,Sorpresa	Compasión,Impresión,Trabajo,Sorpresa,Tensión,Emoción	Arrepentimiento,Impresión,Agitación,Vergüenza,Nostalgia,Aburrición	1	3	1	1	1	5	1	1	5	1	2	1	2
SIPopsy		2022-07-08	1968	Mujer	Bachillerato	Estrato 2	Colombia	Bogotá D.C.	Bogotá D.C.	No	Desempleado	3607	B		1	2	1	1	1	1	1	3	1	1	3	2	2	0	0	2	1	2	2	Extroversión,Arrepentimiento,Sospecha,Compasión,Vergüenza,Timidez	Orgullo,Disciplina,Arrepentimiento,Aburrición,Amistad,Tensión	Aburrición,Vergüenza,Nostalgia,Cordialidad,Trabajo,Extroversión	2	3	3	4	2	4	1	1	3	4	1	1	3
SIPopsy		2022-07-08	1989	Mujer	Primaria	Estrato 1	Brasil	Arauca	Tame	No	Labores del hogar	3686	R		4	5	3	3	4	3	3	4	2	5	5	5	2	1	1	3	4	5	4	Dedicación,Imprudencia,Aburrición,Cordialidad,Agitación,Arrepentimiento	Sospecha,Vergüenza,Educación,Nostalgia,Sorpresa,Extroversión	Trabajo,Sospecha,Amistad,Tensión,Disciplina,Sorpresa	5	5	5	5	1	5	5	5	4	5	5	4	5
SIPopsy		2022-07-08	1999	Mujer	Bachillerato	Estrato 2	Baréin	Bogotá D.C.	Bogotá D.C.	No	Empleado de otra compañía o institución	1587	R		2	2	4	2	2	2	2	2	3	2	3	2	2	0	0	1	1	2	4	Aburrición,Vergüenza,Arrepentimiento,Orgullo,Imprudencia,Emoción	Emoción,Trabajo,Vergüenza,Arrepentimiento,Disciplina,Orgullo	Dedicación,Disciplina,Emoción,Trabajo,Impresión,Cordialidad	4	3	1	3	1	2	2	1	2	3	3	4	1
SIPopsy		2022-07-08	1997	Hombre	Técnico / Tecnológico	Estrato 3	Antártida	Bogotá D.C.	Bogotá D.C.	No	Labores del hogar	2214	T		3	2	1	2	4	4	3	3	4	3	3	3	2	1	1	2	3	3	3	Impresión,Timidez,Vergüenza,Imprudencia,Extroversión,Agitación	Inquietud,Imprudencia,Sorpresa,Tensión,Timidez,Orgullo	Aburrición,Vergüenza,Trabajo,Agitación,Nostalgia,Impresión	2	3	2	2	2	2	2	2	2	3	3	3	3
SIPopsy		2022-07-08
SIPopsy		2022-07-08	1992	Mujer	Técnico / Tecnológico	Estrato 2	Venezuela	Bogotá D.C.	Bogotá D.C.	No	Estudiante	5342	R		2	2	2	2	2	2	2	2	2	3	2	2	2	0	1	2	2	2	2	Vergüenza,Sorpresa,Disciplina,Nostalgia,Dedicación,Agitación	Dedicación,Impresión,Amistad,Cordialidad,Disciplina,Extroversión	Cordialidad,Orgullo,Trabajo,Arrepentimiento,Extroversión,Inquietud	3	2	2	2	2	2	2	2	2	2	2	2	2
SIPopsy		2022-07-08	1999	Mujer	Posgrado	Rural	Anguilla	Bogotá D.C.	Bogotá D.C	No	Labores del hogar	4334	¢		2	2	1	2	3	2	2	3	2	2	4	1	1	0	0	1	2	1	2	Compasión,Agitación,Educación,Impresión,Nostalgia,Timidez	Educación,Orgullo,Timidez,Disciplina,Dedicación,Emoción	Aburrición,Disciplina,Amistad,Compasión,Timidez,Emoción	2	1	2	4	1	4	2	1	2	2	2	4	4
SIPopsy		2022-07-08	1983	Hombre	Título universitario	Estrato 4	Colombia	Bolívar	Cartagena	No	Empleado de otra compañía o institución	2589	Z		2	4	2	3	5	5	5	5	4	1	5	3	4	1	1	4	5	5	4	Educación,Sospecha,Impresión,Nostalgia,Sorpresa,Inquietud	Amistad,Trabajo,Educación,Imprudencia,Impresión,Inquietud	Dedicación,Imprudencia,Cordialidad,Trabajo,Timidez,Inquietud	5	5	5	5	5	5	5	5	5	5	5	5	5
SIPopsy		2022-07-08	1991	Mujer	Bachillerato	Estrato 2	Colombia	Bogotá D.C.	Bogotá D.C.	No	Labores del hogar	6784	B		1	2	1	2	3	2	1	4	1	1	3	1	2	0	0	2	2	2	2	Dedicación,Aburrición,Educación,Amistad,Sospecha,Emoción	Dedicación,Arrepentimiento,Nostalgia,Timidez,Orgullo,Sorpresa	Disciplina,Compasión,Sospecha,Inquietud,Sorpresa,Amistad	2	4	1	2	4	1	2	2	4	3	4	4	1
[truncated: 16 more columns]
