# Supplementary material for: Critical thinking and misinformation vulnerability: Experimental evidence from Colombia
Source: PNAS Nexus. 2024 Oct 15;3(10):pgae361. doi: 10.1093/pnasnexus/pgae361 (PMC11475746; doi:10.1093/pnasnexus/pgae361)
Supplement: pgae361_Supplementary_Data [file pgae361_supplementary_data.zip › PNASNEXUS-PNASNEXUS-2024-00468RR-s09.csv]

company	duration	response_date	year_of_birth	gender	education_level	social_stratum	nationality	department	municipality	experience_dip	occupation	id_last_four	last_name_initial	email	ie_ambiguity_tolerance_u	ie_ambiguity_tolerance_v	ie_ambiguity_tolerance_w	ie_ambiguity_tolerance_x	ie_ambiguity_tolerance_y	ie_ambiguity_tolerance_z	ie_ambiguity_tolerance_aa	ie_ambiguity_tolerance_ab	ie_ambiguity_tolerance_ac	ie_ambiguity_tolerance_ad	ie_confidence_a	ie_confidence_b	ie_confidence_c	ie_confidence_d	ie_confidence_e	ie_confidence_f	ie_confidence_g	ie_confidence_h	ie_confidence_i	ie_dehumanization_left	ie_dehumanization_center	ie_dehumanization_right	fake_news_al	fake_news_am	fake_news_an	fake_news_ao	fake_news_ap	fake_news_aq	fake_news_ar	fake_news_as	fake_news_at	fake_news_au	fake_news_av	fake_news_aw	fake_news_ax
SIPopsy		2022-07-08	1995	Mujer	Bachillerato	Estrato 2	Colombia	Bogotá D.C.	Bogotá D.C.	No	Trabajador independiente	3665	H		5	5	4	4	5	5	5	5	4	5	4	3	3	1	1	1	1	1	1	Timidez,Orgullo,Arrepentimiento,Extroversión,Sorpresa,Tensión	Compasión,Trabajo,Tensión,Agitación,Inquietud,Orgullo	Nostalgia,Compasión,Amistad,Inquietud,Orgullo,Trabajo	5	1	5	1	1	1	1	1	5	1	1	1	2
SIPopsy		2022-07-08	1985	Mujer	Bachillerato	Estrato 2	Colombia	Guaviare	El Retorno	No	Empleado de otra compañía o institución	8323	H		4	4	5	5	3	5	5	2	4	5	4	5	5	1	1	3	5	5	4	Timidez,Imprudencia,Cordialidad,Orgullo,Agitación,Nostalgia	Amistad,Nostalgia,Extroversión,Cordialidad,Inquietud,Timidez	Orgullo,Dedicación,Arrepentimiento,Inquietud,Compasión,Cordialidad	4	3	2	3	2	2	4	4	5	4	3	5	3
SIPopsy		2022-07-08	1993	Hombre	Técnico / Tecnológico	Estrato 2	Angola	Bogotá D.C.	Bogotá D.C.	No	Trabajador independiente	2335	G		4	4	3	4	4	4	4	4	4	4	4	3	4	0	1	3	3	4	3	Vergüenza,Disciplina,Dedicación,Compasión,Emoción,Amistad	Sorpresa,Nostalgia,Disciplina,Impresión,Timidez,Compasión	Arrepentimiento,Inquietud,Aburrición,Educación,Sorpresa,Impresión	4	3	3	3	4	3	3	3	3	2	3	3	3
SIPopsy		2022-07-08	1992	Mujer	Técnico / Tecnológico	Estrato 1	Venezuela	Bogotá D.C.	Bogotá D.C.	No	Desempleado	1453	V		2	2	2	2	2	2	2	2	2	2	2	2	2	0	0	2	2	2	2	Sospecha,Vergüenza,Inquietud,Nostalgia,Dedicación,Orgullo	Compasión,Orgullo,Sospecha,Arrepentimiento,Timidez,Amistad	Cordialidad,Extroversión,Orgullo,Aburrición,Inquietud,Timidez	2	2	2	2	2	2	2	2	2	2	2	2	2
SIPopsy		2022-07-08	1995	Hombre	Técnico / Tecnológico	Estrato 1	Colombia	Bogotá D.C.	Bogotá D.C.	No	Desempleado	2147	D		3	3	2	3	3	3	3	3	3	3	2	2	2	0	0	2	2	2	2	Inquietud,Sorpresa,Vergüenza,Trabajo,Agitación,Dedicación	Trabajo,Disciplina,Timidez,Educación,Vergüenza,Nostalgia	Agitación,Nostalgia,Sospecha,Amistad,Trabajo,Extroversión	1	2	2	2	2	2	2	2	1	2	3	2	2
SIPopsy		2022-07-08	1998	Hombre	Bachillerato	Estrato 2	Colombia	Bogotá D.C.	Bogotá D.C.	No	Empleado de otra compañía o institución	3060	G		5	2	2	3	2	4	2	3	2	2	1	3	1	0	0	1	2	1	5	Compasión,Trabajo,Aburrición,Disciplina,Amistad,Sospecha	Extroversión,Inquietud,Orgullo,Educación,Sorpresa,Tensión	Imprudencia,Sorpresa,Trabajo,Agitación,Educación,Impresión	2	3	3	3	2	4	2	3	2	4	4	2	3
SIPopsy		2022-07-08	1997	Hombre	Bachillerato	Estrato 3	Colombia	Bogotá D.C.	Bogotá D.C.	No	Empleado de Popsy	9636	T		3	5	5	4	4	4	4	4	4	3	4	4	4	1	1	2	1	2	1	Tensión,Extroversión,Agitación,Aburrición,Vergüenza,Imprudencia	Imprudencia,Nostalgia,Trabajo,Disciplina,Impresión,Dedicación	Aburrición,Disciplina,Impresión,Sorpresa,Orgullo,Compasión	5	1	1	1	1	1	1	1	5	5	1	2	2
SIPopsy		2022-07-08	1996	Hombre	Bachillerato	Estrato 2	Colombia	Córdoba	Montería	No	Desempleado	3194	J		3	3	3	3	3	2	3	3	3	3	1	4	4	0	1	3	2	4	4	Agitación,Aburrición,Emoción,Vergüenza,Dedicación,Cordialidad	Agitación,Amistad,Trabajo,Disciplina,Cordialidad,Compasión	Timidez,Educación,Agitación,Inquietud,Dedicación,Sorpresa	5	2	1	2	4	5	5	5	5	5	3	4	5
SIPopsy		2022-07-08	1985	Hombre	Primaria	Estrato 4	Colombia	Atlántico	Suan	No	Desempleado	2673	U		4	4	3	4	5	4	3	4	3	3	4	5	3	1	1	3	4	3	3	Extroversión,Emoción,Inquietud,Cordialidad,Agitación,Sorpresa	Compasión,Impresión,Emoción,Vergüenza,Cordialidad,Educación	Educación,Nostalgia,Cordialidad,Tensión,Compasión,Dedicación	2	4	5	3	4	1	3	3	3	5	4	2	2
SIPopsy		2022-07-08	1988	Mujer	Posgrado	Rural	Antigua y Barbuda	Bogotá D.C.	Bogotá D.C.	No	Empleado de otra compañía o institución	3583	Y		2	2	2	1	2	2	2	2	1	2	3	2	2	1	0	2	4	4	1	Dedicación,Disciplina,Timidez,Educación,Vergüenza,Arrepentimiento	Agitación,Emoción,Vergüenza,Extroversión,Cordialidad,Aburrición	Orgullo,Educación,Vergüenza,Extroversión,Arrepentimiento,Tensión	1	3	3	2	3	2	3	2	3	1	2	1	2
SIPopsy		2022-07-08
SIPopsy		2022-07-08	1994	Hombre	Posgrado	Rural	Anguilla	Bogotá D.C.	Bogotá D.C	No	Labores del hogar	4347	¥		3	2	2	1	2	1	2	3	2	2	1	3	1	0	0	1	1	3	1	Sorpresa,Vergüenza,Sospecha,Agitación,Amistad,Arrepentimiento	Disciplina,Imprudencia,Tensión,Sospecha,Educación,Vergüenza	Agitación,Tensión,Aburrición,Imprudencia,Timidez,Extroversión	4	2	4	2	2	2	1	1	4	2	2	1	1
SIPopsy		2022-07-08	1995	Mujer	Técnico / Tecnológico	Estrato 2	Colombia	Bogotá D.C.	Bogotá D.C.	No	Labores del hogar	8851	V		1	1	1	1	1	1	1	1	1	1	1	1	1	0	0	1	1	1	1	Vergüenza,Agitación,Sospecha,Impresión,Disciplina,Trabajo	Sorpresa,Emoción,Impresión,Sospecha,Trabajo,Agitación	Timidez,Educación,Dedicación,Arrepentimiento,Aburrición,Orgullo	1	1	1	1	1	1	1	1	1	1	1	1	1
SIPopsy		2022-07-08	1990	Hombre	Técnico / Tecnológico	Estrato 1	Colombia	Bogotá D.C.	Bogotá D.C.	Sí	Trabajador independiente	3280	B		3	3	3	3	3	3	3	3	3	3	3	3	2	0	1	2	3	3	3	Sospecha,Educación,Tensión,Sorpresa,Arrepentimiento,Impresión	Aburrición,Disciplina,Sorpresa,Orgullo,Trabajo,Compasión	Disciplina,Extroversión,Dedicación,Trabajo,Emoción,Orgullo	2	2	2	2	2	1	1	2	2	1	2	2	2
SIPopsy		2022-07-08	1993	Hombre	Bachillerato	Estrato 2	Colombia	Antioquia	Medellín	No	Desempleado	5542	J		2	2	2	2	3	2	5	4	4	3	1	1	1	0	1	1	1	1	1	Emoción,Extroversión,Cordialidad,Agitación,Arrepentimiento,Imprudencia	Tensión,Vergüenza,Sospecha,Dedicación,Sorpresa,Educación	Nostalgia,Arrepentimiento,Emoción,Amistad,Vergüenza,Agitación	5	3	2	1	1	1	1	1	4	5	1	1	1
SIPopsy		2022-07-08	1992	Hombre	Técnico / Tecnológico	Estrato 1	Angola	Bogotá D.C.	Bogotá D.C.	No	Trabajador independiente	2800	R		4	2	3	3	4	3	4	4	2	3	3	3	3	0	0	3	1	2	1	Cordialidad,Inquietud,Agitación,Educación,Imprudencia,Dedicación	Extroversión,Orgullo,Imprudencia,Tensión,Impresión,Cordialidad	Amistad,Arrepentimiento,Dedicación,Vergüenza,Orgullo,Aburrición	2	2	2	3	2	3	3	2	2	3	2	3	2
SIPopsy		2022-07-08	1992	Mujer	Técnico / Tecnológico	Estrato 2	Colombia	Bogotá D.C.	Bogotá D.C.	No	Labores del hogar	0821	V		2	2	2	2	2	2	2	2	2	2	2	2	2	0	0	2	2	2	2	Amistad,Emoción,Educación,Imprudencia,Trabajo,Nostalgia	Sorpresa,Sospecha,Timidez,Inquietud,Cordialidad,Aburrición	Aburrición,Compasión,Timidez,Orgullo,Arrepentimiento,Extroversión	2	2	2	1	2	2	2	2	2	2	2	2	2
SIPopsy		2022-07-08	1968	Mujer	Bachillerato	Estrato 3	Colombia	Bogotá D.C.	Bogotá D.C.	No	Labores del hogar	3607	C		1	1	1	2	2	1	3	1	3	2	1	1	2	1	1	1	1	1	4	Orgullo,Impresión,Compasión,Emoción,Trabajo,Dedicación	Imprudencia,Orgullo,Compasión,Aburrición,Tensión,Dedicación	Cordialidad,Orgullo,Disciplina,Imprudencia,Agitación,Arrepentimiento	2	3	2	2	3	2	4	1	2	3	5	1	2
SIPopsy		2022-07-08	1977	Hombre	Bachillerato	Estrato 3	Colombia	Magdalena	Aracataca	No	Empleado de otra compañía o institución	7211	P		2	3	3	1	4	4	1	4	3	4	1	1	1	0	0	1	1	1	1	Nostalgia,Cordialidad,Arrepentimiento,Tensión,Dedicación,Extroversión	Vergüenza,Timidez,Dedicación,Impresión,Agitación,Cordialidad	Educación,Timidez,Amistad,Inquietud,Trabajo,Cordialidad	2	2	2	1	2	2	1	2	2	2	1	2	2
SIPopsy		2022-07-08	1995	Mujer	Técnico / Tecnológico	Estrato 4	Anguilla	Cundinamarca	BogotaD.C.	No	Desempleado	1275	✓		2	2	1	2	2	2	2	2	3	2	2	3	2	0	1	1	2	2	4	Tensión,Nostalgia,Extroversión,Impresión,Sospecha,Sorpresa	Sorpresa,Emoción,Extroversión,Compasión,Orgullo,Timidez	Orgullo,Timidez,Dedicación,Arrepentimiento,Compasión,Sorpresa	3	1	1	3	2	1	1	1	1	1	2	1	2
SIPopsy		2022-07-08	1980	Mujer	Posgrado	Estrato 5	Colombia	Bogotá D.C.	Bogotá D.C.	No	Empleado de Popsy	2580	P		5	5	5	5	5	5	4	5	5	5	5	5	5	1	0	5	5	5	5	Agitación,Arrepentimiento,Aburrición,Emoción,Nostalgia,Amistad	Aburrición,Extroversión,Dedicación,Trabajo,Timidez,Amistad	Compasión,Disciplina,Inquietud,Imprudencia,Emoción,Nostalgia	5	4	5	5	5	5	5	5	5	5	5	5	5
SIPopsy		2022-07-08	1994	Mujer	Título universitario	Estrato 4	Anguilla	Bogotá D.C.	Bogotá D.C.	Sí	Desempleado	2417	R		4	4	3	4	3	4	3	5	3	2	3	3	3	1	1	3	3	3	3	Cordialidad,Amistad,Compasión,Educación,Dedicación,Agitación	Impresión,Compasión,Agitación,Trabajo,Sorpresa,Tensión	Arrepentimiento,Compasión,Impresión,Sospecha,Amistad,Disciplina	2	3	2	3	3	2	2	2	2	2	2	2	2
SIPopsy		2022-07-08	1989	Mujer	Bachillerato	Estrato 1	Colombia	Cundinamarca	Cajicá	No	Desempleado	3214	H		4	4	4	4	5	1	3	4	3	4	3	2	4	1	1	4	2	4	4	Extroversión,Cordialidad,Vergüenza,Disciplina,Educación,Imprudencia	Compasión,Amistad,Orgullo,Sospecha,Inquietud,Vergüenza	Vergüenza,Educación,Nostalgia,Tensión,Compasión,Aburrición	4	3	3	5	4	3	3	4	4	4	1	4	5
SIPopsy		2022-07-08	1992	Mujer	Técnico / Tecnológico	Estrato 2	Colombia	Bogotá D.C.	Bogotá D.C.	No	Estudiante	0852	V		1	1	2	2	1	1	2	1	1	1	2	2	2	0	0	1	1	2	1	Agitación,Arrepentimiento,Nostalgia,Orgullo,Imprudencia,Educación	Extroversión,Trabajo,Educación,Tensión,Sorpresa,Agitación	Timidez,Nostalgia,Arrepentimiento,Orgullo,Sospecha,Impresión	2	2	2	2	2	2	2	2	2	1	2	2	2
SIPopsy		2022-07-08	1991	Mujer	Bachillerato	Estrato 2	Colombia	Bogotá D.C.	Bogotá D.C.	No	Trabajador independiente	6784	A		5	2	3	2	1	4	1	1	1	4	2	3	3	0	0	2	2	2	1	Nostalgia,Orgullo,Arrepentimiento,Inquietud,Amistad,Vergüenza	Extroversión,Sorpresa,Emoción,Impresión,Educación,Timidez	Inquietud,Cordialidad,Disciplina,Compasión,Arrepentimiento,Educación	2	4	1	4	3	3	3	4	3	3	3	2	3
SIPopsy		2022-07-08	1985	Hombre	Bachillerato	Estrato 1	Colombia	Bogotá D.C.	Bogotá D.C.	No	Desempleado	0345	S		4	4	4	4	4	4	5	5	5	5	4	3	3	1	1	2	2	1	2	Compasión,Educación,Aburrición,Vergüenza,Arrepentimiento,Tensión	Disciplina,Tensión,Impresión,Dedicación,Arrepentimiento,Emoción	Inquietud,Educación,Emoción,Vergüenza,Extroversión,Sorpresa	5	2	1	1	1	5	1	1	5	5	1	2	2
SIPopsy		2022-07-08	1993	Hombre	Técnico / Tecnológico	Estrato 1	Anguilla	Bogotá D.C.	Bogotá D.C.	Sí	Desempleado	2863	Y		3	4	3	3	4	3	3	4	3	4	2	3	3	1	0	2	2	2	2	Tensión,Inquietud,Disciplina,Nostalgia,Timidez,Imprudencia	Impresión,Agitación,Tensión,Educación,Trabajo,Sorpresa	Amistad,Sorpresa,Compasión,Agitación,Impresión,Arrepentimiento	3	3	2	3	3	3	3	2	3	2	2	3	3
SIPopsy		2022-07-08	1999	Hombre	Técnico / Tecnológico	Estrato 4	Anguilla	Bogotá D.C.	Bogotá D.C.	No	Desempleado	1544	°		1	1	2	2	1	2	2	1	2	1	1	1	1	0	0	1	1	2	1	Extroversión,Vergüenza,Emoción,Compasión,Agitación,Impresión	Sospecha,Imprudencia,Vergüenza,Impresión,Sorpresa,Tensión	Arrepentimiento,Vergüenza,Educación,Extroversión,Compasión,Timidez	1	1	1	1	1	1	1	1	1	1	1	1	1
SIPopsy		2022-07-08	1985	Mujer	Bachillerato	Estrato 2	Colombia	Tolima	Ibagué	No	Empleado de otra compañía o institución	8951	A		5	4	3	3	5	5	2	5	4	3	3	5	3	1	1	4	3	3	3	Amistad,Agitación,Emoción,Educación,Extroversión,Imprudencia	Agitación,Arrepentimiento,Cordialidad,Compasión,Sospecha,Vergüenza	Trabajo,Tensión,Vergüenza,Inquietud,Emoción,Impresión	5	1	5	5	3	5	5	5	5	3	4	3	5
SIPopsy		2022-07-08	1995	Mujer	Técnico / Tecnológico	Estrato 2	Colombia	Bogotá D.C.	Bogotá D.C.	No	Labores del hogar	5584	V		2	2	2	2	2	2	2	2	2	2	2	2	2	0	1	2	2	2	2	Extroversión,Timidez,Orgullo,Compasión,Disciplina,Arrepentimiento	Educación,Sorpresa,Impresión,Emoción,Compasión,Imprudencia	Aburrición,Disciplina,Orgullo,Nostalgia,Timidez,Cordialidad	3	3	3	3	3	3	3	3	3	3	3	3	2
SIPopsy		2022-07-08	1990	Mujer	Bachillerato	Estrato 1	Colombia	Guainía	La Guadalupe	No	Desempleado	3625	G		3	4	3	4	2	3	4	3	3	4	5	3	2	1	0	3	4	1	3	Orgullo,Nostalgia,Sorpresa,Disciplina,Timidez,Extroversión	Imprudencia,Aburrición,Dedicación,Cordialidad,Arrepentimiento,Agitación	Orgullo,Emoción,Tensión,Timidez,Arrepentimiento,Imprudencia	3	4	5	3	4	2	4	2	3	3	3	1	3
SIPopsy		2022-07-08	1999	Mujer	Bachillerato	Estrato 2	Colombia	Cundinamarca	Funza	No	Labores del hogar	1225	C		5	5	5	4	4	4	5	4	4	5	3	3	3	1	1	1	1	1	1	Timidez,Agitación,Dedicación,Cordialidad,Disciplina,Amistad	Orgullo,Extroversión,Timidez,Amistad,Nostalgia,Tensión	Impresión,Educación,Sorpresa,Arrepentimiento,Aburrición,Compasión	5	2	5	1	1	3	5	1	5	5	1	2	3
SIPopsy		2022-07-08
SIPopsy		2022-07-08	1993	Mujer	Bachillerato	Estrato 2	Antigua y Barbuda	Bogotá D.C.	Bogotá D.C.	No	Empleado de otra compañía o institución	2536	G		5	3	5	4	4	5	4	4	5	5	5	5	5	1	1	5	4	5	5	Extroversión,Nostalgia,Inquietud,Cordialidad,Disciplina,Imprudencia	Trabajo,Compasión,Impresión,Arrepentimiento,Extroversión,Sospecha	Vergüenza,Aburrición,Arrepentimiento,Imprudencia,Amistad,Impresión	4	3	4	4	4	4	5	5	5	5	5	4	5
SIPopsy		2022-07-08	1998	Mujer	Bachillerato	Estrato 3	Colombia	Bogotá D.C.	Bogotá D.C.	No	Estudiante	8102	B		1	2	2	1	1	1	1	2	2	1	5	4	2	0	0	2	2	1	1	Imprudencia,Trabajo,Inquietud,Aburrición,Sorpresa,Timidez	Sorpresa,Educación,Orgullo,Extroversión,Nostalgia,Aburrición	Inquietud,Arrepentimiento,Nostalgia,Agitación,Timidez,Disciplina	2	2	1	3	3	4	2	2	4	4	4	2	1
SIPopsy		2022-07-08	1994	Mujer	Bachillerato	Estrato 1	Colombia	Bogotá D.C.	Bogotá D.C.	No	Estudiante	5241	V		2	2	2	2	2	2	2	2	2	2	2	2	2	0	0	2	2	2	2	Emoción,Extroversión,Agitación,Disciplina,Vergüenza,Trabajo	Cordialidad,Extroversión,Dedicación,Tensión,Sospecha,Emoción	Impresión,Compasión,Emoción,Aburrición,Imprudencia,Trabajo	2	2	2	2	2	2	2	2	2	2	2	2	2
SIPopsy		2022-07-08	1998	Hombre	Técnico / Tecnológico	Estrato 4	Antártida	Bogotá D.C.	Bogotá D.C.	No	Empleado de Popsy	5488	Ć		2	3	2	2	2	3	2	2	2	2	1	1	2	0	0	1	2	1	2	Dedicación,Extroversión,Aburrición,Nostalgia,Disciplina,Sorpresa	Arrepentimiento,Dedicación,Impresión,Imprudencia,Sorpresa,Orgullo	Arrepentimiento,Cordialidad,Extroversión,Timidez,Nostalgia,Sorpresa	1	1	1	1	1	1	1	1	2	1	1	1	1
SIPopsy		2022-07-08	1999	Hombre	Bachillerato	Estrato 3	Colombia	Bogotá D.C.	Bogotá D.C.	No	Empleado de otra compañía o institución	7916	M		1	1	1	2	1	2	1	1	1	1	1	2	3	0	0	1	3	1	1	Orgullo,Educación,Disciplina,Timidez,Compasión,Imprudencia	Agitación,Impresión,Trabajo,Arrepentimiento,Aburrición,Educación	Arrepentimiento,Cordialidad,Compasión,Trabajo,Timidez,Sospecha	2	2	2	1	2	1	5	3	3	1	2	3	2
SIPopsy		2022-07-08	1990	Mujer	Técnico / Tecnológico	Estrato 2	Angola	Bogotá D.C.	Bogotá D.C.	No	Labores del hogar	3269	J		4	4	4	4	4	4	4	5	4	4	3	4	4	1	1	5	4	5	4	Sospecha,Sorpresa,Tensión,Orgullo,Trabajo,Cordialidad	Educación,Extroversión,Compasión,Orgullo,Impresión,Timidez	Aburrición,Trabajo,Agitación,Sospecha,Impresión,Imprudencia	4	4	4	5	5	4	4	5	4	4	4	4	4
SIPopsy		2022-07-08	1990	Mujer	Bachillerato	Estrato 2	Colombia	Bogotá D.C.	Bogotá D.C.	No	Labores del hogar	0874	C		4	5	4	4	4	5	5	4	4	4	4	4	5	1	1	2	4	2	3	Inquietud,Imprudencia,Sorpresa,Arrepentimiento,Orgullo,Cordialidad	Vergüenza,Impresión,Agitación,Compasión,Tensión,Amistad	Impresión,Inquietud,Vergüenza,Sospecha,Aburrición,Nostalgia	5	1	1	1	1	1	1	2	5	1	4	5	1
SIPopsy		2022-07-08	1993	Mujer	Técnico / Tecnológico	Estrato 2	Colombia	Bogotá D.C.	Bogotá D.C.	No	Estudiante	5236	L		2	2	2	2	2	2	2	2	2	2	2	2	2	0	0	2	2	2	2	Impresión,Arrepentimiento,Amistad,Trabajo,Aburrición,Agitación	Amistad,Cordialidad,Timidez,Arrepentimiento,Emoción,Tensión	Agitación,Trabajo,Extroversión,Disciplina,Impresión,Dedicación	2	2	2	2	2	2	2	2	3	2	2	3	2
SIPopsy		2022-07-08	2000	Mujer	Bachillerato	Estrato 2	Anguilla	Bogotá D.C.	Bogotá D.C.	No	Empleado de Popsy	1544	H		2	2	2	2	2	2	3	5	2	2	4	4	2	1	1	3	1	1	3	Extroversión,Agitación,Sospecha,Timidez,Vergüenza,Amistad	Timidez,Sorpresa,Dedicación,Cordialidad,Agitación,Orgullo	Dedicación,Imprudencia,Vergüenza,Amistad,Disciplina,Emoción	1	1	1	2	1	1	1	2	1	1	1	1	2
SIPopsy		2022-07-08	1997	Mujer	Técnico / Tecnológico	Estrato 3	Antártida	Atlántico	Barranquilla	No	Labores del hogar	2539	T		4	3	4	4	4	4	4	4	5	4	5	5	5	1	1	4	5	4	5	Amistad,Emoción,Sorpresa,Tensión,Inquietud,Aburrición	Impresión,Extroversión,Sorpresa,Amistad,Tensión,Sospecha	Emoción,Sospecha,Trabajo,Tensión,Dedicación,Impresión	5	3	4	4	3	4	3	3	4	3	4	4	4
SIPopsy		2022-07-08	1998	Mujer	Bachillerato	Estrato 3	Colombia	Bogotá D.C.	Bogotá D.C.	No	Desempleado	8102	B		1	1	3	2	1	1	1	2	3	1	2	1	1	0	0	2	1	1	3	Impresión,Inquietud,Timidez,Aburrición,Vergüenza,Trabajo	Emoción,Timidez,Aburrición,Vergüenza,Imprudencia,Impresión	Aburrición,Dedicación,Extroversión,Sorpresa,Inquietud,Compasión	4	1	1	1	2	4	1	1	3	2	4	2	1
SIPopsy		2022-07-08	1996	Hombre	Bachillerato	Estrato 2	Colombia	Bogotá D.C.	Bogotá D.C.	No	Desempleado	4063	V		4	4	3	4	4	4	4	4	4	4	4	4	4	1	1	4	4	4	3	Emoción,Inquietud,Orgullo,Trabajo,Extroversión,Amistad	Extroversión,Sorpresa,Arrepentimiento,Cordialidad,Dedicación,Impresión	Vergüenza,Emoción,Impresión,Timidez,Nostalgia,Inquietud	4	3	5	5	4	5	5	2	3	4	4	4	4
SIPopsy		2022-07-08	1993	Mujer	Técnico / Tecnológico	Estrato 1	Colombia	Bogotá D.C.	Bogotá D.C.	No	Desempleado	2121	R		2	3	2	2	2	3	2	2	2	3	2	2	2	0	0	2	2	2	2	Tensión,Educación,Sospecha,Nostalgia,Impresión,Trabajo	Sorpresa,Aburrición,Agitación,Extroversión,Compasión,Sospecha	Educación,Imprudencia,Dedicación,Inquietud,Impresión,Amistad	3	3	3	3	3	3	3	3	3	3	3	3	3
SIPopsy		2022-07-08	1995	Hombre	Bachillerato	Estrato 2	Colombia	Bogotá D.C.	Bogotá D.C.	No	Trabajador independiente	0852	C		4	5	4	5	5	4	5	5	4	5	1	1	1	1	1	1	1	1	1	Imprudencia,Trabajo,Timidez,Educación,Amistad,Sorpresa	Emoción,Cordialidad,Compasión,Arrepentimiento,Trabajo,Educación	Emoción,Timidez,Impresión,Tensión,Orgullo,Agitación	5	3	1	2	1	1	1	1	5	5	1	5	2
SIPopsy		2022-07-08	1999	Hombre	Técnico / Tecnológico	Estrato 5	Anguilla	Bogotá D.C.	Bogotá D.C.	No	Empleado de Popsy	1674	_		5	1	1	1	2	4	2	1	1	4	2	1	1	0	0	2	1	2	2	Tensión,Agitación,Trabajo,Timidez,Impresión,Sospecha	Dedicación,Arrepentimiento,Orgullo,Vergüenza,Disciplina,Tensión	Dedicación,Trabajo,Sorpresa,Amistad,Emoción,Impresión	3	3	2	3	1	1	1	1	1	2	1	1	2
SIPopsy		2022-07-08	1980	Mujer	Bachillerato	Estrato 3	Antártida	Bogotá D.C.	Bogotá D.C.	No	Trabajador independiente	2586	R		4	4	4	3	3	4	5	3	5	5	4	5	4	1	1	4	5	3	5	Dedicación,Timidez,Disciplina,Educación,Compasión,Tensión	Compasión,Disciplina,Impresión,Vergüenza,Tensión,Inquietud	Timidez,Arrepentimiento,Sospecha,Sorpresa,Orgullo,Vergüenza	5	4	4	5	5	5	4	1	4	3	4	3	5
SIPopsy		2022-07-08	1968	Mujer	Bachillerato	Estrato 3	Colombia	Bogotá D.C.	Bogotá D.C.	No	Labores del hogar	3607	S		2	3	2	1	2	1	2	3	1	1	2	2	3	1	0	4	2	2	2	Agitación,Cordialidad,Tensión,Inquietud,Nostalgia,Compasión	Nostalgia,Dedicación,Tensión,Vergüenza,Compasión,Agitación	Compasión,Aburrición,Trabajo,Vergüenza,Imprudencia,Arrepentimiento	3	1	3	1	3	1	3	3	2	3	2	3	3
SIPopsy		2022-07-08	1995	Mujer	Técnico / Tecnológico	Estrato 2	Colombia	Bogotá D.C.	Bogotá D.C.	No	Labores del hogar	5544	V		2	2	2	2	2	2	2	2	2	2	2	3	2	0	0	2	2	2	2	Tensión,Compasión,Sorpresa,Disciplina,Timidez,Aburrición	Imprudencia,Sospecha,Disciplina,Extroversión,Vergüenza,Agitación	Dedicación,Educación,Sospecha,Inquietud,Disciplina,Cordialidad	3	3	3	3	3	3	3	3	3	3	3	3	3
SIPopsy		2022-07-08	1991	Hombre	Técnico / Tecnológico	Estrato 1	Angola	Bogotá D.C.	Bogotá D.C.	No	Desempleado	2366	C		5	4	3	5	2	3	5	5	4	5	1	1	3	1	1	3	5	5	2	Cordialidad,Disciplina,Imprudencia,Impresión,Vergüenza,Inquietud	Dedicación,Extroversión,Orgullo,Aburrición,Imprudencia,Vergüenza	Extroversión,Educación,Disciplina,Sospecha,Compasión,Vergüenza	3	4	4	4	5	4	5	4	4	4	4	5	4
SIPopsy		2022-07-08	1994	Mujer	Técnico / Tecnológico	Estrato 4	Anguilla	Bogotá D.C.	Bogotá D.C.	No	Empleado de Popsy	4531	G		5	3	5	5	5	5	5	5	4	2	1	2	1	0	0	1	1	2	2	Timidez,Sospecha,Extroversión,Compasión,Vergüenza,Trabajo	Compasión,Educación,Impresión,Trabajo,Emoción,Tensión	Educación,Orgullo,Disciplina,Timidez,Imprudencia,Arrepentimiento	1	3	4	2	2	2	4	2	1	2	4	1	1
SIPopsy		2022-07-08	1987	Mujer	Técnico / Tecnológico	Estrato 3	Colombia	Bogotá D.C.	Bogotá D.C.	No	Trabajador independiente	6088	K		3	3	3	4	2	3	3	3	5	5	4	4	4	1	0	4	4	4	4	Inquietud,Aburrición,Agitación,Vergüenza,Disciplina,Impresión	Agitación,Arrepentimiento,Sospecha,Nostalgia,Educación,Compasión	Tensión,Educación,Extroversión,Sospecha,Aburrición,Inquietud	1	3	1	1	1	2	2	5	5	1	1	5	1
SIPopsy		2022-07-08	1995	Mujer	Bachillerato	Estrato 3	Colombia	Bolívar	Morales	No	Labores del hogar	2235	C		4	5	5	4	4	4	4	5	5	4	3	3	3	1	1	1	1	1	1	Inquietud,Educación,Dedicación,Sorpresa,Cordialidad,Disciplina	Aburrición,Orgullo,Dedicación,Tensión,Compasión,Nostalgia	Arrepentimiento,Timidez,Tensión,Trabajo,Imprudencia,Nostalgia	5	5	4	2	1	1	1	1	5	5	1	2	3
SIPopsy		2022-07-09																																				2	3		3	3	2		2
SIPopsy		2022-07-09	1994	Mujer	Bachillerato	Estrato 1	Colombia	Bogotá D.C.	Bogotá D.C.	No	Desempleado	5214	R		2	2	2	2	2	2	2	2	2	2	2	2	2	0	0	2	2	2	2	Emoción,Sorpresa,Extroversión,Arrepentimiento,Imprudencia,Aburrición	Inquietud,Cordialidad,Disciplina,Orgullo,Trabajo,Nostalgia	Aburrición,Extroversión,Sospecha,Tensión,Cordialidad,Timidez	2	2	2	2	2	2	2	2	2	2	2	2	2
SIPopsy		2022-07-09	1998	Mujer	Técnico / Tecnológico	Estrato 4	Anguilla	Bogotá D.C.	Bogotá D.C.	No	Empleado de Popsy	2674	U		2	4	2	4	2	1	5	2	1	2	2	2	2	0	0	1	1	1	1	Orgullo,Trabajo,Amistad,Cordialidad,Agitación,Sorpresa	Vergüenza,Amistad,Trabajo,Arrepentimiento,Dedicación,Sorpresa	Aburrición,Timidez,Disciplina,Agitación,Compasión,Emoción	2	5	1	4	1	3	4	1	1	2	1	4	2
SIPopsy		2022-07-09	1962	Hombre	Técnico / Tecnológico	Estrato 3	Anguilla	Bogotá D.C.	Bogotá D.C.	No	Desempleado	3557	L		4	2	4	4	4	4	3	3	3	4	2	3	4	1	0	3	3	3	3	Nostalgia,Orgullo,Extroversión,Vergüenza,Cordialidad,Trabajo	Amistad,Sorpresa,Dedicación,Tensión,Imprudencia,Impresión	Educación,Impresión,Agitación,Amistad,Extroversión,Sospecha	2	3	2	2	3	3	3	1	3	2	3	1	3
SIPopsy		2022-07-09
SIPopsy		2022-07-09	1980	Hombre	Bachillerato	Estrato 3	Colombia	Bogotá D.C.	Bogotá D.C.	No	Estudiante	8173	J		3	5	5	5	5	5	5	5	5	5	4	4	4	1	0	3	3	4	4	Amistad,Orgullo,Dedicación,Aburrición,Arrepentimiento,Extroversión	Cordialidad,Arrepentimiento,Educación,Inquietud,Sospecha,Trabajo	Compasión,Amistad,Aburrición,Impresión,Disciplina,Trabajo	3	4	2	5	5	2	5	5	4	4	4	3	2
SIPopsy		2022-07-09	1995	Mujer	Técnico / Tecnológico	Estrato 1	Colombia	Bogotá D.C.	Bogotá D.C.	No	Labores del hogar	2532	R		2	2	2	2	2	2	2	2	2	2	2	2	2	0	0	2	2	2	2	Compasión,Nostalgia,Imprudencia,Amistad,Sorpresa,Vergüenza	Impresión,Imprudencia,Cordialidad,Aburrición,Emoción,Amistad	Arrepentimiento,Disciplina,Imprudencia,Sorpresa,Orgullo,Agitación	3	3	3	3	3	3	3	3	3	3	3	3	3
SIPopsy		2022-07-09	1993	Mujer	Técnico / Tecnológico	Estrato 2	Anguilla	Atlántico	Manatí	No	Desempleado	5258	Y		4	4	5	5	4	2	4	4	4	5	4	4	4	1	1	4	4	4	4	Educación,Timidez,Dedicación,Sospecha,Orgullo,Amistad	Impresión,Dedicación,Vergüenza,Extroversión,Disciplina,Agitación	Cordialidad,Sorpresa,Timidez,Emoción,Disciplina,Extroversión	5	4	5	4	4	5	5	5	5	5	5	5	4
SIPopsy		2022-07-09
SIPopsy		2022-07-09	1990	Hombre	Técnico / Tecnológico	Estrato 1	Bélgica	Bogotá D.C.	Bogotá D.C.	No	Labores del hogar	2334	X		3	3	3	3	3	3	1	1	1	3	2	2	2	0	0	3	3	3	2	Emoción,Agitación,Impresión,Orgullo,Vergüenza,Cordialidad	Trabajo,Compasión,Agitación,Disciplina,Dedicación,Impresión	Agitación,Sospecha,Trabajo,Emoción,Cordialidad,Orgullo	2	2	3	3	3	1	1	2	3	2	3	3	2
SIPopsy		2022-07-09	1996	Mujer	Técnico / Tecnológico	Estrato 2	Antártida	Bogotá D.C.	Bogotá D.C.	No	Labores del hogar	2544	Z		4	4	4	4	4	3	4	4	4	4	5	3	5	1	1	5	5	4	1	Aburrición,Educación,Orgullo,Agitación,Timidez,Trabajo	Vergüenza,Compasión,Extroversión,Disciplina,Aburrición,Arrepentimiento	Extroversión,Sospecha,Educación,Compasión,Timidez,Imprudencia	2	3	3	2	5	2	5	3	5	2	4	5	4
SIPopsy		2022-07-09																																								4		4
SIPopsy		2022-07-09																																								4		4
SIPopsy		2022-07-09																																								4		4
SIPopsy		2022-07-09	1991	Mujer	Título universitario	Estrato 1	Colombia	Bogotá D.C.	Bogotá D.C.	No	Empleado de otra compañía o institución	0687	R		3	3	3	3	4	3	4	4	3	1	3	4	4	1	0	3	3	4	3	Trabajo,Orgullo,Nostalgia,Agitación,Impresión,Inquietud	Extroversión,Sorpresa,Amistad,Educación,Trabajo,Tensión	Cordialidad,Sospecha,Educación,Trabajo,Sorpresa,Timidez	4	4	4	4	4	4	4	4	4	4	4	4	4
SIPopsy		2022-07-09																																									3
SIPopsy		2022-07-09																																								4	3
SIPopsy		2022-07-09
SIPopsy		2022-07-09																																								4	3
SIPopsy		2022-07-09																																					4			4	3
SIPopsy		2022-07-09	1991	Mujer	Título universitario	Estrato 1	Colombia	Bogotá D.C.	Bogotá D.C.	No	Empleado de otra compañía o institución	0687	R		3	4	3	3	3	3	4	4	3	4	4	4	3	1	1	3	3	3	5	Cordialidad,Extroversión,Imprudencia,Dedicación,Timidez,Orgullo	Trabajo,Educación,Amistad,Aburrición,Cordialidad,Inquietud	Nostalgia,Sospecha,Cordialidad,Amistad,Agitación,Educación	3	3	4	4	4	4	3	4	4	4	4	4	4
SIPopsy		2022-07-09	1991	Mujer	Título universitario	Estrato 1	Colombia	Bogotá D.C.	Bogotá D.C.	Sí	Empleado de otra compañía o institución	0687	R		3	3	3	3	3	3	3	3	4	3	3	3	3	1	0	4	3	3	3	Sospecha,Dedicación,Trabajo,Arrepentimiento,Agitación,Vergüenza	Educación,Nostalgia,Timidez,Cordialidad,Orgullo,Imprudencia	Sospecha,Arrepentimiento,Vergüenza,Nostalgia,Compasión,Sorpresa	4	4	4	4	3	3	4	4	3	3	4	3	4
SIPopsy		2022-07-09	1983	Mujer	Bachillerato	Estrato 2	Antártida	Caldas	Belalcázar	No	Desempleado	9568	V		5	3	1	4	2	5	5	5	5	2	4	5	4	0	1	5	5	5	4	Cordialidad,Sorpresa,Arrepentimiento,Trabajo,Dedicación,Aburrición	Sospecha,Imprudencia,Timidez,Aburrición,Amistad,Dedicación	Sospecha,Orgullo,Arrepentimiento,Imprudencia,Disciplina,Extroversión	2	5	5	5	5	5	5	1	3	1	2	3	4
SIPopsy		2022-07-09																																				1
SIPopsy		2022-07-09	1976	Mujer	Bachillerato	Estrato 2	Antártida	Boyacá	Aquitania	No	Desempleado	8568	G		4	4	4	4	5	5	4	4	5	5	5	5	5	1	1	5	5	5	5	Educación,Trabajo,Sospecha,Aburrición,Disciplina,Nostalgia	Arrepentimiento,Extroversión,Impresión,Dedicación,Emoción,Disciplina	Cordialidad,Aburrición,Trabajo,Timidez,Arrepentimiento,Imprudencia	5	4	4	5	5	4	5	5	5	4	5	5	5
SIPopsy		2022-07-09	1976	Mujer	Bachillerato	Estrato 2	Antigua y Barbuda	Boyacá	Ciénega	No	Trabajador independiente	8268	J		3	2	4	4	4	5	3	1	1	2	5	4	4	1	1	4	4	4	4	Compasión,Emoción,Vergüenza,Extroversión,Tensión,Nostalgia	Dedicación,Timidez,Nostalgia,Trabajo,Vergüenza,Imprudencia	Extroversión,Aburrición,Orgullo,Nostalgia,Emoción,Dedicación	5	4	4	3	3	4	5	2	4	1	1	1	3
SIPopsy		2022-07-09	1992	Mujer	Técnico / Tecnológico	Estrato 2	Colombia	Bogotá D.C.	Bogotá D.C.	No	Trabajador independiente	6942	R		4	4	4	4	4	4	4	4	4	4	3	3	4	0	0	3	3	5	3	Extroversión,Sospecha,Educación,Dedicación,Cordialidad,Emoción	Arrepentimiento,Cordialidad,Extroversión,Impresión,Dedicación,Emoción	Cordialidad,Timidez,Inquietud,Dedicación,Educación,Trabajo	5	3	3	3	3	5	4	5	4	5	4	4	2
SIPopsy		2022-07-09	1986	Mujer	Bachillerato	Estrato 2	Argentina	Caldas	Aranzazu	No	Desempleado	8685	B		4	5	4	4	4	5	4	5	4	5	4	4	4	1	1	4	4	4	4	Agitación,Sospecha,Inquietud,Emoción,Timidez,Amistad	Compasión,Cordialidad,Educación,Tensión,Sospecha,Impresión	Tensión,Aburrición,Arrepentimiento,Compasión,Vergüenza,Amistad	4	4	4	4	5	4	4	4	4	4	4	4	4
SIPopsy		2022-07-09	1986	Mujer	Bachillerato	Estrato 2	Argentina	Caldas	Aguadas	No	Desempleado	5685	F		4	4	4	4	5	4	4	4	4	4	4	4	4	1	1	4	4	4	4	Aburrición,Timidez,Emoción,Dedicación,Sospecha,Nostalgia	Compasión,Inquietud,Aburrición,Amistad,Nostalgia,Arrepentimiento	Orgullo,Inquietud,Vergüenza,Compasión,Sorpresa,Educación	4	4	4	4	4	4	4	4	4	5	4	4	4
SIPopsy		2022-07-09	1980	Mujer	Bachillerato	Estrato 2	Argentina	Atlántico	Luruaco	No	Desempleado	4865	K		4	4	4	4	4	4	4	4	4	4	4	4	4	1	1	4	4	4	4	Sorpresa,Cordialidad,Compasión,Orgullo,Impresión,Aburrición	Aburrición,Impresión,Arrepentimiento,Trabajo,Timidez,Inquietud	Timidez,Educación,Sorpresa,Tensión,Amistad,Impresión	4	4	4	4	4	4	4	4	4	4	4	3	4
SIPopsy		2022-07-09	1982	Mujer	Bachillerato	Estrato 2	Armenia	La Guajira	Distracción	No	Desempleado	8668	K		4	3	4	4	4	4	4	4	4	4	4	4	4	1	1	5	4	4	4	Orgullo,Inquietud,Tensión,Imprudencia,Agitación,Disciplina	Tensión,Agitación,Compasión,Arrepentimiento,Sorpresa,Educación	Sospecha,Emoción,Imprudencia,Orgullo,Extroversión,Cordialidad	4	4	4	3	3	4	4	4	4	4	3	4	4
SIPopsy		2022-07-09	1969	Mujer	Bachillerato	Estrato 2	Andorra	Bogotá D.C.	Bogotá D.C.	No	Trabajador independiente	4535	B		4	4	4	4	4	4	4	4	4	4	4	5	4	1	1	4	4	4	4	Imprudencia,Orgullo,Agitación,Emoción,Cordialidad,Timidez	Vergüenza,Disciplina,Nostalgia,Emoción,Educación,Trabajo	Educación,Imprudencia,Dedicación,Amistad,Tensión,Vergüenza	4	5	4	4	4	4	5	4	5	4	4	4	4
SIPopsy		2022-07-09	1969	Mujer	Bachillerato	Estrato 3	Colombia	Cundinamarca	Gachala	No	Trabajador independiente	2103	M		4	4	5	5	4	5	3	5	4	4	4	4	3	1	1	1	2	1	3	Vergüenza,Amistad,Aburrición,Sorpresa,Impresión,Extroversión	Educación,Cordialidad,Arrepentimiento,Imprudencia,Trabajo,Compasión	Compasión,Tensión,Imprudencia,Sospecha,Disciplina,Amistad	4	3	4	4	4	4	4	5	4	5	4	5	4
SIPopsy		2022-07-09	1980	Mujer	Bachillerato	Estrato 2	Antigua y Barbuda	Caldas	Pácora	No	Trabajador independiente	8856	C		4	4	4	3	4	4	4	4	4	4	3	4	4	1	1	4	5	4	4	Agitación,Compasión,Disciplina,Educación,Orgullo,Vergüenza	Sospecha,Impresión,Amistad,Extroversión,Orgullo,Educación	Dedicación,Amistad,Imprudencia,Aburrición,Sospecha,Disciplina	3	4	4	4	3	3	4	4	4	4	5	2	3
SIPopsy		2022-07-09	1959	Mujer	Bachillerato	Estrato 1	Argelia	Boyacá	Ciénega	No	Estudiante	4785	V		5	5	5	5	5	5	5	5	5	5	5	5	5	1	1	5	5	5	5	Inquietud,Emoción,Dedicación,Tensión,Compasión,Orgullo	Nostalgia,Inquietud,Trabajo,Arrepentimiento,Aburrición,Cordialidad	Vergüenza,Tensión,Sorpresa,Nostalgia,Compasión,Trabajo	5	5	5	5	5	5	5	5	5	5	5	5	5
SIPopsy		2022-07-09
SIPopsy		2022-07-09	1959	Mujer	Bachillerato	Estrato 1	Colombia	Boyacá	Boyacá	No	Labores del hogar	8524	A		5	5	5	5	5	5	5	5	5	5	5	5	5	1	1	5	5	5	5	Timidez,Sospecha,Tensión,Inquietud,Agitación,Emoción	Dedicación,Extroversión,Arrepentimiento,Aburrición,Orgullo,Amistad	Orgullo,Agitación,Emoción,Compasión,Inquietud,Cordialidad	5	5	5	5	5	5	5	5	5	5	5	5	5
SIPopsy		2022-07-09																																							4	4
SIPopsy		2022-07-09																																								4
SIPopsy		2022-07-09	1969	Mujer	Bachillerato	Estrato 3	Colombia	Cundinamarca	Cachipay	No	Trabajador independiente	2103	M		4	4	2	3	4	4	4	4	4	4	4	4	4	1	1	1	2	4	1	Impresión,Sorpresa,Trabajo,Timidez,Disciplina,Vergüenza	Educación,Emoción,Sorpresa,Orgullo,Dedicación,Vergüenza	Arrepentimiento,Timidez,Tensión,Impresión,Vergüenza,Disciplina	4	4	3	4	4	4	4	4	4	4	4	4	4
SIPopsy		2022-07-09	1985	Mujer	Bachillerato	Estrato 2	Antártida	Bolívar	Cantagallo	No	Trabajador independiente	8888	C		4	4	4	4	4	4	3	4	4	4	4	4	4	1	1	4	4	3	4	Extroversión,Amistad,Orgullo,Trabajo,Nostalgia,Tensión	Sorpresa,Vergüenza,Compasión,Trabajo,Dedicación,Inquietud	Tensión,Amistad,Extroversión,Emoción,Dedicación,Trabajo	4	3	4	4	4	4	4	4	4	4	4	4	4
SIPopsy		2022-07-09	1958	Mujer	Bachillerato	Estrato 2	Anguilla	Bolívar	Cantagallo	No	Trabajador independiente	8967	C		4	4	4	4	4	4	4	4	4	4	4	4	5	1	1	4	4	4	4	Inquietud,Aburrición,Extroversión,Timidez,Impresión,Educación	Disciplina,Educación,Cordialidad,Sorpresa,Impresión,Timidez	Timidez,Vergüenza,Nostalgia,Compasión,Dedicación,Sorpresa	4	4	4	4	3	4	3	4	4	4	3	4	4
SIPopsy		2022-07-09	1959	Mujer	Bachillerato	Estrato 1	Colombia	Boyacá	Boyacá	No	Labores del hogar	2485	A		5	5	5	5	5	5	5	5	5	5	5	5	5	1	1	5	5	5	5	Cordialidad,Tensión,Trabajo,Compasión,Nostalgia,Timidez	Impresión,Aburrición,Agitación,Orgullo,Cordialidad,Sorpresa	Orgullo,Agitación,Nostalgia,Imprudencia,Disciplina,Dedicación	5	5	5	5	5	5	5	5	5	5	5	5	5
SIPopsy		2022-07-09	1983	Mujer	Bachillerato	Estrato 2	Angola	Boyacá	Chinavita	No	Desempleado	5968	B		4	4	4	4	4	4	4	4	4	4	4	4	4	1	1	4	4	4	4	Inquietud,Emoción,Vergüenza,Nostalgia,Tensión,Sorpresa	Vergüenza,Emoción,Arrepentimiento,Compasión,Disciplina,Trabajo	Emoción,Aburrición,Inquietud,Arrepentimiento,Tensión,Impresión	4	4	4	4	4	4	4	4	4	4	4	4	4
SIPopsy		2022-07-09
SIPopsy		2022-07-09	1969	Mujer	Bachillerato	Estrato 3	Dinamarca	Cundinamarca	Cajicá	No	Estudiante	1523	C		3	2	4	2	3	4	4	4	4	2	2	3	4	0	0	4	1	2	3	Disciplina,Impresión,Tensión,Arrepentimiento,Timidez,Inquietud	Tensión,Imprudencia,Disciplina,Emoción,Agitación,Educación	Arrepentimiento,Sorpresa,Educación,Emoción,Vergüenza,Trabajo	4	3	4	3	3	4	4	5	5	4	5	5	5
SIPopsy		2022-07-09	1959	Mujer	Bachillerato	Estrato 1	Colombia	Boyacá	Boyacá	No	Labores del hogar	2485	A		5	5	5	5	5	5	5	5	5	5	5	5	5	1	1	5	5	5	5	Tensión,Disciplina,Extroversión,Timidez,Orgullo,Imprudencia	Compasión,Vergüenza,Sospecha,Cordialidad,Disciplina,Agitación	Impresión,Amistad,Extroversión,Trabajo,Inquietud,Compasión	5	5	5	5	5	5	5	5	5	5	5	5	5
SIPopsy		2022-07-09	1983	Hombre	Bachillerato	Estrato 2	Antigua y Barbuda	Boyacá	Almeida	No	Trabajador independiente	8463	N		3	4	3	4	4	4	4	4	3	4	4	4	4	1	1	4	4	4	4	Compasión,Cordialidad,Trabajo,Sorpresa,Amistad,Imprudencia	Timidez,Dedicación,Sospecha,Trabajo,Vergüenza,Extroversión	Amistad,Sorpresa,Emoción,Compasión,Disciplina,Extroversión	3	2	3	3	3	3	3	4	3	3	4	3	4
SIPopsy		2022-07-09	1959	Mujer	Bachillerato	Estrato 1	Colombia	Boyacá	Boyacá	No	Labores del hogar	2485	A		5	5	5	5	5	5	5	5	5	5	5	5	5	1	1	5	5	5	5	Extroversión,Agitación,Amistad,Tensión,Arrepentimiento,Nostalgia	Amistad,Compasión,Dedicación,Timidez,Trabajo,Aburrición	Arrepentimiento,Vergüenza,Extroversión,Impresión,Tensión,Inquietud	5	5	5	5	5	5	5	5	5	5	5	5	5
SIPopsy		2022-07-09	1969	Mujer	Primaria	Estrato 2	Colombia	Bogotá D.C.	Bogotá D.C.	No	Trabajador independiente	8653	B		4	4	4	3	5	3	4	5	4	4	2	2	4	1	1	2	5	4	4	Orgullo,Agitación,Sospecha,Sorpresa,Disciplina,Cordialidad	Disciplina,Imprudencia,Sorpresa,Emoción,Vergüenza,Inquietud	Dedicación,Disciplina,Compasión,Emoción,Vergüenza,Impresión	5	4	4	3	4	4	4	4	2	4	4	4	4
SIPopsy		2022-07-09	1998	Mujer	Bachillerato	Estrato 2	Colombia	Bogotá D.C.	Bogotá D.C.	No	Empleado de otra compañía o institución	8102	M		2	4	4	2	2	2	2	2	2	2	2	2	1	0	0	2	2	2	2	Arrepentimiento,Impresión,Tensión,Inquietud,Cordialidad,Sospecha	Impresión,Tensión,Compasión,Dedicación,Extroversión,Trabajo	Cordialidad,Sorpresa,Tensión,Impresión,Sospecha,Imprudencia	2	4	2	4	2	2	3	1	1	1	3	2	3
SIPopsy		2022-07-09	1986	Mujer	Bachillerato	Estrato 1	Austria	Boyacá	Almeida	No	Labores del hogar	5865	B		4	3	4	4	4	4	4	4	4	4	4	4	3	1	1	4	4	4	4	Sorpresa,Dedicación,Cordialidad,Nostalgia,Impresión,Extroversión	Sospecha,Vergüenza,Tensión,Sorpresa,Emoción,Dedicación	Amistad,Agitación,Sorpresa,Impresión,Disciplina,Trabajo	4	4	4	4	4	4	4	4	4	4	4	4	4
SIPopsy		2022-07-09	1998	Hombre	Bachillerato	Estrato 2	Colombia	Bogotá D.C.	Bogotá D.C.	No	Empleado de otra compañía o institución	3060	B		2	3	1	3	3	3	2	4	3	2	4	3	3	0	0	4	4	1	4	Vergüenza,Arrepentimiento,Tensión,Impresión,Compasión,Nostalgia	Emoción,Disciplina,Educación,Sospecha,Aburrición,Cordialidad	Vergüenza,Orgullo,Nostalgia,Agitación,Sospecha,Disciplina	3	4	1	3	4	3	2	1	4	3	3	3	3
SIPopsy		2022-07-09	1959	Mujer	Bachillerato	Estrato 1	Colombia	Boyacá	Boyacá	No	Labores del hogar	2485	A		5	5	5	5	5	5	5	5	5	5	5	5	5	1	1	5	5	5	5	Agitación,Aburrición,Compasión,Emoción,Nostalgia,Educación	Extroversión,Impresión,Imprudencia,Orgullo,Compasión,Aburrición	Imprudencia,Agitación,Extroversión,Educación,Dedicación,Cordialidad	5	5	5	5	5	5	5	5	5	5	5	5	5
SIPopsy		2022-07-09	1986	Hombre	Bachillerato	Estrato 3	Colombia	Bogotá D.C.	Bogotá D.C.	No	Desempleado	8712	R		4	4	4	4	4	4	4	4	4	4	4	4	4	1	1	4	4	4	4	Agitación,Impresión,Extroversión,Educación,Vergüenza,Cordialidad	Amistad,Impresión,Vergüenza,Trabajo,Disciplina,Timidez	Imprudencia,Agitación,Compasión,Aburrición,Nostalgia,Orgullo	4	3	4	4	4	4	3	3	3	3	2	3	4
SIPopsy		2022-07-09	1972	Mujer	Bachillerato	Estrato 2	Barbados	Antioquia	Amalfi	No	Desempleado	2895	B		4	4	5	4	4	4	4	4	4	5	5	5	4	1	1	5	5	5	4	Compasión,Inquietud,Arrepentimiento,Educación,Aburrición,Agitación	Imprudencia,Trabajo,Emoción,Aburrición,Arrepentimiento,Vergüenza	Disciplina,Emoción,Sospecha,Inquietud,Trabajo,Impresión	4	4	4	4	4	4	4	4	4	4	4	4	4
SIPopsy		2022-07-09	1973	Hombre	Primaria	Estrato 1	Australia	Atlántico	Galapa	No	Estudiante	5628	J		4	4	3	4	4	4	4	4	4	4	4	3	4	1	1	4	4	4	5	Arrepentimiento,Disciplina,Imprudencia,Orgullo,Aburrición,Nostalgia	Timidez,Arrepentimiento,Imprudencia,Agitación,Inquietud,Impresión	Cordialidad,Impresión,Tensión,Imprudencia,Agitación,Amistad	4	2	5	4	3	3	3	4	4	3	3	3	3
SIPopsy		2022-07-09	1998	Mujer	Primaria	Estrato 3	Colombia	Bogotá D.C.	Bogotá D.C.	No	Trabajador independiente	8102	S		5	4	3	5	5	3	4	5	5	3	5	5	5	1	1	5	3	5	5	Educación,Emoción,Amistad,Orgullo,Arrepentimiento,Sorpresa	Aburrición,Timidez,Sorpresa,Tensión,Nostalgia,Cordialidad	Orgullo,Compasión,Cordialidad,Amistad,Sorpresa,Trabajo	4	4	4	4	4	4	5	5	5	5	4	4	4
SIPopsy		2022-07-09	1959	Mujer	Primaria	Estrato 1	Colombia	Boyacá	Boyacá	No	Labores del hogar	2485	A		5	5	5	5	5	5	5	5	5	5	5	5	5	1	1	5	5	5	5	Arrepentimiento,Orgullo,Vergüenza,Aburrición,Trabajo,Timidez	Vergüenza,Dedicación,Timidez,Impresión,Educación,Orgullo	Cordialidad,Compasión,Educación,Trabajo,Amistad,Dedicación	5	5	5	5	5	5	5	5	5	5	5	5	5
SIPopsy		2022-07-09	1983	Mujer	Bachillerato	Estrato 3	Argentina	Amazonas	La Pedrera	No	Desempleado	5806	N		4	4	4	4	4	5	4	4	5	5	4	4	4	1	1	4	4	4	4	Arrepentimiento,Extroversión,Nostalgia,Dedicación,Emoción,Timidez	Amistad,Educación,Arrepentimiento,Nostalgia,Imprudencia,Dedicación	Agitación,Emoción,Disciplina,Inquietud,Extroversión,Dedicación	4	4	4	4	4	4	4	4	4	4	4	4	4
SIPopsy		2022-07-09	1982	Hombre	Primaria	Estrato 1	Andorra	Antioquia	Amalfi	No	Desempleado	1845	N		4	3	4	4	4	5	4	5	4	4	4	4	4	1	1	4	5	4	4	Timidez,Imprudencia,Disciplina,Compasión,Emoción,Impresión	Emoción,Nostalgia,Educación,Imprudencia,Trabajo,Cordialidad	Dedicación,Agitación,Cordialidad,Amistad,Vergüenza,Disciplina	4	4	4	4	4	4	5	4	4	4	4	4	4
SIPopsy		2022-07-09	1998	Mujer	Técnico / Tecnológico	Estrato 2	Colombia	Bogotá D.C.	Bogotá D.C.	No	Empleado de Popsy	8102	M		1	1	1	1	1	1	1	1	1	1	3	1	4	0	0	4	3	2	2	Tensión,Dedicación,Cordialidad,Amistad,Orgullo,Arrepentimiento	Extroversión,Sospecha,Tensión,Nostalgia,Agitación,Compasión	Amistad,Aburrición,Orgullo,Nostalgia,Imprudencia,Educación	3	3	2	2	3	2	2	1	1	1	2	2	4
SIPopsy		2022-07-09	1959	Mujer	Bachillerato	Estrato 1	Anguilla	Caldas	Belalcázar	No	Labores del hogar	2485	A		5	5	5	5	5	5	5	5	5	5	5	5	5	1	1	5	5	5	5	Trabajo,Inquietud,Disciplina,Aburrición,Amistad,Imprudencia	Timidez,Inquietud,Aburrición,Impresión,Compasión,Orgullo	Agitación,Arrepentimiento,Imprudencia,Educación,Inquietud,Sospecha	5	5	5	5	5	5	5	5	5	5	5	5	5
SIPopsy		2022-07-09	1983	Hombre	Bachillerato	Estrato 2	Samoa Americana	Atlántico	Galapa	No	Trabajador independiente	2885	N		3	4	4	4	4	3	3	4	4	4	4	4	4	1	1	4	4	4	3	Sospecha,Impresión,Extroversión,Emoción,Orgullo,Imprudencia	Dedicación,Agitación,Timidez,Trabajo,Imprudencia,Tensión	Educación,Emoción,Extroversión,Sospecha,Nostalgia,Timidez	4	4	4	3	3	4	4	4	3	3	3	3	4
SIPopsy		2022-07-09	1983	Hombre	Primaria	Estrato 2	Armenia	Caldas	Belalcázar	No	Desempleado	8685	N		3	3	4	3	4	4	4	4	4	4	3	4	4	1	1	4	3	4	4	Compasión,Nostalgia,Disciplina,Tensión,Amistad,Timidez	Vergüenza,Compasión,Emoción,Educación,Aburrición,Imprudencia	Arrepentimiento,Sospecha,Timidez,Cordialidad,Tensión,Inquietud	3	4	4	4	3	4	4	3	3	3	4	3	3
SIPopsy		2022-07-09	1998	Mujer	Bachillerato	Estrato 2	Colombia	Bogotá D.C.	Bogotá D.C.	No	Trabajador independiente	8102	M		3	4	3	4	2	1	4	4	5	3	4	4	4	1	1	5	4	4	4	Dedicación,Disciplina,Imprudencia,Sorpresa,Aburrición,Trabajo	Disciplina,Compasión,Nostalgia,Agitación,Timidez,Amistad	Impresión,Vergüenza,Extroversión,Sospecha,Tensión,Disciplina	4	2	2	3	3	3	4	3	3	3	2	2	3
SIPopsy		2022-07-09	1959	Mujer	Bachillerato	Estrato 1	Colombia	Boyacá	Boyacá	No	Labores del hogar	2485	A		5	5	5	5	5	5	5	5	5	5	5	5	5	1	1	5	5	5	5	Vergüenza,Emoción,Cordialidad,Sospecha,Arrepentimiento,Sorpresa	Inquietud,Cordialidad,Aburrición,Amistad,Dedicación,Extroversión	Tensión,Aburrición,Timidez,Disciplina,Nostalgia,Arrepentimiento	5	5	5	5	5	5	5	5	5	5	5	5	5
SIPopsy		2022-07-09	1983	Hombre	Primaria	Estrato 1	Armenia	Arauca	Bogota	No	Trabajador independiente	5095	H		4	3	4	3	4	3	3	3	3	4	4	4	4	1	1	3	4	3	4	Sospecha,Trabajo,Dedicación,Nostalgia,Tensión,Inquietud	Arrepentimiento,Impresión,Inquietud,Nostalgia,Imprudencia,Orgullo	Inquietud,Emoción,Sorpresa,Cordialidad,Nostalgia,Timidez	4	3	4	4	4	4	4	4	4	4	4	4	4
SIPopsy		2022-07-09	1983	Hombre	Primaria	Estrato 1	Antártida	Cesar	Astrea	No	Estudiante	8652	B		4	3	3	4	4	4	4	3	4	4	4	4	4	1	1	4	4	4	4	Extroversión,Arrepentimiento,Trabajo,Emoción,Impresión,Vergüenza	Timidez,Orgullo,Sorpresa,Compasión,Trabajo,Vergüenza	Inquietud,Emoción,Orgullo,Sorpresa,Compasión,Arrepentimiento	4	4	4	4	4	3	4	3	4	4	4	3	4
SIPopsy		2022-07-09	1969	Mujer	Bachillerato	Estrato 3	Dinamarca	Bogotá D.C.	Bogotá D.C.	No	Trabajador independiente	1032	M		2	2	2	2	3	2	2	2	1	2	1	2	2	1	0	2	2	2	1	Nostalgia,Arrepentimiento,Timidez,Aburrición,Disciplina,Vergüenza	Nostalgia,Timidez,Dedicación,Impresión,Orgullo,Vergüenza	Cordialidad,Orgullo,Extroversión,Imprudencia,Aburrición,Educación	3	2	3	2	2	2	3	2	2	4	2	2	4
SIPopsy		2022-07-09	1998	Hombre	Bachillerato	Estrato 2	Colombia	Bogotá D.C.	Bogotá D.C.	No	Trabajador independiente	3060	G		4	5	3	3	4	5	4	3	5	4	5	5	4	1	1	5	5	5	5	Amistad,Emoción,Trabajo,Orgullo,Agitación,Impresión	Cordialidad,Educación,Nostalgia,Tensión,Imprudencia,Impresión	Arrepentimiento,Compasión,Amistad,Sospecha,Cordialidad,Disciplina	3	5	5	5	5	5	5	5	5	4	5	5	5
SIPopsy		2022-07-09	1959	Mujer	Bachillerato	Estrato 1	Colombia	Boyacá	Boyacá	No	Labores del hogar	2485	A		5	5	5	5	5	5	5	5	5	5	5	5	5	1	1	5	5	5	5	Nostalgia,Extroversión,Dedicación,Compasión,Sorpresa,Orgullo	Trabajo,Sorpresa,Emoción,Inquietud,Dedicación,Imprudencia	Educación,Timidez,Amistad,Sospecha,Dedicación,Nostalgia	5	5	5	5	5	5	5	5	5	5	5	5	5
SIPopsy		2022-07-09	1953	Mujer	Bachillerato	Estrato 2	Andorra	Atlántico	Luruaco	No	Trabajador independiente	5388	C		4	4	4	4	5	4	4	3	4	4	5	4	4	1	1	4	4	4	4	Sorpresa,Compasión,Cordialidad,Disciplina,Tensión,Agitación	Disciplina,Extroversión,Imprudencia,Emoción,Impresión,Agitación	Agitación,Extroversión,Sospecha,Compasión,Imprudencia,Emoción	4	4	4	4	4	4	4	4	3	4	4	4	4
SIPopsy		2022-07-09	1953	Hombre	Bachillerato	Estrato 2	Armenia	Boyacá	Betéitiva	No	Desempleado	1952	H		4	3	4	4	4	4	3	4	4	3	4	4	4	1	1	4	4	4	4	Timidez,Orgullo,Disciplina,Aburrición,Tensión,Inquietud	Vergüenza,Nostalgia,Aburrición,Impresión,Imprudencia,Compasión	Sospecha,Compasión,Nostalgia,Emoción,Timidez,Dedicación	4	3	3	4	4	3	3	3	3	4	4	4	3
SIPopsy		2022-07-09	1969	Mujer	Bachillerato	Estrato 3	Anguilla	Bogotá D.C.	Bogotá D.C.	No	Desempleado	1032	M		2	2	2	3	2	4	2	2	2	3	3	3	2	1	0	2	2	2	2	Tensión,Arrepentimiento,Educación,Disciplina,Agitación,Timidez	Tensión,Educación,Compasión,Vergüenza,Sospecha,Dedicación	Sospecha,Educación,Timidez,Agitación,Impresión,Compasión	3	3	3	2	3	2	3	3	2	3	3	3	2
SIPopsy		2022-07-09	1987	Hombre	Técnico / Tecnológico	Estrato 3	Colombia	Bogotá D.C.	Bogotá D.C.	No	Trabajador independiente	9366	O	robin10221@hotmail.com	4	5	5	4	5	4	4	4	5	4	4	4	4	1	1	3	1	1	3	Vergüenza,Cordialidad,Dedicación,Nostalgia,Inquietud,Aburrición	Sorpresa,Emoción,Vergüenza,Educación,Aburrición,Agitación	Compasión,Amistad,Cordialidad,Agitación,Trabajo,Aburrición	5	2	5	2	5	5	5	5	2	2	5	5	5
SIPopsy		2022-07-09	1969	Mujer	Bachillerato	Estrato 3	Camerún	Bogotá D.C.	Bogotá D.C.	No	Trabajador independiente	2103	M		3	1	2	2	4	2	2	2	2	2	2	2	2	1	0	2	2	2	2	Extroversión,Disciplina,Emoción,Aburrición,Vergüenza,Nostalgia	Extroversión,Vergüenza,Agitación,Imprudencia,Compasión,Disciplina	Sorpresa,Aburrición,Inquietud,Dedicación,Trabajo,Vergüenza	2	2	1	2	2	2	2	2	2	3	2	2	3
SIPopsy		2022-07-09	1953	Mujer	Bachillerato	Estrato 2	Antártida	Caldas	Chinchiná	No	Trabajador independiente	2865	V		4	4	3	4	4	4	4	3	3	4	3	3	3	1	1	3	4	4	4	Aburrición,Cordialidad,Amistad,Sorpresa,Disciplina,Compasión	Emoción,Sorpresa,Orgullo,Agitación,Amistad,Cordialidad	Arrepentimiento,Compasión,Disciplina,Inquietud,Trabajo,Impresión	4	4	4	4	4	4	4	5	4	4	4	4	4
SIPopsy		2022-07-09	1959	Mujer	Bachillerato	Estrato 1	Colombia	Boyacá	Boyacá	No	Labores del hogar	2485	A		5	5	5	5	5	5	5	5	5	5	5	5	5	1	1	5	5	5	5	Amistad,Agitación,Arrepentimiento,Extroversión,Tensión,Emoción	Dedicación,Sorpresa,Vergüenza,Agitación,Emoción,Sospecha	Orgullo,Disciplina,Amistad,Cordialidad,Tensión,Nostalgia	5	5	5	5	5	5	5	5	5	5	5	5	5
SIPopsy		2022-07-09	1969	Mujer	Primaria	Estrato 1	Mauritania	Antioquia	Alejandría	No	Desempleado	8296	P		4	4	5	3	4	4	5	3	4	4	3	3	5	1	1	3	4	3	3	Orgullo,Aburrición,Timidez,Cordialidad,Extroversión,Disciplina	Inquietud,Compasión,Sorpresa,Vergüenza,Nostalgia,Dedicación	Emoción,Aburrición,Arrepentimiento,Orgullo,Dedicación,Tensión	3	4	4	4	5	2	4	5	3	2	4	3	5
SIPopsy		2022-07-09	1969	Mujer	Bachillerato	Estrato 4	Anguilla	Cauca	Cajibío	No	Trabajador independiente	1032	M		2	2	2	2	2	3	2	2	3	2	2	2	2	1	1	2	2	2	2	Cordialidad,Imprudencia,Arrepentimiento,Emoción,Nostalgia,Agitación	Compasión,Dedicación,Vergüenza,Imprudencia,Disciplina,Sospecha	Vergüenza,Tensión,Extroversión,Cordialidad,Arrepentimiento,Impresión	4	2	3	2	4	3	3	2	2	2	2	2	4
SIPopsy		2022-07-09	1983	Mujer	Bachillerato	Estrato 2	Angola	Antioquia	Argelia	No	Desempleado	2563	V		4	4	4	4	4	3	4	4	4	4	3	4	3	1	1	4	4	3	3	Tensión,Emoción,Arrepentimiento,Vergüenza,Compasión,Inquietud	Nostalgia,Aburrición,Trabajo,Impresión,Arrepentimiento,Cordialidad	Tensión,Nostalgia,Educación,Sorpresa,Trabajo,Cordialidad	3	4	3	3	4	3	4	4	3	4	3	3	3
SIPopsy		2022-07-09	1987	Hombre	Técnico / Tecnológico	Estrato 3	Colombia	Bogotá D.C.	Bogotá D.C.	Sí	Desempleado	9366	O		2	2	3	5	4	3	5	4	3	4	1	2	2	1	0	1	1	1	1	Vergüenza,Trabajo,Sorpresa,Emoción,Orgullo,Inquietud	Arrepentimiento,Timidez,Orgullo,Disciplina,Sospecha,Impresión	Sospecha,Amistad,Tensión,Aburrición,Trabajo,Emoción	2	4	5	1	3	3	1	2	2	5	3	1	5
SIPopsy		2022-07-09	1959	Mujer	Bachillerato	Estrato 1	Colombia	Boyacá	Boyacá	No	Labores del hogar	2485	A		5	5	5	5	5	5	5	5	5	5	5	5	5	1	1	5	5	5	5	Emoción,Compasión,Educación,Timidez,Sospecha,Sorpresa	Inquietud,Arrepentimiento,Timidez,Emoción,Impresión,Cordialidad	Inquietud,Educación,Tensión,Emoción,Dedicación,Orgullo	5	5	5	5	5	5	5	5	5	5	5	5	5
SIPopsy		2022-07-09	1969	Mujer	Bachillerato	Estrato 1	Anguilla	Bogotá D.C.	Bogotá D.C.	No	Trabajador independiente	2103	M		2	2	2	2	2	2	2	2	2	2	2	2	2	0	0	2	2	2	1	Sorpresa,Amistad,Educación,Inquietud,Arrepentimiento,Aburrición	Nostalgia,Educación,Trabajo,Disciplina,Arrepentimiento,Cordialidad	Vergüenza,Sorpresa,Trabajo,Nostalgia,Compasión,Imprudencia	2	2	2	2	2	2	2	2	2	2	2	2	3
SIPopsy		2022-07-09	1969	Hombre	Bachillerato	Estrato 2	Andorra	Bogotá D.C.	Bogotá D.C.	No	Desempleado	1534	C		3	3	3	4	4	4	4	3	3	4	4	4	5	1	0	4	5	1	5	Sorpresa,Imprudencia,Nostalgia,Agitación,Timidez,Vergüenza	Vergüenza,Sorpresa,Aburrición,Dedicación,Nostalgia,Compasión	Impresión,Timidez,Amistad,Emoción,Sorpresa,Arrepentimiento	4	4	5	4	5	4	3	4	4	2	4	3	3
SIPopsy		2022-07-09	1998	Mujer	Técnico / Tecnológico	Estrato 2	Colombia	Bogotá D.C.	Bogotá D.C.	No	Desempleado	5412	K	juliethpuentes04@gmail.com	3	2	3	3	3	3	3	3	3	2	2	3	1	0	1	2	3	3	2	Vergüenza,Educación,Orgullo,Sorpresa,Inquietud,Arrepentimiento	Nostalgia,Amistad,Agitación,Aburrición,Trabajo,Dedicación	Arrepentimiento,Nostalgia,Sorpresa,Dedicación,Imprudencia,Sospecha	2	1	2	5	3	3	2	3	3	1	3	3	3
SIPopsy		2022-07-09													3	3	3	4	2	4	3	4	4	3	5	3	3	0	1	1	1	3	1	Sorpresa,Disciplina,Arrepentimiento,Agitación,Trabajo,Aburrición	Sorpresa,Agitación,Nostalgia,Arrepentimiento,Compasión,Imprudencia	Sospecha,Arrepentimiento,Orgullo,Dedicación,Vergüenza,Tensión	3	2	4	5	2	5	5	2	5	2	5	4	2
SIPopsy		2022-07-09	1996	Mujer	Técnico / Tecnológico	Estrato 2	Colombia								2	2	4	2	2	3	2	2	2	2	2	2	2	0	0	3	2	2	4	Amistad,Orgullo,Vergüenza,Cordialidad,Impresión,Aburrición	Amistad,Sospecha,Trabajo,Orgullo,Educación,Compasión	Sospecha,Aburrición,Tensión,Imprudencia,Inquietud,Trabajo	2	3	2	2	2	2	2	2	2	2	2	2	3
SIPopsy		2022-07-09	1959	Mujer	Bachillerato	Estrato 1	Colombia	Boyacá	Boyacá	No	Labores del hogar	2485	A		5	5	5	5	5	5	5	5	5	5	5	5	5	1	1	5	5	5	5	Aburrición,Extroversión,Nostalgia,Timidez,Imprudencia,Vergüenza	Impresión,Educación,Sospecha,Trabajo,Imprudencia,Tensión	Compasión,Arrepentimiento,Tensión,Orgullo,Imprudencia,Disciplina	5	5	5	5	5	5	5	5	5	5	5	5	5
SIPopsy		2022-07-09	1973	Mujer	Bachillerato	Estrato 2	Anguilla	Boyacá	Ciénega	No	Trabajador independiente	4586	C		3	3	3	4	3	3	3	4	3	4	4	4	4	1	1	3	3	4	3	Sorpresa,Timidez,Sospecha,Amistad,Trabajo,Educación	Cordialidad,Extroversión,Inquietud,Vergüenza,Nostalgia,Disciplina	Imprudencia,Sorpresa,Inquietud,Orgullo,Timidez,Dedicación	3	3	3	3	4	4	3	3	3	3	3	3	3
SIPopsy		2022-07-09	1987	Hombre	Técnico / Tecnológico	Estrato 3	Colombia	Bogotá D.C.	Bogotá D.C.	No	Desempleado	9366	O		5	1	1	1	3	2	1	4	4	2	1	1	1	0	1	1	1	1	1	Sospecha,Orgullo,Inquietud,Compasión,Impresión,Imprudencia	Inquietud,Sospecha,Emoción,Imprudencia,Vergüenza,Trabajo	Imprudencia,Disciplina,Compasión,Impresión,Nostalgia,Amistad	2	1	1	4	4	1	5	1	4	2	1	5	5
SIPopsy		2022-07-09	1969	Mujer	Bachillerato	Estrato 2	Armenia	Bogotá D.C.	Bogotá D.C.	No	Desempleado	2108	V		3	2	2	2	3	2	2	2	2	2	2	2	2	0	1	2	2	3	3	Sospecha,Cordialidad,Orgullo,Vergüenza,Tensión,Impresión	Educación,Extroversión,Orgullo,Timidez,Compasión,Disciplina	Inquietud,Nostalgia,Trabajo,Tensión,Cordialidad,Emoción	2	2	2	2	2	3	2	2	2	2	2	2	2
SIPopsy		2022-07-09	1969	Mujer	Bachillerato	Estrato 2	Angola	Bogotá D.C.	Bogotá D.C.	No	Desempleado	1234	H		4	3	4	3	3	5	5	3	3	3	5	3	4	1	1	4	4	5	5	Inquietud,Extroversión,Agitación,Orgullo,Trabajo,Aburrición	Agitación,Tensión,Nostalgia,Sorpresa,Dedicación,Imprudencia	Impresión,Agitación,Sorpresa,Timidez,Aburrición,Tensión	4	4	4	3	3	5	5	5	5	3	4	5	4
SIPopsy		2022-07-09	1983	Mujer	Bachillerato	Estrato 2	Angola	Caldas	Chinchiná	No	Labores del hogar	5608	V		4	5	4	4	4	4	4	4	4	4	4	4	4	1	1	3	4	4	3	Emoción,Amistad,Cordialidad,Arrepentimiento,Disciplina,Timidez	Aburrición,Agitación,Imprudencia,Cordialidad,Impresión,Sospecha	Inquietud,Cordialidad,Extroversión,Educación,Dedicación,Impresión	3	3	4	4	3	3	3	3	3	3	3	3	4
SIPopsy		2022-07-09	1959	Mujer	Bachillerato	Estrato 1	Colombia	Boyacá	Boyacá	No	Labores del hogar	2485	A		5	5	5	5	5	5	5	5	5	5	5	5	5	1	1	5	5	5	5	Orgullo,Educación,Trabajo,Vergüenza,Tensión,Sospecha	Vergüenza,Sorpresa,Agitación,Educación,Arrepentimiento,Imprudencia	Tensión,Trabajo,Imprudencia,Timidez,Extroversión,Agitación	5	5	5	5	5	5	5	5	5	5	5	5	5
SIPopsy		2022-07-09	1987	Hombre	Técnico / Tecnológico	Estrato 3	Colombia	Bogotá D.C.	Bogotá D.C.	No	Desempleado	9366	O		1	1	1	2	3	1	1	2	2	1	1	2	1	1	0	1	1	4	1	Educación,Impresión,Arrepentimiento,Disciplina,Orgullo,Cordialidad	Nostalgia,Aburrición,Sorpresa,Impresión,Tensión,Emoción	Aburrición,Orgullo,Timidez,Inquietud,Vergüenza,Amistad	3	2	3	1	3	3	3	3	3	3	3	3	4
SIPopsy		2022-07-09
SIPopsy		2022-07-09	1969	Mujer	Bachillerato	Estrato 1	Colombia	Cundinamarca	Bojacá	No	Trabajador independiente	1232	U		2	2	1	2	2	1	1	2	2	2	2	2	2	0	1	2	2	2	2	Educación,Vergüenza,Nostalgia,Disciplina,Sospecha,Arrepentimiento	Sorpresa,Arrepentimiento,Timidez,Disciplina,Emoción,Trabajo	Vergüenza,Cordialidad,Nostalgia,Educación,Trabajo,Timidez	3	2	2	2	2	2	1	1	2	2	2	1	2
SIPopsy		2022-07-09	1985	Mujer	Bachillerato	Estrato 1	Angola	Caldas	Aranzazu	No	Desempleado	8459	H		4	4	4	4	4	4	4	4	4	4	4	3	3	1	1	3	4	3	3	Dedicación,Arrepentimiento,Tensión,Aburrición,Imprudencia,Nostalgia	Sorpresa,Extroversión,Compasión,Arrepentimiento,Educación,Cordialidad	Sorpresa,Timidez,Trabajo,Disciplina,Arrepentimiento,Imprudencia	3	4	4	4	4	4	4	4	3	4	4	4	4
SIPopsy		2022-07-09	1969	Mujer	Bachillerato	Estrato 2	Anguilla	Bolívar	Cantagallo no	No	Labores del hogar	1234	H		4	4	3	3	3	3	3	3	3	3	4	3	4	1	1	4	4	4	3	Educación,Cordialidad,Tensión,Arrepentimiento,Timidez,Orgullo	Disciplina,Compasión,Tensión,Emoción,Orgullo,Imprudencia	Orgullo,Cordialidad,Agitación,Dedicación,Educación,Extroversión	3	3	5	2	3	5	3	3	3	4	4	3	5
SIPopsy		2022-07-09	1959	Mujer	Bachillerato	Estrato 1	Colombia	Boyacá	Boyacá	No	Labores del hogar	2485	A		5	5	5	5	5	5	5	5	5	5	5	5	5	1	1	5	5	5	5	Impresión,Arrepentimiento,Orgullo,Compasión,Disciplina,Educación	Disciplina,Impresión,Arrepentimiento,Timidez,Dedicación,Amistad	Cordialidad,Dedicación,Sospecha,Compasión,Emoción,Arrepentimiento	5	5	5	5	5	5	5	5	5	5	5	5	5
SIPopsy		2022-07-09	1983	Hombre	Primaria	Estrato 1	Angola	Bolívar	Arroyohondo	Sí	Trabajador independiente	4688	G		3	3	3	3	3	4	3	3	4	3	3	3	3	1	1	3	3	3	3	Cordialidad,Extroversión,Orgullo,Tensión,Compasión,Arrepentimiento	Emoción,Nostalgia,Tensión,Compasión,Arrepentimiento,Inquietud	Timidez,Compasión,Vergüenza,Trabajo,Cordialidad,Disciplina	3	3	4	4	3	4	4	4	3	3	5	2	3
SIPopsy		2022-07-09													5	3	4	5	4	3	4	3	4	3						4				Tensión,Extroversión,Dedicación,Agitación,Trabajo,Sorpresa	Sorpresa,Extroversión,Cordialidad,Arrepentimiento,Educación,Vergüenza	Orgullo,Agitación,Tensión,Vergüenza,Nostalgia,Impresión	4	4	5	3	4	2	3	4	4	4	5	5	4
SIPopsy		2022-07-09	1959	Mujer	Bachillerato	Estrato 1	Colombia	Boyacá	Boyacá	No	Labores del hogar	2485	A		5	5	5	5	5	5	5	5	5	5	5	5	5	1	1	5	5	5	5	Trabajo,Sospecha,Nostalgia,Agitación,Dedicación,Orgullo	Disciplina,Orgullo,Emoción,Aburrición,Cordialidad,Compasión	Tensión,Trabajo,Timidez,Compasión,Sospecha,Inquietud	5	5	5	5	5	3	5	5	5	5	5	5	5
SIPopsy		2022-07-09
SIPopsy		2022-07-09	1969	Mujer	Bachillerato	Estrato 1	Argentina	Bogotá D.C.	Bogotá D.C.	No	Estudiante	1963	U		2	2	2	2	2	2	2	2	2	2	2	2	2	1	0	2	2	2	2	Inquietud,Sospecha,Timidez,Compasión,Impresión,Disciplina	Emoción,Sorpresa,Imprudencia,Orgullo,Impresión,Extroversión	Amistad,Educación,Vergüenza,Aburrición,Inquietud,Tensión	2	2	2	2	2	2	2	2	2	2	2	2	2
SIPopsy		2022-07-09	1983	Mujer	Bachillerato	Estrato 2	Anguilla	Bolívar	Cicuco	No	Labores del hogar	2782	H		4	4	4	4	4	4	5	4	4	4	3	4	4	1	1	4	4	4	4	Nostalgia,Agitación,Tensión,Amistad,Aburrición,Emoción	Compasión,Amistad,Orgullo,Cordialidad,Timidez,Trabajo	Impresión,Vergüenza,Extroversión,Imprudencia,Disciplina,Cordialidad	3	4	4	4	3	3	4	3	4	3	4	3	3
SIPopsy		2022-07-09	1959	Mujer	Bachillerato	Estrato 1	Colombia	Boyacá	Boyacá	No	Labores del hogar	2485	A		5	5	5	5	5	5	5	5	5	5	5	5	5	1	1	5	5	5	5	Trabajo,Sospecha,Sorpresa,Timidez,Agitación,Disciplina	Sorpresa,Dedicación,Aburrición,Sospecha,Inquietud,Orgullo	Vergüenza,Educación,Extroversión,Dedicación,Aburrición,Inquietud	5	5	5	5	5	5	5	5	5	5	5	5	5
SIPopsy		2022-07-09	1953	Mujer	Bachillerato	Estrato 1	Anguilla	Boyacá	Almeida	No	Trabajador independiente	2065	H		4	4	4	4	4	4	4	4	4	4	4	4	4	1	1	4	4	4	4	Emoción,Sospecha,Aburrición,Trabajo,Nostalgia,Arrepentimiento	Tensión,Dedicación,Impresión,Sorpresa,Educación,Disciplina	Sorpresa,Educación,Arrepentimiento,Trabajo,Extroversión,Emoción	4	4	4	4	4	4	4	4	4	4	4	4	4
SIPopsy		2022-07-09	1963	Mujer	Bachillerato	Estrato 1	Angola	Atlántico	Galapa	No	Estudiante	1261	J		2	2	1	1	2	2	1	1	1	1	1	1	5	1	0	1	1	1	1	Disciplina,Tensión,Amistad,Timidez,Imprudencia,Inquietud	Compasión,Sospecha,Timidez,Sorpresa,Cordialidad,Extroversión	Nostalgia,Agitación,Dedicación,Impresión,Disciplina,Tensión	1	2	1	1	1	2	2	1	1	1	1	1	2
SIPopsy		2022-07-09	1983	Mujer	Primaria	Estrato 2	Antártida	Boyacá	Berbeo	No	Trabajador independiente	5866	N		4	3	4	4	4	4	4	4	4	4	3	4	4	1	1	3	4	3	4	Imprudencia,Orgullo,Inquietud,Compasión,Trabajo,Timidez	Agitación,Aburrición,Compasión,Vergüenza,Nostalgia,Sorpresa	Emoción,Aburrición,Agitación,Dedicación,Disciplina,Orgullo	3	3	3	3	3	4	3	3	3	3	3	3	3
SIPopsy		2022-07-09	1959	Mujer	Bachillerato	Estrato 1	Colombia	Boyacá	Boyacá	No	Labores del hogar	2485	A		5	5	5	5	5	5	5	5	5	5	5	5	5	1	1	5	5	5	5	Disciplina,Sorpresa,Aburrición,Amistad,Educación,Sospecha	Educación,Amistad,Trabajo,Compasión,Timidez,Cordialidad	Tensión,Imprudencia,Arrepentimiento,Nostalgia,Compasión,Orgullo	5	5	5	5	5	5	5	5	5	5	5	5	5
SIPopsy		2022-07-09	1933	Mujer	Bachillerato	Estrato 1	Angola	Amazonas	Puerto Arica	No	Estudiante	1321	V		2	2	2	2	2	2	1	2	2	1	1	1	1	0	0	1	1	1	1	Disciplina,Nostalgia,Aburrición,Emoción,Cordialidad,Sorpresa	Compasión,Aburrición,Extroversión,Emoción,Timidez,Sospecha	Timidez,Disciplina,Aburrición,Inquietud,Agitación,Trabajo	2	1	1	1	2	1	1	2	1	1	1	1	1
SIPopsy		2022-07-09	1994	Mujer	Bachillerato	Estrato 2	Angola	Bogotá D.C.	Bogotá D.C	No	Desempleado	2531	;		4	1	2	2	5	5	4	5	3	3	2	2	2	0	0	4	2	5	2	Timidez,Orgullo,Emoción,Nostalgia,Agitación,Impresión	Educación,Timidez,Orgullo,Inquietud,Sorpresa,Tensión	Inquietud,Timidez,Arrepentimiento,Compasión,Tensión,Educación	4	5	2	1	1	4	2	1	2	1	1	1	1
SIPopsy		2022-07-09	1959	Mujer	Bachillerato	Estrato 1	Colombia	Boyacá	Boyacá	No	Labores del hogar	2485	A		5	5	5	5	5	5	5	5	5	5	5	5	5	1	1	5	5	5	5	Extroversión,Agitación,Orgullo,Inquietud,Trabajo,Cordialidad	Aburrición,Vergüenza,Sospecha,Imprudencia,Agitación,Amistad	Orgullo,Disciplina,Aburrición,Cordialidad,Inquietud,Dedicación	5	5	5	5	5	5	5	5	5	5	5	5	5
SIPopsy		2022-07-09	1963	Hombre	Técnico / Tecnológico	Estrato 1	Andorra	Bogotá D.C.	Bogotá D.C.	No	Trabajador independiente	1236	B		1	2	2	2	1	2	1	1	2	2	1	1	1	1	1	1	1	1	1	Compasión,Inquietud,Emoción,Nostalgia,Impresión,Dedicación	Extroversión,Dedicación,Timidez,Cordialidad,Emoción,Educación	Sospecha,Agitación,Arrepentimiento,Orgullo,Vergüenza,Disciplina	1	1	1	1	1	1	1	1	1	2	1	2	1
SIPopsy		2022-07-09	1983	Mujer	Bachillerato	Estrato 1	Anguilla	Caldas	Belalcázar	No	Trabajador independiente	4632	D		4	3	3	4	3	4	4	4	4	3	4	4	4	1	1	4	3	4	3	Nostalgia,Educación,Tensión,Emoción,Sospecha,Impresión	Cordialidad,Dedicación,Tensión,Timidez,Aburrición,Extroversión	Imprudencia,Compasión,Dedicación,Educación,Arrepentimiento,Cordialidad	4	3	3	3	4	4	4	4	4	4	4	3	4
SIPopsy		2022-07-09	1975	Hombre	Bachillerato	Estrato 4	Colombia	Bogotá D.C.	Bogotá D.C.	No	Empleado de otra compañía o institución	8719	P		4	4	4	3	3	2	4	2	3	4	3	4	3	0	1	2	2	1	2	Sorpresa,Dedicación,Amistad,Educación,Disciplina,Trabajo	Disciplina,Trabajo,Cordialidad,Timidez,Nostalgia,Dedicación	Dedicación,Amistad,Disciplina,Educación,Trabajo,Sorpresa	3	3	2	3	3	3	3	3	3	4	2	3	3
SIPopsy		2022-07-09	1996	Mujer	Técnico / Tecnológico	Estrato 2	Colombia	Cundinamarca	Cota	No	Empleada	1211	H		2	2	2	2	2	2	2	4	2	2	2	2	2	0	0	2	2	2	2	Sospecha,Disciplina,Vergüenza,Tensión,Arrepentimiento,Sorpresa	Vergüenza,Amistad,Compasión,Sospecha,Trabajo,Inquietud	Tensión,Sospecha,Amistad,Impresión,Agitación,Sorpresa	2	2	2	2	2	2	2	2	2	2	2	2	2
SIPopsy		2022-07-09	1989	Hombre	Bachillerato	Estrato 2	Colombia	Bogotá D.C.	Bogotá D.C.	No	Desempleado	9808	G		4	4	5	4	4	4	4	5	4	4	4	4	4	1	1	1	1	1	1	Extroversión,Amistad,Cordialidad,Educación,Nostalgia,Emoción	Cordialidad,Agitación,Sospecha,Amistad,Disciplina,Orgullo	Emoción,Aburrición,Sorpresa,Extroversión,Orgullo,Compasión	5	1	2	1	1	1	1	1	4	5	1	2	5
SIPopsy		2022-07-09	1983	Mujer	Bachillerato	Estrato 2	Anguilla	Boyacá	Almeida	No	Desempleado	8655	N		4	3	4	3	3	3	3	4	4	4	3	4	3	1	1	4	4	4	4	Tensión,Dedicación,Sospecha,Timidez,Vergüenza,Inquietud	Timidez,Emoción,Sorpresa,Extroversión,Arrepentimiento,Aburrición	Emoción,Trabajo,Agitación,Tensión,Aburrición,Extroversión	3	4	4	4	4	4	4	4	4	4	4	4	4
SIPopsy		2022-07-09	1959	Mujer	Bachillerato	Estrato 1	Colombia	Boyacá	Boyacá	No	Labores del hogar	2485	A		5	5	5	5	5	5	5	5	5	5	5	5	5	1	1	5	5	5	5	Imprudencia,Extroversión,Educación,Agitación,Disciplina,Inquietud	Nostalgia,Extroversión,Vergüenza,Imprudencia,Compasión,Aburrición	Extroversión,Amistad,Imprudencia,Emoción,Sorpresa,Disciplina	5	5	5	5	5	5	5	5	5	5	5	5	5
SIPopsy		2022-07-09	1959	Mujer	Bachillerato	Estrato 1	Colombia	Boyacá	Boyacá	No	Labores del hogar	2485	A		5	5	5	5	5	5	5	5	5	5	5	5	5	1	1	5	5	5	5	Imprudencia,Aburrición,Arrepentimiento,Emoción,Amistad,Dedicación	Nostalgia,Impresión,Sospecha,Cordialidad,Sorpresa,Trabajo	Agitación,Tensión,Vergüenza,Emoción,Compasión,Nostalgia	5	5	5	5	5	5	5	5	5	5	5	5	5
SIPopsy		2022-07-09	1993	Mujer	Técnico / Tecnológico	Estrato 3	Bélgica	Bogotá D.C.	Bogotá D.C	No	Empleado de otra compañía o institución	1752	Q		5	5	3	5	3	1	5	2	2	5	2	1	5	0	0	4	2	4	1	Dedicación,Extroversión,Inquietud,Trabajo,Orgullo,Aburrición	Tensión,Imprudencia,Disciplina,Cordialidad,Agitación,Aburrición	Extroversión,Vergüenza,Timidez,Sospecha,Orgullo,Sorpresa	5	2	2	2	2	1	5	5	1	4	5	1	1
SIPopsy		2022-07-09	1995	Hombre	Técnico / Tecnológico	Estrato 2	Colombia	Bogotá D.C.	Bogotá D.C.	No	Desempleado	3522	R		4	5	3	5	5	4	5	5	3	4	3	3	3	0	1	1	1	1	1	Cordialidad,Sospecha,Educación,Dedicación,Inquietud,Trabajo	Sospecha,Educación,Arrepentimiento,Imprudencia,Sorpresa,Tensión	Imprudencia,Sorpresa,Nostalgia,Inquietud,Dedicación,Sospecha	5	5	3	1	1	1	1	1	5	2	1	5	1
SIPopsy		2022-07-09	1994	Mujer	Técnico / Tecnológico	Estrato 4	Angola	Bogotá D.C.	Bogotá D.C	No	Desempleado	6644	'+		4	3	1	4	3	2	4	2	2	4	4	2	2	0	0	5	1	5	2	Amistad,Agitación,Aburrición,Educación,Arrepentimiento,Cordialidad	Vergüenza,Impresión,Imprudencia,Agitación,Dedicación,Orgullo	Timidez,Amistad,Arrepentimiento,Compasión,Educación,Nostalgia	2	1	2	2	2	3	5	2	5	5	2	5	1
SIPopsy		2022-07-09	1994	Mujer	Técnico / Tecnológico	Estrato 2	Angola	Bogotá D.C.	Bogotá D.C.	No	Empleado de Popsy	9800	™		4	2	2	5	5	4	5	5	1	5	2	1	4	0	0	5	4	2	1	Extroversión,Arrepentimiento,Tensión,Timidez,Disciplina,Trabajo	Compasión,Aburrición,Disciplina,Educación,Inquietud,Amistad	Vergüenza,Arrepentimiento,Amistad,Trabajo,Educación,Emoción	1	5	1	1	1	4	5	1	2	2	1	1	4
SIPopsy		2022-07-09	1999	Hombre	Bachillerato	Estrato 3	Colombia	Bogotá D.C.	Bogotá D.C.	No	Empleado de Popsy	6533	P		5	4	4	4	4	4	4	4	4	4	2	1	2	1	0	1	1	1	1	Cordialidad,Timidez,Orgullo,Disciplina,Trabajo,Dedicación	Orgullo,Nostalgia,Cordialidad,Timidez,Trabajo,Sorpresa	Cordialidad,Disciplina,Agitación,Extroversión,Sorpresa,Amistad	5	1	1	2	1	1	1	1	5	5	1	5	5
SIPopsy		2022-07-09	1980	Mujer	Bachillerato	Estrato 3	Colombia	Bogotá D.C.	Bogotá D.C.	No	Labores del hogar	1038	S	dey_1780@hotmail.com	3	3	3	3	3	3	3	3	3	3	3	3	3	1	0	3	3	3	3	Disciplina,Trabajo,Dedicación,Amistad,Sorpresa,Arrepentimiento	Trabajo,Cordialidad,Educación,Dedicación,Amistad,Disciplina	Educación,Trabajo,Dedicación,Sorpresa,Disciplina,Nostalgia	2	3	3	3	4	3	2	3	2	2	4	3	4
SIPopsy		2022-07-09	1990	Hombre	Bachillerato	Estrato 1	Colombia	Cundinamarca	Cabrera	No	Estudiante	5971	G		4	5	2	2	3	4	1	2	5	2	3	4	1	0	0	4	2	1	4	Inquietud,Emoción,Sospecha,Orgullo,Compasión,Extroversión	Agitación,Extroversión,Tensión,Trabajo,Amistad,Sospecha	Compasión,Nostalgia,Imprudencia,Vergüenza,Agitación,Cordialidad	3	5	5	1	3	3	4	3	4	2	3	2	3
SIPopsy		2022-07-09	1992	Mujer	Título universitario	Estrato 6	Islas Malvinas	Bogotá D.C.	Bogotá D.C	No	Estudiante	1803	9		2	5	1	4	1	4	2	4	2	5	5	2	2	0	0	5	2	2	5	Dedicación,Aburrición,Sorpresa,Sospecha,Disciplina,Trabajo	Compasión,Sospecha,Aburrición,Nostalgia,Disciplina,Trabajo	Agitación,Sorpresa,Inquietud,Nostalgia,Tensión,Imprudencia	5	4	1	3	5	1	2	1	1	1	2	2	4
SIPopsy		2022-07-09	1958	Mujer	Primaria	Estrato 2	Colombia	Bogotá D.C.	Bogotá D.C.	No	Desempleado	9495	S		2	3	2	3	2	3	3	3	3	2	2	2	2	0	0	2	2	2	2	Orgullo,Imprudencia,Dedicación,Vergüenza,Compasión,Extroversión	Sospecha,Trabajo,Agitación,Nostalgia,Arrepentimiento,Orgullo	Timidez,Impresión,Orgullo,Amistad,Aburrición,Vergüenza	3	3	3	3	3	3	3	3	2	3	3	3	3
SIPopsy		2022-07-09	2002	Hombre	Bachillerato	Estrato 2	Colombia	Boyacá	Tunja	No	Desempleado	5354	C		5	4	1	4	4	3	4	4	3	3	2	3	3	1	1	1	1	1	1	Educación,Trabajo,Cordialidad,Compasión,Dedicación,Amistad	Dedicación,Timidez,Compasión,Extroversión,Vergüenza,Imprudencia	Impresión,Vergüenza,Timidez,Nostalgia,Inquietud,Disciplina	5	2	1	2	1	1	1	5	4	5	1	2	3
SIPopsy		2022-07-09	1990	Mujer	Título universitario	Estrato 4	Angola	Bogotá D.C.	Bogotá D.C	No	Desempleado	9963	'=		4	4	1	2	2	1	2	4	1	1	2	5	1	0	1	2	2	5	1	Disciplina,Aburrición,Imprudencia,Extroversión,Compasión,Nostalgia	Disciplina,Emoción,Dedicación,Aburrición,Tensión,Nostalgia	Disciplina,Sorpresa,Compasión,Inquietud,Tensión,Amistad	4	5	5	1	2	5	1	2	4	1	2	2	2
SIPopsy		2022-07-09	1993	Mujer	Técnico / Tecnológico	Estrato 2	República Centroafricana	Boyacá	Almeida	No	Labores del hogar	2536	G		3	5	4	2	1	4	3	5	3	2	1	3	3	1	1	3	2	5	3	Cordialidad,Inquietud,Trabajo,Tensión,Timidez,Nostalgia	Trabajo,Emoción,Sorpresa,Compasión,Orgullo,Cordialidad	Agitación,Sorpresa,Imprudencia,Dedicación,Compasión,Extroversión	2	2	3	2	4	3	3	5	5	3	2	5	2
SIPopsy		2022-07-09	2002	Mujer	Técnico / Tecnológico	Estrato 3	Colombia	Bogotá D.C.	Bogotá D.C.	No	Empleado de otra compañía o institución	1012	P	dey_1780@hotmail.com	3	3	3	3	3	3	3	3	3	3	3	3	2	1	0	2	4	2	2	Disciplina,Nostalgia,Trabajo,Orgullo,Sorpresa,Cordialidad	Dedicación,Educación,Impresión,Disciplina,Trabajo,Amistad	Trabajo,Dedicación,Educación,Impresión,Cordialidad,Disciplina	3	3	3	3	3	3	2	3	3	3	3	2	3
SIPopsy		2022-07-09	1992	Mujer	Bachillerato	Estrato 3	Angola	Bogotá D.C.	Bogotá D.C	No	Desempleado	2530	4		2	5	1	4	2	2	5	5	1	3	1	2	4	0	0	2	2	5	5	Emoción,Aburrición,Orgullo,Nostalgia,Trabajo,Compasión	Extroversión,Impresión,Cordialidad,Arrepentimiento,Timidez,Emoción	Nostalgia,Extroversión,Emoción,Aburrición,Timidez,Vergüenza	5	5	2	2	4	2	2	2	2	5	5	2	2
SIPopsy		2022-07-09	1977	Mujer	Técnico / Tecnológico	Estrato 2	Andorra	Bogotá D.C.	Bogotá D.C	No	Desempleado	3632	#		1	4	2	2	4	5	4	1	2	4	2	2	4	1	0	2	4	2	2	Aburrición,Disciplina,Inquietud,Orgullo,Sorpresa,Imprudencia	Imprudencia,Sorpresa,Dedicación,Tensión,Cordialidad,Inquietud	Vergüenza,Emoción,Disciplina,Impresión,Tensión,Timidez	2	5	4	2	2	2	2	2	1	3	4	2	2
SIPopsy		2022-07-09	1958	Mujer	Primaria	Estrato 2	Colombia	Bogotá D.C.	Bogotá D.C.	No	Desempleado	9495	S		3	2	3	3	2	2	3	2	3	2	2	2	2	0	0	3	3	3	3	Amistad,Nostalgia,Imprudencia,Orgullo,Aburrición,Arrepentimiento	Compasión,Aburrición,Orgullo,Dedicación,Inquietud,Educación	Sospecha,Tensión,Cordialidad,Trabajo,Amistad,Agitación	2	3	2	3	3	3	3	3	3	3	3	3	3
SIPopsy		2022-07-09	2000	Hombre	Bachillerato	Estrato 3	Colombia	Bogotá D.C.	Bogotá D.C.	No	Desempleado	2854	J		4	5	4	5	4	4	4	4	4	5	3	3	3	0	1	1	1	1	1	Trabajo,Dedicación,Amistad,Emoción,Educación,Disciplina	Sospecha,Orgullo,Timidez,Dedicación,Disciplina,Sorpresa	Vergüenza,Sospecha,Imprudencia,Orgullo,Educación,Cordialidad	5	2	1	1	1	1	1	2	4	5	1	3	3
SIPopsy		2022-07-09	1985	Mujer	Primaria	Estrato 1	Colombia	Bogotá D.C.	Bogotá D.C.	No	Desempleado	5836	F		4	2	2	4	5	2	5	4	3	4	5	4	5	1	1	1	3	5	5	Extroversión,Tensión,Sorpresa,Impresión,Imprudencia,Cordialidad	Sospecha,Orgullo,Emoción,Impresión,Compasión,Nostalgia	Disciplina,Imprudencia,Compasión,Emoción,Vergüenza,Trabajo	4	2	4	2	2	4	5	5	5	5	4	3	1
SIPopsy		2022-07-09	1993	Mujer	Técnico / Tecnológico	Estrato 3	Anguilla	Bogotá D.C.	Bogotá D.C	No	Desempleado	2500	5		4	5	2	2	4	2	4	4	1	4	1	2	1	1	0	1	1	5	2	Trabajo,Nostalgia,Orgullo,Inquietud,Educación,Tensión	Agitación,Aburrición,Dedicación,Vergüenza,Inquietud,Arrepentimiento	Emoción,Extroversión,Nostalgia,Disciplina,Aburrición,Orgullo	2	2	1	3	1	2	5	1	1	1	2	2	3
SIPopsy		2022-07-09	1975	Hombre	Bachillerato	Estrato 3	Colombia	Bogotá D.C.	Bogotá D.C.	No	Empleado de otra compañía o institución	7905	Q	fredip7505@hotmsil.com	3	3	3	3	3	3	3	3	3	3	3	3	3	1	1	3	3	3	3	Disciplina,Arrepentimiento,Trabajo,Dedicación,Cordialidad,Amistad	Disciplina,Nostalgia,Educación,Amistad,Trabajo,Dedicación	Trabajo,Educación,Disciplina,Dedicación,Orgullo,Cordialidad	3	3	3	3	3	3	3	3	3	3	3	3	3
SIPopsy		2022-07-09	1994	Mujer	Técnico / Tecnológico	Estrato 3	Andorra	Bogotá D.C.	Bogotá D.C	No	Labores del hogar	3201	'-		4	5	1	3	5	3	2	4	2	1	2	2	4	0	0	4	2	5	2	Tensión,Imprudencia,Cordialidad,Trabajo,Dedicación,Sospecha	Arrepentimiento,Disciplina,Dedicación,Orgullo,Compasión,Emoción	Inquietud,Nostalgia,Imprudencia,Orgullo,Impresión,Dedicación	1	5	5	5	5	1	4	4	4	1	1	2	2
SIPopsy		2022-07-09	1995	Mujer	Bachillerato	Estrato 2	Venezuela	Arauca	Saravena	No	Estudiante	1289	V		4	1	5	3	2	5	5	5	2	2	3	3	5	1	1	5	2	3	4	Tensión,Trabajo,Extroversión,Compasión,Agitación,Imprudencia	Nostalgia,Vergüenza,Agitación,Inquietud,Sospecha,Orgullo	Sospecha,Orgullo,Timidez,Extroversión,Amistad,Trabajo	2	4	2	2	2	2	3	3	2	2	1	3	3
SIPopsy		2022-07-09	1994	Mujer	Título universitario	Estrato 6	Angola	Bogotá D.C.	Bogotá D.C	No	Estudiante	1657	]		2	5	1	2	4	2	1	2	2	1	2	2	5	1	0	5	2	2	1	Trabajo,Impresión,Educación,Imprudencia,Sospecha,Nostalgia	Tensión,Emoción,Timidez,Educación,Inquietud,Nostalgia	Impresión,Orgullo,Trabajo,Aburrición,Emoción,Compasión	3	1	2	1	1	1	3	4	1	1	2	5	2
SIPopsy		2022-07-09	2000	Mujer	Bachillerato	Estrato 3	Colombia	Bogotá D.C.	Bogotá D.C.	Sí	Empleado de otra compañía o institución	5292	S	valen80@gmail.com	3	3	3	3	3	3	3	3	3	3	4	2	3	1	1	2	2	3	2	Emoción,Disciplina,Orgullo,Trabajo,Amistad,Cordialidad	Disciplina,Vergüenza,Cordialidad,Nostalgia,Compasión,Dedicación	Educación,Amistad,Arrepentimiento,Disciplina,Cordialidad,Trabajo	3	3	3	3	3	3	2	3	2	3	3	3	3
SIPopsy		2022-07-09	1994	Mujer	Técnico / Tecnológico	Estrato 4	Angola	Bogotá D.C.	Bogotá D.C	No	Labores del hogar	1774	&		2	2	2	2	2	5	2	5	1	5	2	2	2	0	0	2	4	5	1	Inquietud,Timidez,Dedicación,Extroversión,Agitación,Trabajo	Impresión,Imprudencia,Disciplina,Orgullo,Educación,Dedicación	Arrepentimiento,Sospecha,Disciplina,Timidez,Cordialidad,Orgullo	3	1	5	4	5	5	1	2	5	5	2	5	2
SIPopsy		2022-07-09	1995	Mujer	Técnico / Tecnológico	Estrato 4	Samoa Americana	Bogotá D.C.	Bogotá D.C.	No	Desempleado	1632	3		4	4	2	4	2	2	1	4	1	4	1	2	4	1	0	4	2	2	2	Compasión,Arrepentimiento,Trabajo,Emoción,Tensión,Aburrición	Orgullo,Impresión,Dedicación,Tensión,Sospecha,Emoción	Amistad,Extroversión,Dedicación,Orgullo,Sospecha,Impresión	1	2	5	4	1	5	1	2	2	2	2	2	2
SIPopsy		2022-07-09	1956	Mujer	Bachillerato	Estrato 3	Colombia	Bogotá D.C.	Bogotá D.C.	No	Labores del hogar	5362	Q	marcasamericanas@gmsil.com	3	3	3	3	3	3	3	3	3	3	2	3	2	1	1	3	3	3	3	Amistad,Cordialidad,Dedicación,Trabajo,Educación,Disciplina	Educación,Trabajo,Amistad,Disciplina,Dedicación,Orgullo	Disciplina,Dedicación,Impresión,Educación,Trabajo,Amistad	2	3	3	3	3	3	4	3	4	3	4	3	3
SIPopsy		2022-07-09	1993	Mujer	Técnico / Tecnológico	Estrato 4	Bosnia-Herzegovina	Bogotá D.C.	Bogotá D.C	No	Empleado de Popsy	2532	'@		1	2	1	5	1	2	2	1	5	1	4	2	2	0	1	2	2	1	5	Orgullo,Disciplina,Timidez,Inquietud,Sospecha,Sorpresa	Inquietud,Extroversión,Impresión,Arrepentimiento,Aburrición,Tensión	Trabajo,Cordialidad,Agitación,Inquietud,Compasión,Arrepentimiento	2	4	1	5	4	1	4	2	5	3	2	1	2
SIPopsy		2022-07-09	1976	Hombre	Bachillerato	Estrato 3	Colombia	Bogotá D.C.	Bogotá D.C.	No	Trabajador independiente	1792	L	dianap@hotmail.com	3	3	3	3	4	3	3	3	3	3	3	3	3	1	1	3	3	3	3	Educación,Disciplina,Trabajo,Sorpresa,Cordialidad,Compasión	Disciplina,Amistad,Trabajo,Educación,Dedicación,Emoción	Trabajo,Dedicación,Disciplina,Orgullo,Cordialidad,Sorpresa	3	3	3	3	4	3	3	4	3	3	3	3	3
SIPopsy		2022-07-09	1992	Mujer	Técnico / Tecnológico	Estrato 4	Angola	Bogotá D.C.	Bogotá D.C	No	Desempleado	1323	4		2	2	2	1	5	5	2	2	5	5	1	1	2	1	0	1	2	5	1	Cordialidad,Vergüenza,Extroversión,Aburrición,Imprudencia,Disciplina	Educación,Vergüenza,Extroversión,Arrepentimiento,Inquietud,Timidez	Nostalgia,Arrepentimiento,Timidez,Imprudencia,Tensión,Compasión	2	1	5	4	1	1	1	2	2	4	2	5	4
SIPopsy		2022-07-09	1950	Hombre	Primaria	Estrato 3	Colombia	Bogotá D.C.	Bogotá D.C.	No	Estudiante	3214	M		1	1	1	1	1	1	1	1	1	1	1	2	1	0	0	1	1	1	1	Vergüenza,Sospecha,Orgullo,Disciplina,Sorpresa,Arrepentimiento	Inquietud,Agitación,Educación,Arrepentimiento,Amistad,Cordialidad	Agitación,Vergüenza,Imprudencia,Compasión,Amistad,Nostalgia	1	1	1	1	1	1	1	1	1	1	1	1	1
SIPopsy		2022-07-09	1932	Mujer	Técnico / Tecnológico	Estrato 3	Angola	Bogotá D.C.	Bogotá D.C	No	Desempleado	1852	\		5	1	2	5	1	4	2	4	2	2	4	2	2	0	1	2	1	1	5	Agitación,Sorpresa,Disciplina,Dedicación,Emoción,Aburrición	Sospecha,Cordialidad,Agitación,Impresión,Arrepentimiento,Tensión	Educación,Arrepentimiento,Sorpresa,Agitación,Extroversión,Inquietud	5	2	1	1	1	2	2	5	4	5	2	2	1
SIPopsy		2022-07-09	1994	Mujer	Técnico / Tecnológico	Estrato 2	Colombia	Bogotá D.C.	Bogotá D.C.	No	Desempleado	5321	R		3	3	3	3	3	3	3	3	3	3	3	3	3	0	0	3	3	3	3	Compasión,Arrepentimiento,Disciplina,Aburrición,Educación,Cordialidad	Extroversión,Agitación,Inquietud,Timidez,Educación,Tensión	Aburrición,Orgullo,Cordialidad,Tensión,Sorpresa,Sospecha	3	3	3	3	3	3	3	3	3	3	3	3	3
SIPopsy		2022-07-09	1956	Hombre	Primaria	Estrato 3	Colombia	Bogotá D.C.	Bogotá D.C.	No	Desempleado	4296	P	jorge1980@hotmail.com	2	4	3	3	3	3	4	3	4	3	3	3	3	1	1	3	3	3	3	Educación,Trabajo,Disciplina,Amistad,Cordialidad,Dedicación	Cordialidad,Trabajo,Educación,Disciplina,Amistad,Dedicación	Dedicación,Cordialidad,Sorpresa,Trabajo,Educación,Disciplina	3	3	3	3	3	3	3	3	3	4	3	2	3
SIPopsy		2022-07-09	1984	Hombre	Bachillerato	Estrato 3	Colombia	Cundinamarca	bogota	Sí	Estudiante	1234	P		4	3	4	3	4	4	4	4	4	4	3	3	2	1	0	2	2	3	4	Aburrición,Imprudencia,Inquietud,Educación,Disciplina,Cordialidad	Impresión,Educación,Compasión,Trabajo,Extroversión,Dedicación	Sospecha,Amistad,Vergüenza,Emoción,Cordialidad,Orgullo	4	4	4	4	3	4	3	4	3	3	3	4	3
SIPopsy		2022-07-09	1980	Mujer	Primaria	Estrato 3	Colombia	Bogotá D.C.	Bogotá D.C.	Sí	Estudiante	6523	O		1	1	1	1	1	1	1	1	1	1	1	1	1	0	0	1	1	1	1	Dedicación,Agitación,Amistad,Emoción,Educación,Aburrición	Timidez,Tensión,Amistad,Emoción,Aburrición,Vergüenza	Extroversión,Compasión,Amistad,Disciplina,Cordialidad,Timidez	1	1	1	1	1	1	1	1	1	1	1	1	1
SIPopsy		2022-07-09	1984	Hombre	Bachillerato	Estrato 3	Colombia	Bogotá D.C.	Bogotá D.C.	Sí	Estudiante	5555	M		4	4	4	4	4	4	4	4	4	4	4	4	4	0	1	3	4	4	4	Inquietud,Disciplina,Dedicación,Educación,Vergüenza,Agitación	Disciplina,Dedicación,Vergüenza,Inquietud,Compasión,Educación	Agitación,Educación,Cordialidad,Tensión,Sospecha,Compasión	4	4	4	4	4	4	3	4	4	3	4	3	4
SIPopsy		2022-07-09	1960	Mujer	Primaria	Estrato 3	Colombia	Bogotá D.C.	Bogotá D.C.	No	Desempleado	9807	U		1	1	1	1	1	1	1	1	1	1	1	1	2	0	0	1	1	1	1	Inquietud,Extroversión,Tensión,Impresión,Emoción,Cordialidad	Impresión,Educación,Sorpresa,Aburrición,Timidez,Compasión	Agitación,Tensión,Extroversión,Arrepentimiento,Trabajo,Vergüenza	1	1	1	1	1	1	1	1	1	1	1	1	1
SIPopsy		2022-07-09																																													3		3
SIPopsy		2022-07-09	1993	Mujer	Técnico / Tecnológico	Estrato 1	Colombia	Bogotá D.C.	Bogotá D.C.	No	Estudiante	2536	A		2	3	4	3	2	3	3	2	3	3	3	2	3	1	0	4	3	2	1	Educación,Dedicación,Agitación,Vergüenza,Aburrición,Extroversión	Cordialidad,Tensión,Orgullo,Arrepentimiento,Imprudencia,Impresión	Impresión,Disciplina,Timidez,Amistad,Educación,Emoción	3	3	3	3	3	3	3	3	3	3	3	3	3
SIPopsy		2022-07-09	1984	Hombre	Título universitario	Estrato 6	Colombia	Bogotá D.C.	Bogotá D.C.	Sí	Estudiante	1984	K		4	4	3	4	4	4	4	4	3	4	4	3	4	0	1	4	4	4	4	Inquietud,Agitación,Impresión,Sospecha,Trabajo,Educación	Educación,Arrepentimiento,Extroversión,Sorpresa,Amistad,Cordialidad	Sospecha,Vergüenza,Compasión,Aburrición,Amistad,Nostalgia	4	4	4	4	3	4	3	4	4	4	4	4	3
SIPopsy		2022-07-09	1980	Mujer	Bachillerato	Estrato 3	Colombia	Bogotá D.C.	Bogotá D.C.	No	Labores del hogar	1422	L	dayanvalen1780@hotmail.com	3	4	4	4	4	3	3	4	4	4	3	4	4	1	1	3	4	4	4	Dedicación,Disciplina,Compasión,Agitación,Vergüenza,Sospecha	Emoción,Trabajo,Inquietud,Arrepentimiento,Disciplina,Impresión	Dedicación,Agitación,Aburrición,Nostalgia,Imprudencia,Orgullo	4	3	3	4	4	4	4	3	5	3	3	3	3
SIPopsy		2022-07-09	1947	Mujer	Bachillerato	Estrato 2	Colombia	Bogotá D.C.	Bogotá D.C.	Sí	Estudiante	5545	P		3	3	3	4	3	4	4	3	4	3	3	2	2	0	0	2	2	2	2	Sospecha,Orgullo,Timidez,Arrepentimiento,Tensión,Vergüenza	Dedicación,Nostalgia,Agitación,Disciplina,Emoción,Educación	Tensión,Extroversión,Nostalgia,Educación,Imprudencia,Aburrición	4	4	4	3	4	4	5	2	3	3	3	3	3
SIPopsy		2022-07-09	1996	Mujer	Bachillerato	Estrato 3	Colombia	Bogotá D.C.	Bogotá D.C.	No	Empleado de otra compañía o institución	2580	M		1	1	1	1	1	1	1	1	1	1	1	1	1	0	0	1	1	1	1	Agitación,Aburrición,Emoción,Tensión,Educación,Imprudencia	Orgullo,Arrepentimiento,Trabajo,Tensión,Agitación,Cordialidad	Emoción,Imprudencia,Tensión,Educación,Orgullo,Compasión	1	1	1	1	1	1	1	1	1	1	1	1	1
SIPopsy		2022-07-09	1994	Mujer	Bachillerato	Estrato 1	Colombia	Bogotá D.C.	Bogotá D.C.	No	Estudiante	2541	R		3	3	3	3	3	2	3	3	3	3	3	3	3	0	0	3	3	3	3	Tensión,Disciplina,Sospecha,Vergüenza,Cordialidad,Educación	Sorpresa,Disciplina,Vergüenza,Agitación,Imprudencia,Amistad	Vergüenza,Cordialidad,Dedicación,Emoción,Trabajo,Impresión	2	3	3	2	2	3	2	3	3	2	4	3	3
SIPopsy		2022-07-09	1984	Hombre	Bachillerato	Estrato 1	Colombia	Bogotá D.C.	Bogotá D.C.	Sí	Estudiante	5478	A		4	4	4	4	3	2	4	4	4	4	3	4	3	1	1	3	4	3	4	Aburrición,Inquietud,Dedicación,Emoción,Educación,Orgullo	Sorpresa,Trabajo,Sospecha,Educación,Compasión,Aburrición	Disciplina,Cordialidad,Sospecha,Timidez,Nostalgia,Orgullo	4	3	3	3	4	4	4	4	4	4	3	3	4
SIPopsy		2022-07-09	1992	Mujer	Bachillerato	Estrato 3	Colombia	Bogotá D.C.	Bogotá D.C.	No	Labores del hogar	2212	A		4	4	4	4	4	5	5	4	4	4	1	2	2	1	1	1	1	1	1	Nostalgia,Extroversión,Compasión,Tensión,Agitación,Inquietud	Vergüenza,Inquietud,Timidez,Arrepentimiento,Emoción,Imprudencia	Compasión,Cordialidad,Imprudencia,Disciplina,Dedicación,Extroversión	5	1	4	2	1	4	1	5	5	5	1	4	1
SIPopsy		2022-07-09	1999	Hombre	Título universitario	Estrato 1	Colombia	Bogotá D.C.	Bogotá D.C.	Sí	Estudiante	5555	P		2	4	4	4	3	3	3	4	3	4	3	3	3	0	1	4	5	2	4	Orgullo,Sorpresa,Nostalgia,Vergüenza,Tensión,Cordialidad	Tensión,Orgullo,Sospecha,Inquietud,Vergüenza,Amistad	Agitación,Disciplina,Aburrición,Emoción,Nostalgia,Educación	3	2	3	2	2	2	1	2	1	3	2	3	3
SIPopsy		2022-07-09	1985	Hombre	Bachillerato	Estrato 3	Colombia	Bogotá D.C.	Bogotá D.C.	No	Trabajador independiente	8225	E	marioenciso@hotmail.com	4	4	4	3	3	3	4	3	4	3	3	3	3	1	1	3	3	3	3	Trabajo,Disciplina,Orgullo,Dedicación,Educación,Amistad	Orgullo,Trabajo,Cordialidad,Disciplina,Educación,Nostalgia	Educación,Trabajo,Orgullo,Cordialidad,Inquietud,Compasión	3	3	4	4	3	3	3	4	2	3	3	3	3
SIPopsy		2022-07-09	1998	Mujer	Bachillerato	Estrato 2	Colombia	Bogotá D.C.	Bogotá D.C.	No	Empleado de Popsy	8102	M		3	3	1	3	2	2	2	1	2	1	1	1	3	1	0	3	1	3	1	Extroversión,Amistad,Vergüenza,Tensión,Sospecha,Dedicación	Trabajo,Inquietud,Sospecha,Extroversión,Imprudencia,Orgullo	Arrepentimiento,Orgullo,Agitación,Vergüenza,Emoción,Compasión	2	1	3	4	3	3	3	3	3	2	3	3	4
SIPopsy		2022-07-09
SIPopsy		2022-07-09																																						2
SIPopsy		2022-07-09	1988	Hombre	Bachillerato	Estrato 2	Colombia	Bogotá D.C.	Bogotá D.C.	Sí	Desempleado	8888	S	andresleonardo0928@gmail.com	4	4	4	3	4	4	4	4	4	4	4	4	3	1	1	4	4	4	4	Imprudencia,Agitación,Nostalgia,Compasión,Impresión,Tensión	Compasión,Dedicación,Tensión,Inquietud,Agitación,Trabajo	Disciplina,Nostalgia,Amistad,Agitación,Impresión,Tensión	3	4	4	4	4	4	3	3	4	4	4	4	4
SIPopsy		2022-07-09	1991	Mujer	Bachillerato	Estrato 1	Colombia	Bogotá D.C.	Bogotá D.C.	No	Desempleado	1542	C		2	2	2	2	3	2	2	2	2	2	2	2	2	0	0	2	2	2	2	Imprudencia,Inquietud,Educación,Compasión,Vergüenza,Extroversión	Amistad,Timidez,Impresión,Vergüenza,Cordialidad,Dedicación	Arrepentimiento,Compasión,Inquietud,Disciplina,Dedicación,Orgullo	2	2	2	2	2	2	2	2	2	2	2	2	2
SIPopsy		2022-07-09	1991	Mujer	Técnico / Tecnológico	Estrato 1	Colombia	Bogotá D.C.	Bogotá D.C.	No	Desempleado	5123	R		3	2	2	2	2	2	2	2	2	2	2	2	2	0	0	2	2	2	2	Timidez,Impresión,Cordialidad,Arrepentimiento,Imprudencia,Extroversión	Vergüenza,Tensión,Dedicación,Impresión,Aburrición,Trabajo	Sorpresa,Agitación,Compasión,Emoción,Educación,Trabajo	2	2	2	2	2	2	2	2	2	2	2	2	2
SIPopsy		2022-07-09	1984	Hombre	Primaria	Estrato 2	Colombia	Bogotá D.C.	Bogotá D.C.	Sí	Empleado de otra compañía o institución	5554	L		2	3	2	2	2	3	2	2	3	2	4	4	4	1	0	3	4	4	4	Inquietud,Dedicación,Imprudencia,Tensión,Disciplina,Emoción	Cordialidad,Educación,Agitación,Vergüenza,Sospecha,Impresión	Sospecha,Educación,Tensión,Disciplina,Emoción,Sorpresa	2	2	3	2	2	2	3	2	2	2	2	2	2
SIPopsy		2022-07-09																																			3	3						3				3
SIPopsy		2022-07-09
SIPopsy		2022-07-09																																						5			5			4
SIPopsy		2022-07-09																																									5
SIPopsy		2022-07-09																																						5			5			4			3
SIPopsy		2022-07-09
SIPopsy		2022-07-09																																						5			5
SIPopsy		2022-07-09																																						5			5			4
SIPopsy		2022-07-09																																						5			5			4
SIPopsy		2022-07-09																																					4	5			5			4			3
SIPopsy		2022-07-09																																			5		4	5			5			4			3
[truncated: 16 more columns]
