# Supplementary material for: Critical thinking and misinformation vulnerability: Experimental evidence from Colombia
Source: PNAS Nexus. 2024 Oct 15;3(10):pgae361. doi: 10.1093/pnasnexus/pgae361 (PMC11475746; doi:10.1093/pnasnexus/pgae361)
Supplement: pgae361_Supplementary_Data [file pgae361_supplementary_data.zip › PNASNEXUS-PNASNEXUS-2024-00468RR-s07.csv]

year_of_birth	gender	education_level	social_stratum	nationality	department	municipality	id_last_four	last_name_initial	email	form	score	video	fake_news_a	fake_news_b	fake_news_c	fake_news_d	fake_news_e	fake_news_f	fake_news_g	fake_news_h	fake_news_i	fake_news_j	fake_news_k	fake_news_l	fake_news_m	fake_news_n	fake_news_o	fake_news_p	fake_news_q	fake_news_r	fake_news_s	tweet_a_lack_of_information	tweet_a_report	tweet_b_lack_of_information	tweet_b_report	headline_1	headline_2	headline_3	headline_4	headline_5	headline_6	headline_7	headline_8	ie_confidence_a	ie_confidence_b	ie_confidence_c	ie_confidence_d	ie_confidence_e	ie_confidence_f
1985	Mujer	Posgrado	Rural	Belice	Bogotá D.C.	Bogotá D.C.	0000	B	beatrivallejo@gmail.com			No	5	5	5	5	5	5	5	5	5	5	5	5	5	5	5	5	5	5	5	1	1	1	1				1		1	1		5	5	5	1	1	5
1976	Mujer	Posgrado	Estrato 4	Colombia	Bogotá D.C.	Bogotá D.C.	8208	V	mavillateg@gmail.com	Tolerancia a la ambigüedad	3.00	Sí	2	2	2	2	5	4	1	1	4	1	2	1	1	1	1	2	3	3	3	1	1	1	1			1		1			1	3	2	2	1	1	3
1976	Hombre	Posgrado	Estrato 4	Colombia	Bogotá D.C.	Bogotá D.C.	7809	C	ptb.estrategias@gmail.com	Deshumanización		Sí	1	4	4	4	4	4	1	1	4	1	4	4	4	4	3	4	5	3	4	1	0	0	0	1				1		1		3	3	3	1	1	1
1973	Hombre	Posgrado	Estrato 4	Colombia	Bogotá D.C.	Bogotá D.C.	3730	P	mprieto@hotmail.com	Confianza	0.75	Sí	1	3	2	1	4	1	1	1	3	2	1	1	1	1	1	2	1	2	3	1	1	1	1			1		1			1	4	3	3	1	1	4
1972	Mujer	Título universitario	Estrato 4	Colombia	Bogotá D.C.	Bogotá D.C.	3569	V	sandravillate@hitmail.com	Discriminización		Sí	3	5	2	2	4	4	1	1	3	4	2	1	2	1	2	1	1	4	3	1	0	1	0			1		1			1	4	3	3	1	1	3
1970	Hombre	Técnico / Tecnológico	Estrato 3	Colombia	Norte de Santander	Villa del Rosario	7621	V	freveg@hotmail.com	Tolerancia a la ambigüedad	3.50	No	1	5	1	5	5	5	1	1	5	1	1	1	1	1	5	1	5	1	1	1	1	1	1		1	1		1				3	4	3	1	1	2
1956	Hombre	Título universitario	Estrato 3	Colombia	Cundinamarca	Cajicá	3463	V	velasquez.henry84@gmail.com	Discriminización	0.7333333333333333	No	1	5	3	1	1	5	1	1	5	1	1	1	1	1	1	1	1	3	5	1	1	1	1		1	1					1	5	3	3	1	1	1
1971	Mujer	Técnico / Tecnológico	Estrato 3	Colombia	Bogotá D.C.	Bogotá D.C.	3554	R	esralo2010@gmail.com	Tolerancia a la ambigüedad	2.90	No	1	2	2	1	4	3	1	1	3	3	1	3	2	1	1	1	4	1	3	1	1	1	1					1		1	1	4	4	3	1	1	2
1975	Mujer	Título universitario	Estrato 5	Colombia	Bogotá D.C.	Bogotá D.C.	0670	O	paolamarcela8a@gmail.com	Tolerancia a la ambigüedad		Sí	2	1	3	4	1	1	2	2	1	1	1	5	1	2	1	4	5	1	4	1	1	0	0						1	1	1	3	2	1	0	1	3
1952	Mujer	Título universitario	Estrato 4	Colombia	Boyacá	Guateque	5262	P	florparradeaguilera@gmail.com	Discriminización		Sí	1	1	1	1	2	1	1	1	3	1	2	1	1	1	1	1	1	1	3	1	1	1	1					1		1	1	4	3	3	0	1	2
1953	Hombre	Posgrado	Estrato 6	Colombia	Bogotá D.C.	Bogotá D.C.	2896	B		Confianza	0.88	No	2	2	2	2	4	4	1	2	3	2	2	1	1	3	2	4	4	2	1	1	0	1	0			1		1			1	5	4	4	1	1	2
1956	Mujer	Posgrado	Estrato 6	Colombia	Valle del Cauca	Palmira	5340	L		Discriminización	0.36666666666666664	No	1	3	2	2	2	4	2	1	2	2	2	3	3	1	1	2	3	3	3	1	1	1	1		1	1					1	4	4	4	1	1	2
1954	Hombre	Técnico / Tecnológico	Rural	Colombia	Quindío	Armenia	9731	C		Discriminización		Sí	1	2	2	3	2	2	3	2	2	1	2	4	2	1	3	1	4	1	3	1	1	1	1		1				1		1	3	2	2	0	1	1
1968	Hombre	Título universitario	Estrato 3	Colombia	Nariño	Pasto	3075	B		Deshumanización	1	Sí	2	1	3	5	2	2	1	2	2	2	3	2	2	2	4	3	4	2	4	1	1	1	0			1				1	1	4	3	3	0	1	2
1953	Hombre	Posgrado	Estrato 4	Colombia	Antioquia	Medellín	7182	D	roque0353@gmail.com	Discriminización		Sí	4	5	3	5	1	1	5	5	1	1	1	5	1	1	5	1	1	1	1	1	0	0	0				1		1	1		4	4	4	1	1	2
1977	Hombre	Posgrado	Estrato 4	Colombia	Bogotá D.C.	Bogotá D.C.	4656	E	llovizna_campeones_0z@icloud.com	Tolerancia a la ambigüedad	3.30	Sí	1	4	4	1	3	1	1	2	1	1	3	4	1	2	1	2	5	1	1	1	1	1	1						1	1	1	3	2	3	0	1	4
1982	Mujer	Título universitario	Estrato 6	Colombia	Bogotá D.C.	Bogotá D.C.	6255	G		Deshumanización	1	No	1	5	1	1	1	2	1	1	3	2	1	3	1	1	1	1	3	1	2	1	1	1	1			1			1		1	3	3	3	1	1	2
1966	Hombre	Título universitario	Estrato 4	Colombia	Bogotá D.C.	Bogotá D.C.	3358	F	alejandroafg@yahoo.com	Tolerancia a la ambigüedad	3.00	No	2	3	4	1	2	1	1	1	2	1	1	4	1	1	1	1	4	1	1	1	1	1	1	1						1	1	4	3	3	0	0	3
1965	Hombre	Técnico / Tecnológico	Estrato 2	Colombia	Quindío	Armenia	9871	C		Discriminización		Sí	3	2	3	1	2	3	2	1	2	1	4	4	4	2	4	4	5	2	4	1	1	1	1	1						1	1	3	3	3	0	1	1
1989	Mujer	Título universitario	Estrato 4	Colombia	Bogotá D.C.	Bogotá D.C.	1571	S	grafica.mentedg@gmail.com	Tolerancia a la ambigüedad		Sí	1	3	4	4	4	1	1	1	3	1	1	5	1	2	1	2	5	1	2	1	1	1	1	1	1						1	4	3	3	1	1	3
1987	Hombre	Bachillerato	Estrato 1	Colombia	Quindío	Armenia	1300	P	maolamat88@gmail.com			No	3	5	1	5	4	3	3	5	4	1	2	4	4	4	4	1	5	1	5	0	0	1	0	1					1		1	4	3	3	1	1	3
1971	Hombre	Título universitario	Estrato 5	Colombia	Santander	Barrancabermeja	8100	P	fspn20@gmail.com	Deshumanización	1.67	Sí	1	2	1	1	1	1	1	1	2	1	1	1	1	1	1	1	1	1	1	0	1	1	1			1				1	1	3	4	4	1	1	2
1974	Hombre	Posgrado	Estrato 3	Colombia	Meta	Acacias	3969	G	gutierrezq@gmail.com	Confianza	0.75	Sí	1	4	1	1	3	2	1	1	3	1	1	1	1	1	1	3	3	1	2	1	0	1	0		1	1					1	4	4	4	1	1	1
1981	Mujer	Posgrado	Estrato 2	Colombia	Santander	Puente Nacional	6765	L	mayrecita14@Yahoo.com			No	3	1	1	3	3	2	1	3	3	1	2	5	3	1	1	4	5	1	5	1	1	1	1		1					1	1	3	4	4	0	1	3
1973	Mujer	Técnico / Tecnológico	Estrato 1	Colombia	Magdalena	Zona Bananera	7132	G	rochipili1523@hotmail.com			No	3	1	1	3	1	1	1	1	1	1	2	1	1	2	2	1	4	1	3	1	1	1	1	1					1	1		3	3	3	0	1	1
1988	Hombre	Bachillerato	Estrato 2	Colombia	Antioquia	Medellín	7337	G	arturoelduro1988@hotmail.com			No	5	4	1	5	5	4	1	1	5	1	4	5	5	1	3	1	5	3	5	1	1	1	1					1		1	1	3	3	3	1	1	1
1960	Hombre	Título universitario	Estrato 3	Colombia	Huila	Neiva	7463	G		Deshumanización	2.33	Sí	1	3	4	2	4	1	2	1	2	1	2	4	2	2	4	1	4	2	4	1	1	1	1				1			1	1	4	3	4	1	1	1
1970	Hombre	Título universitario	Estrato 2	Colombia	Bogotá D.C.	Bogotá D.C.	9452	E		Deshumanización	4.33	No	2	2	2	2	2	3	2	3	2	2	2	2	2	2	2	2	2	2	4	1	1	1	1				1			1	1	2	2	2	0	1	2
1962	Hombre	Técnico / Tecnológico	Estrato 2	Colombia	Bogotá D.C.	Cundinamarca	6493	A	william.jesus.1124@gmail.com			No	1	2	1	1	1	4	1	1	3	5	1	2	4	1	1	1	2	3	4	1	0	1	0			1		1			1	4	4	4	1	1	1
1972	Hombre	Título universitario	Estrato 3	Colombia	Atlántico	Puerto Colombia	2168	T		Tolerancia a la ambigüedad		Sí	2	3	4	3	2	1	1	1	1	1	2	4	2	1	2	3	4	2	2	1	0	1	0	1		1					1	2	2	2	0	1	1
1998	Hombre	Título universitario	Estrato 3	Colombia	Bogotá D.C.	Bogotá D.C.	6764	D	jddr1827@gmail.com			No	1	5	1	3	3	3	3	1	2	2	3	4	2	1	2	5	5	2	4	1	1	1	1	1						1	1	4	4	3	1	1	4
1972	Hombre	Título universitario	Estrato 5	Colombia	Valle del Cauca	Cali	8888	L		Confianza	0.75	Sí	1	1	1	1	1	1	1	1	1	1	1	3	1	1	1	1	1	1	1	1	1	1	1					1		1	1	2	2	2	0	1	1
1983	Hombre	Técnico / Tecnológico	Estrato 1	Colombia	Meta	Villavicencio	8111	R	sarareita@gmail.com	Confianza		Sí	1	1	1	1	5	5	1	1	1	1	5	5	1	1	1	1	5	1	1	1	1	1	1		1	1		1				3	4	4	1	0	3
1975	Hombre	Posgrado	Estrato 3	Colombia	Sucre	Sincelejo	1623	M	eduardo.mencog@cecar.edu.co	Deshumanización	4.67	No	1	1	2	4	4	2	1	3	1	1	2	5	4	1	2	1	2	3	4	1	0	1	0					1		1	1	3	3	4	1	1	3
1956	Mujer	Técnico / Tecnológico	Estrato 3	Colombia	Meta	Villavicencio	3235	P		Discriminización		Sí	1	1	1	1	2	1	1	1	3	1	1	1	1	1	2	1	1	2	1	1	1	1	1				1	1		1		3	3	3	1	0	4
1994	Mujer	Bachillerato	Estrato 3	Colombia	Bogotá D.C.	Bogotá D.C.	0252	V				No	5	5	3	3	5	4	3	3	3	2	3	5	3	3	4	5	3	4	4	0	0	1	0					1	1		1	4	5	5	1	1	2
1996	Hombre	Título universitario	Estrato 3	Colombia	Bogotá D.C.	Bogotá D.C.	3683	B		Tolerancia a la ambigüedad	3.70	No	1	4	4	4	4	3	3	2	3	4	4	4	1	2	1	1	4	1	5	1	1	1	1				1			1	1	4	3	4	1	1	2
1981	Hombre	Título universitario	Estrato 3	Colombia	Cundinamarca	Madrid	9212	V		Confianza	1.00	No	1	1	4	2	4	1	1	1	1	1	2	1	1	1	1	1	5	1	4	1	1	1	1			1			1		1	5	5	5	1	1	4
1987	Mujer	Título universitario	Estrato 3	Colombia	Tolima	Ibagué	2731	P		Confianza	1.00	No	1	1	1	1	4	1	3	3	2	1	1	2	1	1	1	3	3	1	1	1	1	1	1						1	1	1	4	4	4	1	1	3
1995	Mujer	Bachillerato	Estrato 2	Colombia	Bogotá D.C.	Bogotá D.C.	8948	B		Confianza	0.63	No	1	3	3	3	3	3	3	4	3	2	4	5	2	2	3	2	4	2	4	1	0	1	0	1						1	1	2	3	3	0	1	3
1995	Mujer	Posgrado	Estrato 3	Colombia	Bogotá D.C.	Bogotá D.C.	3638	P				No	1	3	3	3	3	4	1	1	3	1	3	2	1	1	1	1	2	2	2	1	0	1	1	1		1					1	4	3	3	1	1	2
1982	Hombre	Título universitario	Estrato 3	Colombia	Bogotá D.C.	Bogotá D.C.	4341	P		Tolerancia a la ambigüedad		Sí	1	2	3	4	2	1	1	2	3	2	2	3	3	2	1	2	2	1	4	1	1	1	1		1					1	1	3	4	4	1	1	3
1988	Mujer	Título universitario	Estrato 2	Colombia	Tolima	San Antonio	9979	R		Tolerancia a la ambigüedad		Sí	1	1	1	1	1	1	1	1	1	1	1	1	1	1	1	1	3	1	1	1	1	1	1				1		1	1		5	2	3	0	1	1
1997	Mujer	Título universitario	Estrato 2	Colombia	Cundinamarca	Facatativá	3129	S		Discriminización		Sí	1	3	4	4	3	1	4	3	3	1	2	3	1	1	1	1	3	1	4	1	1	1	1						1	1	1	1	1	1	0	1	2
1977	Mujer	Título universitario	Estrato 4	Colombia	Cundinamarca	Facatativá	9642	B		Deshumanización	3	Sí	1	1	1	1	1	1	1	1	1	1	1	1	1	1	1	1	1	1	1	1	1	1	1			1				1	1	3	3	3	0	1	1
1997	Mujer	Técnico / Tecnológico	Estrato 3	Colombia	Bogotá D.C.	Bogotá D.C.	0053	Y		Discriminización	0.23333333333333334	No	1	1	1	2	1	2	1	1	1	1	1	3	1	1	1	1	2	1	1	1	1	1	0				1		1		1	4	3	3	1	0	3
1992	Hombre	Técnico / Tecnológico	Estrato 3	Colombia	Antioquia	Medellín	2076	U		Deshumanización	2	Sí	2	1	1	1	1	1	3	1	1	1	1	1	1	1	1	2	2	1	1	1	1	1	1					1		1	1	4	2	3	1	1	1
1992	Mujer	Bachillerato	Estrato 2	Colombia	Bogotá D.C.	Bogotá D.C.	9783	M		Deshumanización	3	Sí	3	2	2	3	1	1	3	4	5	3	4	2	5	1	1	2	5	2	4	1	1	1	1	1					1		1	3	4	3	1	1	4
1996	Mujer	Técnico / Tecnológico	Estrato 2	Colombia	Cundinamarca	Madrid	1538	L		Deshumanización		Sí	1	1	3	2	5	1	2	1	2	1	1	2	1	3	1	3	2	1	3	1	1	1	1	1			1			1		2	2	2	0	1	2
1973	Mujer	Técnico / Tecnológico	Rural	Colombia	Córdoba	Chinú	7827	B	rebeca1973rebe@hotmail.com	Deshumanización	1	Sí	1	3	1	5	1	2	1	1	1	1	1	1	1	1	1	1	1	1	3	1	1	1	1			1		1			1	3	1	1	0	1	3
1965	Hombre	Bachillerato	Estrato 2	Colombia	Antioquia	Chigorodó	5952	R		Tolerancia a la ambigüedad	3.60	Sí	1	5	1	5	5	1	1	1	5	5	1	1	3	1	3	3	3	5	5	1	1	1	1		1			1			1	3	3	3	0	1	1
1980	Mujer	Título universitario	Estrato 2	Colombia	Cundinamarca	Mosquera	2256	R		Tolerancia a la ambigüedad	3.60	No	1	1	1	1	1	1	1	1	1	1	3	1	1	1	1	1	3	1	1	1	1	1	0				1		1		1	4	4	4	1	1	3
1995	Mujer	Técnico / Tecnológico	Estrato 3	Colombia	Cundinamarca	Facatativá	6123	S		Discriminización		Sí	1	1	1	1	3	1	1	1	1	1	1	2	4	3	1	1	5	1	4	0	1	1	1			1		1		1		4	2	3	1	1	4
1992	Mujer	Bachillerato	Estrato 2	Colombia	Bogotá D.C.	Bogotá D.C.	9783	M		Tolerancia a la ambigüedad	2.90	Sí	4	3	4	4	4	4	4	4	4	5	3	4	4	5	4	3	1	3	3	1	1	0	0	1					1		1	3	4	3	1	1	3
1984	Hombre	Técnico / Tecnológico	Estrato 2	Colombia	Bogotá D.C.	Bogotá D.C.	2489	P		Deshumanización		Sí	1	2	1	1	2	2	1	1	2	1	2	1	1	1	1	1	2	2	3	1	1	1	1	1					1		1	3	3	3	0	1	2
1983	Hombre	Título universitario	Estrato 3	Colombia	Cundinamarca	Funza	7343	B		Discriminización	0.6333333333333333	Sí	1	5	1	1	5	3	1	1	3	5	5	1	1	1	1	1	2	1	2	1	1	1	1		1	1					1	3	3	3	1	1	1
1993	Hombre	Título universitario	Estrato 6	Colombia	Bogotá D.C.	Bogotá D.C.	8213	G		Deshumanización	2.67	Sí	1	3	1	1	3	3	3	1	3	1	1	1	1	1	1	1	3	1	3	1	1	1	1		1	1					1	4	3	4	1	1	3
1991	Mujer	Posgrado	Estrato 2	Colombia	Bogotá D.C.	Bogotá D.C.	1837	G		Discriminización	0.5	Sí	1	2	2	4	2	1	2	1	2	1	2	2	1	1	1	1	3	1	2	1	1	1	1			1				1	1	1	2	2	0	1	3
1994	Mujer	Técnico / Tecnológico	Estrato 2	Colombia	Tolima	Ibagué	1868	C		Confianza		Sí	5	1	1	5	1	1	1	1	1	5	1	1	5	1	1	1	1	1	1	1	1	1	1	1			1				1	3	3	3	1	1	1
1994	Mujer	Bachillerato	Estrato 2	Colombia	Bogotá D.C.	Bogotá D.C.	9841	A				No	1	1	3	5	1	1	1	5	1	2	1	4	2	1	1	1	5	1	2	1	0	0	1		1		1				1	4	3	2	1	1	1
1996	Mujer	Técnico / Tecnológico	Estrato 3	Colombia	Cundinamarca	bogota	0387	A		Confianza	0.88	Sí	1	1	1	3	5	4	1	1	3	1	2	5	1	1	1	1	4	5	2	1	1	1	0						1	1	1	4	3	3	1	1	4
1987	Mujer	Bachillerato	Estrato 2	Colombia	Bogotá D.C.	Bogotá D.C.	9803	P		Deshumanización		Sí	1	2	5	3	1	1	2	4	5	3	3	5	5	1	3	3	2	3	5	0	1	0	0						1	1	1	3	3	3	1	1	3
1984	Mujer	Título universitario	Estrato 2	Colombia	Atlántico	Barranquilla	4897	C				No	1	1	3	3	4	4	2	2	2	1	3	3	2	3	2	4	4	1	4	1	1	1	1						1	1	1	4	4	4	1	1	3
1996	Mujer	Técnico / Tecnológico	Estrato 2	Colombia	Cundinamarca	Mosquera	8149	M		Deshumanización	2	Sí	3	3	3	4	3	2	4	2	2	2	3	3	4	2	2	2	4	2	3	1	0	1	0					1		1	1	3	3	3	0	1	2
1983	Mujer	Título universitario	Estrato 3	Colombia	Bogotá D.C.	Bogotá D.C.	9146	C		Deshumanización	3	Sí	1	2	2	2	2	1	2	2	2	1	2	3	3	2	2	3	3	2	3	1	0	1	0					1	1		1	4	5	4	1	1	1
1991	Mujer	Posgrado	Estrato 2	Colombia	Bogotá D.C.	Bogotá D.C.	1837	G				No	1	1	2	2	2	1	2	1	2	1	2	2	1	1	1	2	2	1	2	1	1	1	1	1						1	1	1	2	2	0	1	3
1996	Mujer	Técnico / Tecnológico	Estrato 3	Colombia	Cundinamarca	bogota	0387	A		Discriminización	0.3333333333333333	Sí	2	2	4	3	4	2	3	4	3	3	4	5	2	3	4	5	4	3	4	0	1	0	0					1	1		1	5	5	5	1	1	4
1992	Mujer	Bachillerato	Estrato 2	Colombia	Bogotá D.C.	Bogotá D.C.	9783	M		Tolerancia a la ambigüedad		Sí	1	5	4	3	3	5	1	4	3	3	3	5	1	5	2	2	1	4	2	0	1	1	0			1		1			1	4	4	2	0	1	1
1961	Hombre	Técnico / Tecnológico	Estrato 2	Colombia	Antioquia	El Carmen de Viboral	3434	C		Discriminización	0.6666666666666666	No	1	1	3	5	1	3	1	1	3	1	3	5	1	3	1	1	4	1	3	1	1	1	1		1	1					1	4	1	3	1	1	2
1988	Mujer	Bachillerato	Estrato 2	Colombia	Bogotá D.C.	Bogotá D.C.	7437	B				No	4	3	5	5	4	4	4	1	4	4	3	1	1	1	3	1	3	1	4	1	0	1	1	1				1			1	3	4	3	0	1	3
1991	Mujer	Técnico / Tecnológico	Estrato 2	Colombia	Cundinamarca	Funza	0004	V		Tolerancia a la ambigüedad	3.40	Sí	2	3	4	5	2	3	4	3	4	3	1	3	1	2	3	3	2	4	3	1	0	0	0		1	1					1	3	3	3	1	1	3
1992	Mujer	Técnico / Tecnológico	Estrato 2	Colombia	Bogotá D.C.	Bogotá D.C.	9783	M				No	2	1	5	3	3	3	2	4	3	1	2	2	3	3	4	2	2	3	3	1	0	1	1				1	1		1		3	3	5	0	0	1
1991	Mujer	Posgrado	Estrato 2	Colombia	Bogotá D.C.	Bogotá D.C.	1837	G		Deshumanización	1.67	No	1	1	1	1	1	1	1	1	1	1	1	1	1	1	1	1	1	1	1	1	1	1	1	1						1	1	1	2	2	0	1	3
1986	Mujer	Título universitario	Estrato 2	Colombia	Atlántico	Soledad	7667	P				No	1	3	3	1	5	4	1	1	3	1	5	1	1	1	1	1	5	1	1	1	1	1	1				1			1	1	5	4	4	1	1	4
1996	Mujer	Bachillerato	Estrato 1	Colombia	Atlántico	Soledad	9330	A		Confianza	0.88	No	1	3	2	2	4	2	1	2	2	3	3	3	2	2	3	1	2	2	2	1	0	1	1			1				1	1	3	3	3	1	1	3
1992	Mujer	Título universitario	Estrato 3	Colombia	Bogotá D.C.	Bogotá D.C.	9367	C		Deshumanización		Sí	1	1	1	2	4	1	2	1	1	1	3	5	4	1	1	4	4	1	1	1	1	0	0	1		1				1		5	5	4	1	1	4
1995	Mujer	Técnico / Tecnológico	Estrato 2	Colombia	Bogotá D.C.	Bogotá D.C.	9798	B		Discriminización	0.3333333333333333	No	3	3	2	4	4	4	4	2	1	2	5	1	4	1	3	2	4	1	4	1	1	1	1						1	1	1	3	3	2	1	1	4
1991	Mujer	Técnico / Tecnológico	Estrato 1	Colombia	Cundinamarca	Girardot	2575	F				No	3	4	5	3	3	4	4	3	3	4	3	4	4	2	5	3	4	3	3	1	0	1	1	1			1				1	1	1	1	0	1	1
1998	Hombre	Técnico / Tecnológico	Estrato 2	Colombia	Cundinamarca	Girardot	4334	R		Confianza	1.00	No	1	2	5	5	2	1	3	4	1	1	3	5	2	2	1	4	5	1	4	1	1	1	1				1		1		1	5	5	5	1	1	2
1984	Hombre	Técnico / Tecnológico	Estrato 3	Colombia	Bogotá D.C.	Bogotá D.C.	6213	P		Deshumanización	1.67	No	2	2	4	3	4	2	3	2	2	2	4	2	3	2	3	2	3	4	4	1	0	1	1			1	1				1	4	3	3	1	1	3
1980	Mujer	Título universitario	Estrato 3	Colombia	Antioquia	Envigado	3252	R		Deshumanización	2.33	Sí	1	2	3	2	4	2	3	2	2	2	2	2	2	2	2	2	2	3	2	1	1	1	1				1		1		1	3	3	4	1	1	3
1983	Mujer	Técnico / Tecnológico	Estrato 2	Colombia	Meta	Villavicencio	7630	P		Deshumanización	1.67	No	2	2	3	3	4	2	3	1	2	2	3	3	2	2	3	2	4	1	3	1	1	0	0	1	1					1		4	3	4	1	1	3
1996	Mujer	Técnico / Tecnológico	Estrato 3	Colombia	Cundinamarca	bogota	0387	A		Deshumanización		Sí	5	4	3	2	3	3	2	2	3	3	3	5	4	5	5	2	4	4	2	1	1	1	0		1			1			1	5	5	5	1	1	5
1995	Mujer	Bachillerato	Estrato 3	Colombia	Antioquia	Medellín	1625	D		Confianza		Sí	2	3	3	4	4	3	2	3	3	3	3	4	2	1	3	2	3	2	3	1	1	1	1			1	1				1	3	3	3	0	1	3
1991	Mujer	Posgrado	Estrato 2	Colombia	Bogotá D.C.	Bogotá D.C.	1837	G		Discriminización		Sí	1	1	1	1	1	1	1	1	1	1	1	1	1	1	1	1	1	1	1	1	1	1	1	1						1	1	1	2	2	0	1	3
1994	Mujer	Técnico / Tecnológico	Estrato 3	Colombia	Valle del Cauca	Cali	4507	D		Tolerancia a la ambigüedad	3.50	Sí	2	3	1	3	2	2	1	3	2	1	1	2	1	1	1	1	3	1	1	1	1	1	1	1	1			1				4	4	4	1	0	2
1993	Mujer	Bachillerato	Estrato 2	Colombia	Tolima	Ibagué	6663	R		Confianza		Sí	2	2	1	2	2	2	3	2	1	1	4	4	2	1	2	1	2	1	1	1	1	1	1			1				1	1	5	5	5	1	0	3
1999	Mujer	Bachillerato	Estrato 2	Colombia	Cundinamarca	Girardot	7168	R		Tolerancia a la ambigüedad	3.40	No	1	2	3	5	3	3	3	4	3	3	2	3	2	3	3	3	3	3	3	1	0	1	0				1	1		1		3	3	3	0	1	2
1980	Mujer	Posgrado	Estrato 3	Colombia	Bogotá D.C.	Bogotá D.C.	2978	B		Confianza	1.00	Sí	1	2	4	3	3	1	1	3	1	2	5	4	1	3	1	3	5	1	5	1	0	1	0						1	1	1	4	4	4	1	0	3
1996	Hombre	Título universitario	Estrato 4	Colombia	Bogotá D.C.	Bogotá D.C.	9601	A				No	1	2	1	2	4	1	1	1	1	1	4	4	1	1	1	3	4	1	4	1	1	1	1	1						1	1	4	3	2	0	1	2
1998	Hombre	Técnico / Tecnológico	Estrato 3	Colombia	Cundinamarca	Facatativá	6866	P		Deshumanización	5	Sí	1	1	1	1	1	1	1	1	1	1	1	1	1	1	1	1	1	1	1	1	1	1	0	1			1			1		4	3	3	1	1	3
1987	Hombre	Bachillerato	Estrato 2	Colombia	Bogotá D.C.	Bogotá D.C.	7463	O		Confianza	1.00	Sí	1	1	4	4	4	1	1	4	1	1	4	1	1	4	4	4	4	1	2	1	0	0	0				1		1		1	3	4	3	1	1	3
2000	Mujer	Técnico / Tecnológico	Estrato 3	Colombia	Cundinamarca	Mosquera	9022	P				No	1	2	1	2	3	1	1	1	1	1	1	3	1	1	1	2	2	1	1	1	0	1	0		1	1					1	4	3	4	1	1	5
1997	Hombre	Técnico / Tecnológico	Estrato 1	Colombia	Risaralda	Pereira	5023	P				No	1	1	3	5	2	1	1	1	1	1	3	1	3	3	3	2	5	1	3	0	0	1	1					1		1	1	5	3	5	0	1	3
1996	Hombre	Título universitario	Estrato 3	Colombia	Bogotá D.C.	Bogotá D.C.	9746	R		Discriminización	0.7	Sí	1	2	2	4	1	3	3	4	1	1	2	4	1	2	1	2	4	1	2	1	1	1	1						1	1	1	3	2	3	0	1	2
1998	Mujer	Bachillerato	Estrato 2	Colombia	Antioquia	Medellín	1226	V		Discriminización		Sí	3	2	4	2	4	3	3	3	3	3	4	3	4	3	3	3	3	2	3	1	1	0	1	1			1			1		3	3	3	0	1	2
1994	Mujer	Título universitario	Estrato 4	Colombia	Bogotá D.C.	Bogotá D.C.	7689	C		Deshumanización	3.33	No	1	5	4	2	3	1	1	3	1	1	2	5	1	1	2	5	5	1	2	1	0	1	0		1					1	1	4	3	3	0	1	2
1998	Mujer	Bachillerato	Estrato 2	Venezuela	Bogotá D.C.	Bogotá D.C.	1998	A				No	1	2	4	4	4	3	3	2	2	3	4	2	3	2	3	2	2	3	2	1	0	1	0		1					1	1	2	3	2	0	1	2
1989	Hombre	Técnico / Tecnológico	Estrato 2	Colombia	Antioquia	Bello	4359	D		Tolerancia a la ambigüedad	3.60	No	1	3	4	4	5	1	4	1	2	2	4	1	5	1	4	1	5	1	5	1	0	1	1	1	1						1	4	4	4	1	0	3
1998	Mujer	Bachillerato	Estrato 2	Colombia	Antioquia	Medellín	1226	V		Deshumanización	4	No	4	3	3	3	4	4	4	3	3	3	4	3	3	3	3	4	3	2	4	1	1	0	1	1				1		1		3	3	3	0	1	2
1982	Hombre	Título universitario	Estrato 3	Colombia	Bogotá D.C.	Bogotá D.C.	2464	B		Deshumanización		Sí	1	1	5	1	3	3	3	2	2	1	2	3	1	1	1	1	1	1	3	1	1	1	1	1					1		1	3	3	3	1	1	1
1979	Mujer	Posgrado	Estrato 4	Colombia	Antioquia	Sabaneta	3177	M		Discriminización	0.3333333333333333	No	1	5	1	3	3	5	3	1	4	1	3	3	1	1	1	1	1	3	3	0	1	1	1		1		1				1	3	3	3	1	0	3
1997	Mujer	Técnico / Tecnológico	Estrato 3	Colombia	Bogotá D.C.	Bogotá D.C.	1511	A		Deshumanización		Sí	4	2	4	3	1	4	1	3	3	4	4	3	3	5	1	4	5	2	5	0	1	1	0			1		1			1	4	4	4	1	1	3
1995	Mujer	Título universitario	Estrato 2	Colombia	Cundinamarca	Funza	0936	H		Confianza	0.38	Sí	4	3	3	4	4	3	3	4	4	4	2	4	4	4	3	2	4	4	4	1	0	1	0				1			1	1	5	5	5	1	1	5
1994	Mujer	Título universitario	Estrato 4	Colombia	Bogotá D.C.	Bogotá D.C.	7680	C		Deshumanización	4.67	Sí	1	5	5	3	5	1	3	1	1	1	1	5	1	1	1	1	5	1	1	1	1	1	1		1					1	1	3	2	2	0	1	3
1997	Mujer	Título universitario	Estrato 2	Colombia	Valle del Cauca	Cali	5943	C				No	4	3	3	3	3	3	3	4	3	2	4	3	4	3	3	2	3	4	5	1	1	1	1		1				1		1	2	3	3	0	1	3
1997	Mujer	Técnico / Tecnológico	Estrato 1	Colombia	Magdalena	Santa Marta	4720	G		Confianza	0.50	No	4	3	5	3	5	3	5	1	5	3	3	1	1	3	2	3	3	1	4	1	1	1	1	1				1			1	1	1	2	0	1	3
1997	Mujer	Técnico / Tecnológico	Estrato 2	Colombia	Cundinamarca	Girardot	6854	C		Confianza	0.88	Sí	3	3	3	5	3	3	3	3	3	3	3	3	3	3	3	3	3	3	3	1	1	1	1		1		1		1			3	3	3	1	1	1
1987	Hombre	Técnico / Tecnológico	Estrato 2	Colombia	Bogotá D.C.	Bogotá D.C.	4596	R		Tolerancia a la ambigüedad	2.80	Sí	1	1	1	3	5	4	1	1	3	1	1	5	3	1	1	1	1	1	1	1	1	1	1		1				1	1		2	3	3	0	1	2
1996	Hombre	Título universitario	Estrato 2	Colombia	Bogotá D.C.	Bogotá D.C.	6189	D		Confianza		Sí	1	4	4	2	4	1	1	2	2	1	3	5	1	3	1	3	5	1	4	1	1	1	1	1						1	1	3	3	3	1	0	3
1979	Hombre	Título universitario	Estrato 3	Colombia	Bogotá D.C.	Bogotá D.C.	6981	D				No	1	1	1	1	1	1	1	1	1	1	1	1	1	1	1	1	1	1	1	0	1	1	1		1	1					1	3	3	3	1	0	3
1977	Hombre	Posgrado	Estrato 4	Colombia	Cundinamarca	Mosquera	2269	M	andrez1977@gmail.com			No	2	3	4	5	3	4	4	4	1	1	4	4	2	2	1	4	5	3	4	1	1	0	0		1	1				1		3	3	3	0	1	1
1996	Mujer	Técnico / Tecnológico	Estrato 3	Colombia	Valle del Cauca	Cali	3681	D		Confianza		Sí	3	5	5	5	2	5	5	5	5	5	5	5	4	3	5	1	5	4	5	1	1	1	1	1		1		1				3	3	3	0	1	3
1983	Mujer	Posgrado	Estrato 3	Colombia	Bogotá D.C.	Bogotá D.C.	3970	R				No	4	3	3	3	4	3	4	3	3	3	3	4	2	3	2	4	3	2	3	0	0	1	1	1		1	1					3	2	2	1	1	3
1993	Mujer	Técnico / Tecnológico	Estrato 3	Colombia	Valle del Cauca	Cali	0614	E		Deshumanización	1	No	2	3	1	1	5	2	3	3	1	2	3	2	3	3	3	2	3	3	3	1	1	1	1		1			1	1			3	1	3	1	0	3
1990	Mujer	Bachillerato	Estrato 2	Colombia	Valle del Cauca	Cali	8810	R				No	4	3	2	4	4	3	3	3	3	2	3	2	3	2	4	2	2	2	3	1	0	0	0		1				1		1	3	3	3	1	1	3
1990	Mujer	Técnico / Tecnológico	Estrato 1	Colombia	Atlántico	Barranquilla	9026	S		Tolerancia a la ambigüedad		Sí	1	3	3	3	3	2	3	3	2	1	2	1	4	3	1	1	3	1	3	1	1	1	1		1		1				1	3	3	3	1	1	3
1995	Hombre	Posgrado	Estrato 3	Colombia	Bogotá D.C.	Bogotá D.C.	5711	T		Deshumanización	5	Sí	1	1	1	1	3	1	1	1	1	1	1	5	1	1	1	1	3	1	1	1	1	1	1						1	1	1	5	5	5	1	0	5
1980	Mujer	Técnico / Tecnológico	Estrato 2	Colombia	Santander	Bucaramanga	3107	C				No	5	2	2	1	3	3	2	4	3	2	2	4	4	1	1	2	4	2	1	0	0	1	0	1	1			1				3	2	2	1	1	1
1995	Otro	Título universitario	Estrato 2	Colombia	Tolima	Ibagué	2457	T		Tolerancia a la ambigüedad	3.40	Sí	3	3	5	3	3	3	3	3	3	3	3	3	3	3	3	3	4	3	3	1	1	1	1	1		1		1				4	4	4	0	0	3
1985	Mujer	Bachillerato	Estrato 2	Colombia	Huila	Neiva	0719	O		Deshumanización	2.67	No	1	4	3	2	3	4	3	3	3	1	4	3	1	2	3	2	3	3	4	1	1	1	0		1	1					1	4	3	3	1	1	2
2000	Mujer	Técnico / Tecnológico	Estrato 2	Colombia	Tolima	Ibagué	7749	A		Tolerancia a la ambigüedad		Sí	1	5	5	5	5	5	2	5	4	5	2	5	1	4	5	5	5	5	5	1	1	1	1	1			1				1	2	2	2	1	1	2
1987	Hombre	Técnico / Tecnológico	Estrato 2	Colombia	Magdalena	Santa Marta	9779	N		Confianza	1.00	Sí	1	4	2	3	1	3	1	1	4	3	4	4	4	4	1	2	3	1	3	1	1	1	1			1			1		1	4	4	4	1	1	4
1981	Mujer	Posgrado	Estrato 6	Colombia	Bogotá D.C.	Bogotá D.C.	6871	M		Tolerancia a la ambigüedad	4.10	Sí	1	4	4	3	3	4	1	2	2	2	4	2	4	2	3	2	4	3	4	1	0	1	0		1	1					1	4	3	3	1	0	4
1969	Hombre	Técnico / Tecnológico	Estrato 3	Colombia	Cundinamarca	Gachetá	2303	G	r-i-cgar69@hotmail.com			No	1	1	1	1	1	1	1	1	1	1	1	1	1	1	1	1	1	1	1	1	1	1	1		1					1	1	4	2	3	0	1	3
2000	Mujer	Técnico / Tecnológico	Estrato 2	Colombia	Cauca	Inzá	3947	O		Confianza		Sí	1	3	2	3	3	4	5	2	1	3	1	4	1	1	3	2	5	3	2	0	1	0	1		1	1			1			4	2	3	0	1	2
1991	Mujer	Bachillerato	Estrato 2	Colombia	Tolima	Ibagué	6220	B		Tolerancia a la ambigüedad		Sí	4	3	4	4	2	2	2	3	3	3	3	3	4	2	3	4	3	3	2	1	1	1	1			1			1	1		2	2	3	1	1	1
1985	Mujer	Bachillerato	Estrato 3	Colombia	Cundinamarca	Soacha	2388	G		Deshumanización	5	No	1	1	1	1	1	1	1	1	1	1	1	1	1	1	1	1	1	1	1	1	1	1	1	1					1		1	3	3	3	1	1	2
1996	Mujer	Bachillerato	Estrato 1	Colombia	Atlántico	Barranquilla	1504	S		Confianza	0.63	No	5	2	5	5	2	5	2	4	2	2	3	4	4	2	5	2	3	4	3	1	1	1	1			1	1				1	1	1	1	0	1	1
1991	Hombre	Técnico / Tecnológico	Estrato 2	Colombia	Valle del Cauca	Guadalajara de Buga	6044	B		Tolerancia a la ambigüedad	3.70	No	1	1	4	2	4	1	3	2	1	1	2	2	2	2	3	2	4	1	2	1	1	1	1				1		1		1	3	2	2	1	1	1
1973	Hombre	Técnico / Tecnológico	Estrato 2	Colombia	Bogotá D.C.	Bogotá D.C.	9785	T		Deshumanización	5	No	1	4	1	4	4	3	4	4	2	4	3	4	1	5	1	4	5	1	5	1	1	1	0			1				1	1	5	5	1	1	1	2
1993	Hombre	Bachillerato	Estrato 1	Colombia	Huila	Neiva	9522	Q		Deshumanización	1.67	No	4	4	5	5	5	4	5	5	5	4	5	4	4	5	4	5	4	4	5	1	1	1	1				1	1	1			3	3	3	0	0	1
1974	Hombre	Título universitario	Estrato 3	Colombia	Antioquia	Bello	2059	M				No	1	1	1	1	1	1	1	1	1	1	1	1	1	1	1	1	1	5	1	1	1	1	1			1		1			1	1	3	1	0	1	1
1990	Hombre	Técnico / Tecnológico	Estrato 1	Colombia	Atlántico	Soledad	2091	F		Deshumanización	5	Sí	5	5	5	5	5	5	5	5	5	5	5	5	5	5	5	5	5	5	5	1	1	1	1		1					1	1	3	3	3	0	1	4
1999	Mujer	Título universitario	Estrato 2	Colombia	Tolima	Ibagué	9731	F		Deshumanización	4.33	No	1	3	5	5	3	2	4	3	4	4	2	1	3	3	5	3	4	3	2	1	1	1	1		1		1	1				4	4	4	1	1	3
1978	Mujer	Título universitario	Estrato 3	Colombia	Bogotá D.C.	Bogotá D.C.	2550	M		Deshumanización	4.33	Sí	1	2	2	2	3	1	1	1	1	2	2	3	3	1	1	1	2	1	3	1	1	1	0				1			1	1	3	5	4	1	1	1
1982	Mujer	Título universitario	Estrato 3	Colombia	Bogotá D.C.	Bogotá D.C.	3562	E				No	2	3	1	4	2	4	3	4	3	3	1	2	2	1	2	1	3	2	2	1	0	0	0		1					1	1	4	3	3	0	1	2
2000	Mujer	Bachillerato	Estrato 1	Colombia	Bogotá D.C.	Bogotá D.C.	8046	C				No	1	3	4	4	4	4	4	3	2	3	2	3	4	2	3	2	5	1	4	1	1	0	1		1		1			1		4	2	3	0	1	2
1978	Mujer	Posgrado	Estrato 4	Colombia	Bogotá D.C.	Bogotá D.C.	0942	R		Discriminización	0.6666666666666666	No	1	3	3	5	2	4	5	3	4	5	3	2	5	1	5	4	5	2	5	1	0	1	0		1		1		1			3	2	3	1	1	1
1992	Mujer	Título universitario	Estrato 1	Colombia	Sucre	Sincelejo	9277	T		Deshumanización		Sí	3	3	3	5	4	4	2	4	1	4	4	4	2	5	2	4	5	2	3	1	0	0	0	1				1			1	3	4	3	1	1	2
2000	Mujer	Técnico / Tecnológico	Estrato 3	Colombia	Caquetá	Florencia	6672	Q		Discriminización	0.4	No	1	1	1	1	1	1	1	1	1	1	1	1	1	1	1	1	1	1	1	1	1	1	1		1			1			1	3	5	5	1	1	3
1996	Hombre	Técnico / Tecnológico	Estrato 2	Colombia	Atlántico	Barranquilla	5199	F		Tolerancia a la ambigüedad		Sí	1	2	3	3	3	3	2	2	3	2	2	2	2	2	2	2	3	2	2	1	1	1	0		1	1					1	2	2	2	1	1	2
1994	Hombre	Título universitario	Estrato 2	Colombia	Bogotá D.C.	Bogotá D.C.	4888	G		Discriminización	0.4666666666666667	Sí	1	1	1	3	3	1	1	2	1	1	1	1	1	1	1	1	5	1	4	1	1	1	1		1				1		1	3	3	3	1	1	3
1985	Hombre	Bachillerato	Estrato 1	Colombia	Atlántico	Barranquilla	9947	F		Confianza	0.50	Sí	3	3	3	3	3	3	3	3	3	3	3	3	3	3	3	2	3	3	3	0	1	1	1			1	1		1			3	3	3	0	1	3
1993	Mujer	Técnico / Tecnológico	Estrato 3	Colombia	Valle del Cauca	Cali	4171	D				No	5	5	5	5	5	4	5	4	4	5	3	3	4	5	5	4	5	5	3	1	1	1	1		1				1	1		5	5	5	1	1	5
1997	Mujer	Bachillerato	Estrato 1	Colombia	Atlántico	Soledad	3201	Z		Confianza	0.50	Sí	4	4	4	4	4	4	4	4	4	4	4	4	4	4	5	4	4	4	4	0	1	1	1					1	1	1		4	5	5	1	1	5
1999	Mujer	Título universitario	Estrato 3	Colombia	Bogotá D.C.	Bogotá D.C.	1675	R		Deshumanización	1.67	No	3	3	3	3	2	3	2	3	2	2	3	3	3	3	3	3	3	3	3	1	0	1	1	1						1	1	4	3	3	0	1	3
1996	Hombre	Posgrado	Estrato 6	Colombia	Bogotá D.C.	Bogotá D.C.	7528	M		Tolerancia a la ambigüedad	3.30	Sí	1	3	3	2	1	1	1	1	1	1	3	3	1	1	1	4	4	2	3	1	0	1	0	1						1	1	3	3	4	1	1	4
1991	Mujer	Técnico / Tecnológico	Estrato 2	Colombia	Huila	Neiva	0042	B				No	3	2	3	4	3	3	2	3	3	3	3	3	4	3	3	2	3	3	2	1	1	1	0		1			1			1	3	3	3	0	1	3
1996	Mujer	Técnico / Tecnológico	Estrato 1	Colombia	Atlántico	Barranquilla	9303	B				No	3	3	2	3	3	4	3	3	3	2	3	4	4	4	3	3	3	2	3	1	0	0	0	1		1				1		3	3	3	1	1	3
1990	Mujer	Título universitario	Estrato 3	Colombia	Bogotá D.C.	Bogotá D.C.	8952	T		Discriminización	0.5666666666666667	No	1	4	3	3	3	3	2	1	1	3	1	3	1	1	1	3	4	1	3	1	1	1	1			1				1	1	4	4	3	1	1	3
1997	Mujer	Bachillerato	Estrato 1	Colombia	Atlántico	Soledad	3201	Z		Tolerancia a la ambigüedad	3.60	Sí	2	5	2	1	4	1	4	1	4	1	3	4	1	4	1	4	4	1	5	0	1	1	0		1	1		1				3	3	4	0	0	4
1994	Mujer	Técnico / Tecnológico	Estrato 1	Colombia	Bolívar	Córdoba	9305	B				No	4	4	4	2	4	4	4	2	3	4	5	3	5	5	1	4	3	5	3	1	1	1	1					1		1	1	5	5	5	1	1	5
1999	Mujer	Técnico / Tecnológico	Estrato 1	Colombia	Atlántico	Barranquilla	6278	P		Confianza	0.38	No	3	2	3	4	4	3	4	4	3	3	4	4	3	4	4	4	3	4	4	1	1	0	1		1			1		1		3	4	3	0	1	3
1996	Mujer	Bachillerato	Estrato 2	Colombia	Tolima	Ibagué	2651	R		Tolerancia a la ambigüedad	3.90	Sí	1	3	1	2	4	1	2	1	3	2	1	4	4	1	2	1	4	1	2	1	0	1	0	1			1			1		3	4	2	0	0	2
1984	Mujer	Bachillerato	Estrato 2	Colombia	Bogotá D.C.	Bogotá D.C.	2670	D		Tolerancia a la ambigüedad	4.10	Sí	1	1	1	5	1	1	1	3	1	1	1	1	1	1	1	1	1	1	1	1	0	1	0					1		1	1	5	5	5	0	1	3
1979	Mujer	Técnico / Tecnológico	Estrato 5	Colombia	Santander	Floridablanca	1947	O		Tolerancia a la ambigüedad		Sí	3	2	2	3	2	2	1	2	3	2	3	2	2	1	2	1	5	3	2	1	1	1	1			1				1	1	4	3	4	1	1	2
1993	Mujer	Bachillerato	Estrato 1	Colombia	Huila	Neiva	6048	Q				No	2	4	3	4	3	3	3	4	3	2	2	3	4	2	3	1	3	3	3	1	1	1	1				1	1	1			4	4	4	1	1	3
1984	Hombre	Técnico / Tecnológico	Estrato 2	Colombia	Cundinamarca	Mosquera	1189	E	edwinpacan@gmail.com	Confianza	0.88	No	1	1	2	5	2	1	3	1	1	5	2	1	1	1	3	1	2	1	5	1	1	0	1				1			1	1	4	3	3	1	1	3
1995	Hombre	Título universitario	Estrato 6	Colombia	Valle del Cauca	Cali	4239	C	alvarocardenaspg@gmail.com			No	4	4	3	4	3	4	3	3	2	4	4	4	4	3	3	3	4	4	4	1	0	1	1	1				1			1	5	4	4	1	1	3
1981	Mujer	Posgrado	Estrato 3	Colombia	Bogotá D.C.	Bogotá D.C.	4107	L	lpzalvarado88@hotmail.com	Tolerancia a la ambigüedad	3.20	No	3	2	4	4	4	4	2	2	4	4	2	3	4	1	2	2	4	2	4	1	0	1	1				1	1			1	4	3	3	0	1	1
1983	Hombre	Técnico / Tecnológico	Estrato 2	Colombia	Cesar	Curumaní	2524	A	jaals25@gmail.com	Deshumanización	3.67	No	1	2	1	1	2	1	1	1	1	1	1	2	1	1	1	1	3	1	1	1	1	1	0			1	1				1	3	3	3	0	1	2
1962	Mujer	Posgrado	Estrato 5	Colombia	Bogotá D.C.	Bogotá D.C.	7282	R		Deshumanización	1	Sí	1	1	1	1	1	1	1	1	1	1	1	1	1	1	1	1	1	1	1	1	1	1	1		1	1			1			4	4	3	1	1	2
1972	Hombre	Técnico / Tecnológico	Estrato 3	Colombia	Meta	Acacias	6422	L	jorma18@gmail.com	Discriminización		Sí	1	1	1	1	3	1	1	1	1	1	1	1	1	1	1	1	2	1	1	1	0	1	0	1					1		1	3	4	3	1	1	3
1976	Mujer	Bachillerato	Estrato 1	Colombia	Bogotá D.C.	Bogotá D.C.	3921	B		Confianza	0.75	No	3	2	3	1	3	3	3	2	1	2	3	4	1	3	2	2	3	3	1	0	1	1	0		1	1		1				3	1	1	0	0	2
1975	Hombre	Título universitario	Estrato 4	Colombia	Bogotá D.C.	Bogotá D.C.	9078	R	diego_rodriguezm@yahoo.com	Discriminización	0.7666666666666667	No	1	2	1	1	2	2	2	2	1	2	1	3	1	1	2	3	4	2	2	1	0	1	0			1		1		1		4	3	3	1	1	4
1969	Hombre	Posgrado	Estrato 4	Colombia	Valle del Cauca	Cali	9545	R				No	1	3	2	3	2	2	3	3	2	2	2	2	2	3	3	2	2	3	2	1	1	1	1					1		1	1	4	3	3	1	1	2
1990	Hombre	Posgrado	Estrato 3	Colombia	Cundinamarca	Mosquera	7375	P				No	1	1	4	5	1	3	3	3	1	1	1	3	1	1	4	1	5	3	1	1	1	1	0	1						1	1	4	4	4	1	1	1
1982	Mujer	Posgrado	Estrato 3	Colombia	Bogotá D.C.	Bogotá D.C.	1680	W	pao776_5@hotmail.com			No	1	1	1	1	1	1	1	1	1	1	1	1	1	1	1	1	1	1	1	1	0	1	0		1			1			1	5	1	3	0	1	1
2003	Hombre	Técnico / Tecnológico	Estrato 2	Colombia	Casanare	Yopal	6497	B	juanbernardobello02@gmail.com			No	1	3	4	4	4	3	1	1	1	1	3	5	1	2	1	4	5	2	4	1	1	1	1	1	1					1		3	4	4	1	1	3
1998	Hombre	Técnico / Tecnológico	Estrato 1	Colombia	Norte de Santander	Cúcuta	7731	M		Deshumanización	1	No	5	5	5	5	5	4	5	5	5	5	5	5	5	5	5	5	5	3	5	1	1	0	1	1	1					1		4	5	4	1	0	1
1993	Hombre	Título universitario	Estrato 2	Colombia	Bogotá D.C.	Bogotá D.C.	8630	B	jonathanbonillaavila@hotmail.com	Tolerancia a la ambigüedad	3.30	Sí	1	3	3	2	3	2	2	2	2	2	3	1	2	2	3	2	4	2	4	1	1	1	1					1	1		1	3	3	3	0	1	2
1981	Hombre	Título universitario	Estrato 1	Colombia	Antioquia	Medellín	1231	T	angeltangarifecom@gmail.com	Discriminización	0.8333333333333334	No	1	4	3	5	1	5	2	2	4	2	2	3	5	1	5	3	4	5	2	0	0	1	1				1	1			1	1	3	3	0	1	1
1989	Mujer	Bachillerato	Estrato 3	Colombia	Bogotá D.C.	Bogotá D.C.	5737	C				No	2	4	3	4	2	2	2	3	4	2	3	2	3	3	2	2	4	2	5	1	1	1	1			1			1	1		2	3	3	0	1	1
1989	Hombre	Título universitario	Estrato 6	Colombia	Bogotá D.C.	Bogotá D.C.	4773	Z	sebastian.zapata89@gmail.com			No	3	3	4	2	2	2	2	3	2	1	5	2	4	4	2	2	4	2	5	1	0	1	0			1				1	1	3	3	3	1	1	2
1981	Hombre	Bachillerato	Estrato 3	Colombia	Bogotá D.C.	Bogotá D.C.	1005	C	candrescastrop@gmail.com	Discriminización		Sí	1	3	5	5	2	1	1	3	5	1	2	3	1	1	1	4	3	2	5	1	1	1	1	1			1				1	4	3	2	0	1	1
1973	Mujer	Bachillerato	Estrato 2	Colombia	Bogotá D.C.	Bogotá D.C.	7084	R		Discriminización	0.4	No	1	1	1	5	3	4	1	3	2	4	3	5	2	1	1	1	5	2	4	1	1	1	1		1			1			1	5	3	3	1	1	1
1972	Mujer	Posgrado	Estrato 2	Colombia	Bogotá D.C.	Bogotá D.C.	7036	B		Confianza	0.75	No	1	2	1	5	2	1	1	4	1	1	2	4	2	2	3	3	3	1	3	0	0	1	0				1		1		1	4	4	4	1	1	1
1985	Hombre	Técnico / Tecnológico	Estrato 3	Colombia	Bogotá D.C.	Bogotá D.C.	5704	C	soyramiro6@hotmail.com	Discriminización	0.8	No	2	2	4	4	1	1	2	1	4	1	4	2	1	2	2	1	2	2	4	1	1	1	1		1					1	1	1	1	1	1	1	1
1991	Hombre	Bachillerato	Estrato 2	Colombia	Bogotá D.C.	Bogotá D.C.	3051	N	xeux1103@hotmail.com	Confianza		Sí	1	3	5	3	5	3	1	1	4	2	1	5	3	3	3	3	5	1	4	1	1	1	1			1		1			1	4	4	4	1	1	2
1965	Mujer	Posgrado	Estrato 5	Colombia	Santander	Bucaramanga	7306	P		Tolerancia a la ambigüedad		Sí	2	1	2	2	1	1	1	1	1	1	2	2	2	1	1	1	3	1	2	1	0	1	0				1		1		1	4	2	3	1	1	1
1987	Mujer	Posgrado	Estrato 4	Colombia	Antioquia	Medellin	0523	B	valentinavendaval@gmail.com			No	4	4	5	5	5	4	4	3	3	2	5	5	3	4	3	5	5	4	5	1	1	1	1	1						1	1	4	4	4	1	1	3
1995	Mujer	Título universitario	Estrato 3	Colombia	Valle del Cauca	Cali	2211	G	linamariagalindolopez@gmail.com			No	3	5	3	5	5	5	1	1	3	5	4	1	4	2	2	4	5	2	5	1	1	1	1			1				1	1	4	3	3	1	1	2
1988	Hombre	Posgrado	Estrato 2	Colombia	Bogotá D.C.	Bogotá D.C.	2812	V	enciso2007@gmail.com			No	2	5	5	5	1	1	5	5	1	1	3	5	4	1	5	2	5	1	3	1	1	0	0	1						1	1	1	1	1	0	0	5
1996	Mujer	Título universitario	Estrato 3	Colombia	Bogotá D.C.	Bogotá D.C.	8846	L		Tolerancia a la ambigüedad	2.90	Sí	3	4	3	3	3	3	2	3	2	3	3	3	5	3	5	1	4	2	3	1	1	1	1	1					1		1	4	4	3	0	0	2
1979	Hombre	Posgrado	Estrato 3	Colombia	Bogotá D.C.	Bogotá D.C.	6515	F	xavierfdz2050@gmail.com			No	1	1	1	5	5	1	1	1	5	1	5	5	5	1	3	5	5	1	1	0	1	1	1	1						1	1	5	3	3	1	1	1
1976	Hombre	Técnico / Tecnológico	Estrato 2	Colombia	Antioquia	Bello	2586	L				No	1	3	1	1	4	2	1	1	2	1	1	3	1	1	1	1	1	1	1	1	0	1	0		1	1					1	3	3	3	1	1	3
1984	Hombre	Técnico / Tecnológico	Estrato 2	Colombia	Bogotá D.C.	Bogotá D.C.	8319	P	arianzapinzontejada05@gmail.com			No	2	3	4	4	3	3	2	2	3	2	2	2	3	2	3	3	2	3	4	1	1	1	1		1				1		1	4	4	4	1	1	4
1980	Hombre	Título universitario	Estrato 3	Colombia	Bogotá D.C.	Bogotá D.C.	7343	O	andresfl16@gmail.com			No	1	2	1	4	3	2	1	1	4	1	1	2	1	1	1	1	4	1	5	1	1	1	1			1		1			1	3	2	3	1	1	1
1977	Hombre	Título universitario	Estrato 3	Colombia	Cundinamarca	Funza	3808	C		Confianza	0.88	No	1	2	1	1	1	1	1	1	1	1	1	1	1	1	1	1	1	1	3	1	1	1	1		1					1	1	4	2	3	1	1	2
1986	Hombre	Título universitario	Estrato 2	Colombia	Meta	Villavicencio	7201	R	angelsteven24@hotmail.com	Tolerancia a la ambigüedad		Sí	1	1	4	1	3	1	1	4	1	1	4	4	1	4	1	1	5	1	3	1	1	1	0	1					1	1		4	5	5	1	0	2
1966	Mujer	Título universitario	Estrato 4	Colombia	Atlántico	Baranoa	3696	S		Deshumanización	1	No	2	1	1	1	3	2	1	1	1	3	3	1	3	1	3	3	3	1	3	1	0	1	0		1			1			1	2	3	3	0	1	1
1991	Hombre	Título universitario	Estrato 2	Colombia	Bogotá D.C.	Bogotá D.C.	8078	P	luaperillamo@gmail.com			No	2	4	4	3	3	2	3	2	3	2	3	4	2	2	2	2	4	2	3	1	1	1	1			1	1				1	3	3	3	0	1	2
1957	Hombre	Posgrado	Estrato 3	Colombia	Bogotá D.C.	Bogotá D.C.	4393	M	franciscomoyano4@gmail.com	Tolerancia a la ambigüedad		Sí	2	1	3	3	1	1	1	3	1	1	2	5	3	3	1	1	5	1	4	1	0	1	0	1			1			1		3	3	3	0	1	3
1970	Mujer	Título universitario	Estrato 3	Colombia	Bogotá D.C.	Bogotá D.C.	5346	Z	ppalexa@gmail.com	Confianza	0.75	No	1	1	1	1	4	2	1	1	2	2	2	1	2	2	1	1	2	1	2	1	1	1	1		1			1			1	5	3	4	1	1	1
1988	Hombre	Técnico / Tecnológico	Estrato 3	Colombia	Atlántico	Barranquilla	8283	S	daas66@hotmail.com	Confianza	0.88	No	3	2	4	4	2	2	2	2	2	2	3	2	4	4	3	4	2	2	4	1	0	1	1		1			1			1	3	2	3	0	1	1
1987	Hombre	Posgrado	Estrato 4	Colombia	Bolívar	Cartagena	2374	B	barraza0118@yahoo.es	Tolerancia a la ambigüedad	3.00	No	1	1	5	5	1	1	1	2	5	1	5	1	1	1	3	1	5	5	1	1	1	1	0	1						1	1	3	2	3	0	1	4
1981	Hombre	Título universitario	Estrato 2	Colombia	Sucre	Sincelejo	0783	M				No	1	1	1	1	1	1	1	1	1	1	1	1	1	1	2	1	1	2	1	1	0	1	0			1	1				1	3	2	3	0	1	3
1985	Mujer	Título universitario	Estrato 3	Colombia	Antioquia	Medellín	1020	V	saravalencia1414co@hotmail.com			No	1	3	5	5	5	2	1	5	4	2	5	3	1	1	1	2	3	1	5	1	0	1	1			1			1		1	1	2	5	0	1	1
1976	Hombre	Posgrado	Estrato 5	Colombia	Valle del Cauca	Cali	9465	M				No	1	4	1	1	5	3	1	1	4	3	1	4	2	2	1	4	2	4	4	1	1	1	1		1	1		1				3	3	3	1	1	3
1993	Hombre	Posgrado	Estrato 1	Colombia	Bogotá D.C.	Bogotá D.C.	9206	C	gilbert.cp08@gmail.com			No	1	1	1	1	1	1	2	1	1	1	3	2	2	3	1	3	4	1	1	1	1	1	1	1		1					1	3	3	3	1	1	2
1992	Hombre	Técnico / Tecnológico	Estrato 1	Colombia	Norte de Santander	Cúcuta	2869	G	yojisaac@hotmail.com	Confianza	0.88	No	2	2	2	2	2	2	1	1	1	1	1	2	2	1	2	1	3	1	3	1	0	1	0	1			1			1		3	3	3	1	1	1
1956	Hombre	Título universitario	Estrato 3	Colombia	Cundinamarca	Cajicá	3463	V	velasquez.henry84@gmail.com	Discriminización	0.4666666666666667	No	1	5	1	1	5	5	1	1	5	5	3	1	1	1	1	1	5	5	5	1	1	1	1			1		1			1	5	3	5	1	1	1
1961	Hombre	Técnico / Tecnológico	Estrato 3	Colombia	Atlántico	Barranquilla	0505	G	constructoramcasas.gonzalog@gmail.com	Deshumanización		Sí	1	1	4	4	4	1	1	1	1	1	2	3	1	1	3	2	5	1	1	1	1	1	1		1				1	1		3	4	4	1	1	3
1986	Hombre	Posgrado	Estrato 3	Colombia	Magdalena	El Piñon	8696	I	jibanezn@hotmail.com			No	1	5	1	1	4	2	1	2	1	3	1	3	2	5	1	1	2	1	3	1	0	1	0			1		1			1	3	3	3	1	0	3
1997	Mujer	Bachillerato	Estrato 1	Colombia	Atlántico	Soledad	3201	Z		Confianza	0.00	Sí	4	4	4	4	4	4	5	4	5	5	4	4	4	4	4	4	4	4	5	1	1	1	1	1	1						1	4	4	5	1	1	5
1972	Mujer	Técnico / Tecnológico	Estrato 2	Colombia	Antioquia	Medellín	0025	G	rosmira2809@gmail.com	Tolerancia a la ambigüedad		Sí	1	4	1	1	5	3	1	1	3	1	2	1	2	1	1	1	5	1	1	1	1	1	1					1		1	1	4	4	4	1	1	3
1978	Mujer	Técnico / Tecnológico	Estrato 4	Colombia	Bogotá D.C.	Bogotá D.C.	1480	G		Discriminización		Sí	1	4	4	3	4	5	4	4	5	1	5	2	4	1	1	5	3	2	5	1	0	1	0	1						1	1	4	3	3	1	1	1
1971	Hombre	Posgrado	Estrato 4	Colombia	Bogotá D.C.	Bogotá D.C.	7047	T		Confianza	0.88	No	1	1	1	1	1	1	1	1	1	1	1	1	1	1	1	1	1	1	4	1	1	1	1	1	1	1						2	2	3	0	1	2
2004	Mujer	Título universitario	Estrato 3	Colombia	Boyacá	Tunja	8161	G	paugapu@gmail.com			No	1	2	1	5	3	1	3	3	1	1	3	3	2	1	1	5	4	1	4	1	1	1	0				1		1	1		3	4	3	1	1	2
1981	Mujer	Título universitario	Estrato 3	Colombia	Bogotá D.C.	Bogotá D.C.	0017	R		Tolerancia a la ambigüedad	3.60	No	1	1	1	1	1	1	1	1	1	1	1	1	2	1	1	1	1	1	1	1	1	1	1	1		1					1	3	3	3	0	1	3
1969	Mujer	Bachillerato	Estrato 3	Colombia	Boyacá	Duitama	3095	D	yolandadelgadoesteban@gmail.com	Discriminización	0.5333333333333333	No	1	2	1	1	3	3	1	2	3	2	3	2	2	2	1	2	3	1	3	1	1	1	1					1		1	1	4	4	3	1	1	3
1985	Hombre	Posgrado	Estrato 3	Colombia	Huila	Pitalito	2856	D	whiteman55@hotmail.com	Confianza	0.75	Sí	1	2	2	4	2	2	1	3	4	2	2	4	3	1	2	2	3	4	2	1	1	1	1						1	1	1	4	3	3	1	1	3
1986	Hombre	Posgrado	Estrato 2	Colombia	Bogotá D.C.	Bogotá D.C.	8604	C				No	1	1	1	5	3	1	4	1	1	1	5	5	1	1	5	1	5	1	5	1	1	0	0	1		1				1		3	4	4	1	1	3
1981	Mujer	Bachillerato	Estrato 3	Colombia	Cundinamarca	Soacha	0979	G	paola218@gmail.com	Tolerancia a la ambigüedad		Sí	1	4	3	2	4	2	2	4	3	2	4	1	1	1	1	4	4	1	4	1	1	1	1					1		1	1	2	3	3	0	1	1
1994	Hombre	Título universitario	Estrato 3	Colombia	Bogotá D.C.	Bogotá D.C.	9434	C	cbaz_28@hotmail.com	Tolerancia a la ambigüedad		Sí	1	2	1	1	1	1	1	1	1	1	1	1	1	1	1	1	4	1	1	1	1	1	1			1				1	1	2	3	3	1	1	2
1984	Mujer	Posgrado	Estrato 5	Colombia	Bogotá D.C.	Bogotá D.C.	4812	V	linavargas134@gmail.com			No	3	4	5	2	3	4	5	4	4	3	3	3	2	4	1	3	5	1	5	1	1	1	0					1	1		1	3	2	2	1	0	3
1983	Mujer	Título universitario	Estrato 3	Colombia	Bogotá D.C.	Bogotá D.C.	3961	C	mariaangelicac22@hotmail.com	Confianza		Sí	1	2	2	2	2	2	2	1	2	2	1	3	2	2	1	2	2	1	2	1	1	1	1		1				1		1	4	3	4	1	1	2
1985	Hombre	Título universitario	Estrato 2	Colombia	Bogotá D.C.	Bogotá D.C.	0728	R	dafero41@yahoo.com	Deshumanización	3	No	1	1	2	1	2	1	1	1	1	1	2	1	1	1	1	2	2	1	2	1	1	1	1			1		1			1	2	2	2	0	1	2
1981	Mujer	Bachillerato	Estrato 2	Colombia	Cundinamarca	El Rosal	3904	M	yennicita37@gmail.com	Confianza		Sí	2	3	4	4	4	2	4	4	4	3	3	2	3	3	2	2	4	2	4	0	0	1	0						1	1	1	4	3	4	1	1	2
1976	Mujer	Título universitario	Estrato 3	Colombia	Bogotá D.C.	Bogotá D.C.	4593	G		Tolerancia a la ambigüedad	3.90	No	1	2	2	2	3	2	1	1	1	1	2	1	2	1	1	3	3	1	1	1	1	1	1		1				1		1	3	2	2	0	1	2
1983	Mujer	Técnico / Tecnológico	Estrato 3	Colombia	Cundinamarca	Soacha	0655	G	clajago1083@yahoo.com			No	1	4	2	1	3	4	1	3	2	2	3	1	1	1	1	3	3	1	3	1	1	1	0		1	1					1	2	3	2	0	1	3
1957	Hombre	Título universitario	Estrato 5	Colombia	Antioquia	Medellín	3918	P		Confianza		Sí	1	4	4	3	3	3	1	1	1	1	1	2	2	1	2	1	4	1	2	1	1	1	0	1						1	1	3	2	2	0	0	1
1979	Hombre	Posgrado	Estrato 3	Colombia	Bolívar	Cartagena	0209	G	c_gonzalezg@hotmail.com	Tolerancia a la ambigüedad		Sí	1	2	1	1	2	1	1	1	1	3	1	2	2	2	2	3	4	1	3	1	1	1	1	1						1	1	3	3	3	1	1	2
1999	Mujer	Técnico / Tecnológico	Estrato 1	Colombia	Atlántico	Barranquilla	6278	P				No	2	4	4	4	4	4	4	4	2	4	4	4	3	3	3	4	2	4	2	1	1	0	1			1				1	1	3	2	3	0	1	4
1979	Hombre	Título universitario	Estrato 3	Colombia	Caldas	Manizales	0399	E		Deshumanización		Sí	2	4	3	3	4	2	2	3	3	3	2	2	2	2	2	2	4	2	4	1	1	1	0		1					1	1	4	4	4	1	1	3
1975	Hombre	Posgrado	Estrato 2	Colombia	Huila	Neiva	3132	M	jmosquera1@hotmail.com	Discriminización	0.4	No	1	2	2	2	5	3	1	1	5	1	2	4	2	1	3	2	5	1	4	1	1	1	1			1				1	1	3	3	3	0	1	2
1977	Hombre	Título universitario	Estrato 3	Colombia	Bogotá D.C.	Bogotá D.C.	3375	S		Tolerancia a la ambigüedad	3.30	No	1	4	1	2	4	3	1	1	1	1	4	4	3	4	1	3	4	1	3	0	0	0	1		1					1	1	4	2	2	0	1	2
1984	Hombre	Título universitario	Estrato 4	Colombia	Bolívar	Cartagena	7771	R	xavier.ramospautt@gmail.com	Deshumanización	1.67	Sí	1	1	1	3	2	1	1	2	1	1	1	1	2	1	1	1	1	1	3	1	1	1	1	1	1					1		3	2	3	1	1	2
1961	Hombre	Bachillerato	Estrato 2	Colombia	Boyacá	Duitama	8546	B		Confianza	0.63	Sí	1	1	1	1	1	1	1	1	1	1	1	1	1	1	5	1	4	1	5	1	1	1	1			1				1	1	4	4	4	1	1	3
1985	Mujer	Título universitario	Estrato 4	Colombia	Cundinamarca	Cajicá	1724	M	mariadelpilarmartinezcandelo@gmail.com	Deshumanización	1.67	No	1	3	2	2	4	5	1	1	5	1	1	3	1	1	1	1	2	1	3	1	1	1	1		1	1					1	4	4	4	1	1	3
1980	Hombre	Título universitario	Estrato 4	Colombia	Bogotá D.C.	Bogotá D.C.	3484	J	carlos@startgency.com	Discriminización	0.26666666666666666	Sí	1	4	1	5	3	2	1	2	4	1	2	1	1	1	1	4	4	1	4	1	0	1	0		1	1					1	4	3	3	0	1	1
1984	Hombre	Técnico / Tecnológico	Estrato 2	Colombia	Risaralda	Pereira	7695	G	omgrama1109@gmail.com	Discriminización	0.6666666666666666	No	2	3	1	4	1	2	2	5	1	1	4	4	2	1	3	3	3	1	2	1	0	1	1		1		1				1	3	3	3	1	1	3
1981	Hombre	Título universitario	Estrato 3	Colombia	Bogotá D.C.	Bogotá D.C.	1231	V	ajiroeli@gmail.com	Tolerancia a la ambigüedad	3.80	No	2	3	2	1	3	3	1	2	2	1	2	1	3	3	1	2	3	3	2	1	1	1	1		1	1				1		2	2	2	0	1	2
1998	Hombre	Técnico / Tecnológico	Estrato 1	Colombia	Bogotá D.C.	Bogotá D.C.	7212	E	juanfencisohernandez@hotmail.com	Deshumanización	3	Sí	2	3	3	3	4	2	2	2	2	2	3	4	2	3	2	2	3	2	3	1	1	1	1				1		1		1	3	3	3	0	1	4
1962	Mujer	Técnico / Tecnológico	Estrato 4	Colombia	Antioquia	La Ceja	8187	S	martasaenz20@gmail.com	Deshumanización	1.67	Sí	2	3	2	2	3	3	3	3	3	2	3	3	3	2	3	2	3	3	3	1	1	1	0	1		1					1	2	3	4	1	1	1
1977	Mujer	Título universitario	Estrato 3	Colombia	Bogotá D.C.	Bogotá D.C.	2938	M	blancamoreno2003@gmail.com	Deshumanización	3.67	No	2	2	2	2	3	2	3	3	2	1	3	3	2	2	2	2	3	2	2	1	1	1	1				1			1	1	3	3	3	1	1	3
1986	Mujer	Posgrado	Estrato 5	Colombia	Antioquia	Envigado	4734	R		Deshumanización	4.33	No	1	1	1	1	1	1	1	1	1	1	1	1	1	1	1	2	2	1	1	1	1	1	0		1			1			1	3	3	3	1	1	2
1965	Mujer	Técnico / Tecnológico	Estrato 3	Colombia	Valle del Cauca	Cali	9797	G	mono500@hotmail.com	Deshumanización		Sí	1	3	1	1	3	3	2	1	3	1	3	2	1	3	1	3	3	1	3	1	1	1	0			1		1			1	4	4	3	1	1	3
1976	Mujer	Posgrado	Estrato 4	Colombia	Cesar	Valledupar	0490	C	lida.candia@gmail.com			No	1	3	1	3	5	1	1	2	3	1	1	5	1	2	1	4	5	1	3	1	1	1	1	1				1			1	4	4	1	1	1	4
1993	Hombre	Título universitario	Estrato 4	Colombia	Bogotá D.C.	Bogotá D.C.	9758	R	Alejandrorangelsalamanca@gmail.com	Deshumanización		Sí	1	4	3	1	3	4	1	1	3	2	3	3	2	4	3	3	2	2	3	1	0	1	1		1					1	1	4	3	1	1	1	3
1975	Mujer	Posgrado	Estrato 6	Colombia	Bogotá D.C.	Bogotá D.C.	9664	A	Pau_alv@yahoo.com			No	1	4	5	2	3	2	5	4	2	3	4	5	3	1	5	3	5	3	4	1	0	1	0	1						1	1	4	4	4	1	1	1
1959	Hombre	Título universitario	Estrato 3	Colombia	Valle del Cauca	Argelia	1290	G	juliancitopsi@hotmail.com.co	Discriminización	0.7333333333333333	Sí	2	4	2	2	4	4	2	2	4	2	2	4	3	4	3	4	4	4	3	1	1	1	1			1		1	1			4	4	4	1	1	4
1986	Mujer	Bachillerato	Estrato 3	Colombia	Huila	Garzón	2843	L	leidyluna0629@gmail.com			No	1	3	2	5	3	4	1	4	4	1	1	2	1	1	1	2	3	2	2	1	1	1	1					1		1	1	3	3	3	0	1	2
1958	Mujer	Técnico / Tecnológico	Estrato 2	Colombia	Atlántico	Baranoa	2022	I		Deshumanización		Sí	1	4	1	1	4	4	1	1	4	4	3	3	1	3	3	3	3	3	3	1	0	1	0	1	1			1				4	4	4	1	0	3
1970	Hombre	Posgrado	Estrato 2	Colombia	Huila	Campoalegre	2345	S		Tolerancia a la ambigüedad	3.30	Sí	3	1	4	4	1	3	1	3	2	2	2	1	2	1	3	1	3	1	3	1	0	1	0	1						1	1	4	3	4	1	1	4
1982	Mujer	Posgrado	Estrato 4	Colombia	Valle del Cauca	Jamundí	5705	T	sandrapatricia319@gmail.com	Tolerancia a la ambigüedad	3.70	Sí	1	1	5	1	1	1	5	1	1	1	1	4	1	3	1	1	5	1	5	1	1	1	1	1			1			1		4	4	4	1	1	1
1976	Hombre	Técnico / Tecnológico	Estrato 3	Colombia	Valle del Cauca	Cali	2143	C	ocarval44@gmail.com	Tolerancia a la ambigüedad	3.00	Sí	1	2	2	4	3	1	1	3	2	2	3	3	1	4	2	1	4	1	1	1	1	1	0		1					1	1	3	2	2	1	1	2
1971	Hombre	Título universitario	Estrato 6	Colombia	Bogotá D.C.	Bogotá D.C.	8074	T	federicotorres@hotmail.com			No	1	2	3	4	4	1	1	1	2	1	3	2	1	1	1	3	5	1	4	1	1	0	0			1				1	1	3	2	1	0	1	1
1957	Mujer	Técnico / Tecnológico	Estrato 4	Colombia	Bogotá D.C.	Bogotá D.C.	0802	L	adrianalanglade@yahoo.es	Deshumanización	2.33	Sí	1	3	1	2	2	2	1	3	2	2	3	1	1	1	1	1	2	1	3	1	1	0	0			1		1		1		2	3	3	0	1	1
1972	Mujer	Título universitario	Estrato 3	Colombia	Valle del Cauca	Cali	4920	M		Discriminización		Sí	1	3	3	3	3	1	1	4	1	1	3	3	1	1	4	3	3	1	4	1	1	1	1	1						1	1	4	2	3	1	1	3
1970	Hombre	Posgrado	Estrato 5	Colombia	Bogotá D.C.	Bogotá D.C.	0086	D	carloseduardodo1111@gmail.com			No	2	1	5	5	5	3	5	4	4	1	1	3	5	1	5	3	5	1	3	1	1	1	1	1						1	1	4	4	4	0	1	1
1992	Hombre	Bachillerato	Estrato 2	Colombia	Cundinamarca	Funza	8242	R		Confianza	1.00	No	5	4	5	1	5	5	5	4	5	5	5	5	5	4	5	5	5	3	5	1	0	1	0					1	1		1	3	2	2	0	1	2
1997	Mujer	Bachillerato	Estrato 2	Colombia	Atlántico	Soledad	3201	Z		Deshumanización	2.67	Sí	5	3	5	5	1	1	2	5	2	4	3	5	3	2	1	1	2	2	2	1	0	0	0		1		1	1				3	1	4	0	0	4
1998	Hombre	Bachillerato	Estrato 1	Colombia	Antioquia	Medellín	4614	L	edwllafran@gmail.com	Tolerancia a la ambigüedad		Sí	1	1	1	2	4	3	1	2	3	3	2	4	1	1	2	1	4	4	4	1	1	1	1		1	1					1	4	4	4	1	0	4
1976	Mujer	Bachillerato	Estrato 2	Colombia	Cundinamarca	Girardot	3923	O		Confianza	0.63	Sí	1	3	2	2	4	4	2	2	3	3	2	2	2	1	2	2	4	2	4	1	0	1	0	1	1						1	3	4	3	0	1	2
1985	Mujer	Posgrado	Estrato 4	Colombia	Bogotá D.C.	Bogotá D.C.	5663	P	yardany@gmail.com	Confianza	0.88	No	1	2	2	2	2	1	1	1	1	1	3	3	1	1	1	2	4	1	3	1	0	1	0		1	1					1	3	3	3	1	1	3
1957	Hombre	Bachillerato	Estrato 3	Colombia	Bogotá D.C.	Bogotá D.C.	7536	V		Discriminización		Sí	1	5	1	1	5	5	1	1	5	4	1	1	1	1	1	2	2	4	3	1	1	1	1		1	1					1	4	5	4	1	1	1
1982	Mujer	Técnico / Tecnológico	Estrato 3	Colombia	Antioquia	Itagui	4847	G	1866gireh@gmail.com	Discriminización		Sí	1	2	1	2	3	2	2	3	1	1	1	3	2	1	1	1	3	1	2	1	1	1	1	1				1			1	4	4	4	1	1	3
1993	Hombre	Título universitario	Estrato 4	Colombia	Bogotá D.C.	Bogotá D.C.	0303	O	ordonezrodrigo26@gmail.com	Tolerancia a la ambigüedad	3.90	No	1	5	3	2	5	1	2	1	1	1	3	5	1	1	1	5	5	1	3	1	1	1	1	1						1	1	1	1	1	0	1	3
2003	Mujer	Bachillerato	Estrato 1	Colombia	Huila	Neiva	8846	Q		Deshumanización		Sí	1	1	4	5	2	2	1	2	2	2	3	3	3	3	1	2	4	3	1	1	1	0	0			1				1	1	3	4	3	0	1	3
1955	Hombre	Título universitario	Estrato 5	Colombia	Bogotá D.C.	Bogotá D.C.	3111	G	carlosgomezparra55@gmail.com	Confianza	1.00	No	1	2	4	4	3	2	2	4	1	1	2	4	2	1	3	3	4	2	4	1	0	1	0	1						1	1	4	2	4	1	1	3
1968	Otro	Posgrado	Estrato 2	Colombia	Bogotá D.C.	Bogotá D.C.	2618	C	lzcardenasb2013t@gmail.com	Deshumanización		Sí	1	1	1	5	1	1	5	5	1	1	1	1	1	1	5	1	5	1	5	0	0	0	0				1	1	1			3	3	3	0	1	2
1968	Hombre	Título universitario	Estrato 3	Colombia	Valle del Cauca	Cali	0695	P	hupina@hotmail.com	Confianza	0.75	Sí	1	1	1	1	3	2	1	1	3	1	5	5	1	1	1	4	1	1	5	1	1	1	1				1			1	1	4	4	4	1	1	5
1983	Hombre	Bachillerato	Estrato 2	Colombia	Cundinamarca	Bogotá Dc	0986	R	miltonrios648@gmail.com	Confianza		Sí	1	1	1	1	1	1	1	1	1	1	1	1	1	1	1	1	1	1	1	1	1	1	1			1		1			1	3	3	3	1	1	1
1964	Hombre	Título universitario	Estrato 5	Colombia	Valle del Cauca	Cali	4437	S	msarriacali@hotmail.com	Confianza	0.88	Sí	1	2	4	2	3	3	2	2	1	1	3	4	1	2	1	1	4	2	4	1	1	1	1	1		1					1	4	3	3	1	1	3
1963	Mujer	Título universitario	Estrato 3	Colombia	Cundinamarca	Mosquera	9370	F		Confianza	0.75	No	2	2	3	2	3	2	2	3	2	2	2	3	2	2	1	2	3	2	3	1	0	1	0					1		1	1	3	3	3	1	1	2
1966	Hombre	Posgrado	Estrato 3	Colombia	Bogotá D.C.	Bogotá D.C.	3764	C	casallas99@yahoo.com	Confianza		Sí	1	1	1	1	4	4	1	1	1	1	2	4	1	1	1	4	4	3	4	1	1	1	1	1						1	1	4	1	3	1	1	4
1964	Hombre	Título universitario	Estrato 4	Colombia	Bogotá D.C.	Bogotá D.C.	4489	T		Confianza	0.63	Sí	1	3	5	1	2	2	2	4	2	2	4	5	1	2	3	5	4	2	5	1	1	1	1	1		1				1		4	5	4	1	1	4
1967	Mujer	Bachillerato	Estrato 2	Colombia	Bogotá D.C.	Cundinamarca	3417	B		Discriminización	0.8333333333333334	Sí	1	1	1	1	1	3	1	1	4	1	1	1	1	1	1	1	4	1	3	1	1	1	1		1			1			1	5	5	5	1	1	2
1999	Mujer	Título universitario	Estrato 2	Colombia	Antioquia	Medellín	4951	P	manuelapulgarin03@gmail.com	Confianza	0.75	Sí	1	3	3	2	5	1	2	1	1	1	3	1	1	3	1	3	3	1	1	1	1	1	1			1		1			1	4	3	3	1	1	2
1965	Hombre	Técnico / Tecnológico	Estrato 3	Colombia	Cundinamarca	Zipaquirá	6687	F	carlos7935@hotmail.com	Discriminización	0.5333333333333333	No	2	2	3	2	2	2	4	2	2	2	2	2	2	2	2	2	2	2	3	0	0	0	0					1		1	1	4	4	4	1	1	3
1974	Hombre	Bachillerato	Estrato 2	Colombia	Quindío	Armenia	2345	B	jhomjairo797@gmail.com			No	4	3	1	3	3	3	2	2	4	2	4	2	2	2	2	3	4	2	4	1	0	1	0		1			1			1	4	3	3	1	1	2
1968	Mujer	Título universitario	Estrato 5	Colombia	Antioquia	Medellín	2785	R		Tolerancia a la ambigüedad	4.00	No	1	5	5	2	4	2	1	1	1	1	2	5	1	1	4	1	5	1	4	1	1	1	1	1	1	1						5	4	4	1	1	1
1967	Hombre	Título universitario	Estrato 3	Colombia	Valle del Cauca	Cali	3153	S	jahesa2011@hotmail.com	Tolerancia a la ambigüedad	3.20	Sí	2	2	3	3	3	3	3	3	3	2	2	2	3	3	2	3	3	2	3	1	1	1	1			1				1	1	3	3	3	1	1	3
1969	Mujer	Posgrado	Estrato 3	Colombia	Bogotá D.C.	Bogotá D.C.	5009	G		Confianza	0.63	No	1	2	1	1	4	3	1	3	3	1	1	3	4	1	1	1	1	1	1	1	0	1	0	1				1			1	4	4	3	1	0	3
1975	Mujer	Técnico / Tecnológico	Estrato 3	Colombia	Caldas	Manizales	7703	P	marticalubedoya@gmail.com	Discriminización		Sí	1	2	4	3	4	4	4	4	4	2	4	4	4	4	3	3	4	2	5	1	1	1	0	1						1	1	5	4	5	1	1	2
1988	Hombre	Título universitario	Estrato 3	Colombia	Bogotá D.C.	Bogotá D.C.	5364	A	alejandroarcilaarango@gmail.com	Tolerancia a la ambigüedad	3.30	Sí	1	4	4	2	3	1	1	1	2	2	4	2	1	1	3	4	4	1	3	1	1	1	1		1				1	1		3	4	3	1	1	2
1988	Hombre	Título universitario	Estrato 2	Colombia	Sucre	Sincelejo	8121	G				No	2	3	2	1	3	2	1	3	3	3	1	2	1	1	2	3	2	1	1	1	1	1	1	1				1	1			3	1	3	0	0	1
1963	Mujer	Técnico / Tecnológico	Estrato 4	Colombia	Valle del Cauca	Cali	9592	R	claudivi@hotmail.com	Deshumanización	4.67	No	1	1	1	1	1	3	1	1	3	1	3	3	1	1	1	1	1	1	1	1	0	1	0					1	1		1	4	4	3	1	1	1
1964	Mujer	Posgrado	Estrato 5	Colombia	Valle del Cauca	Cali	7181	S	lucha73@gmail.com	Tolerancia a la ambigüedad	3.60	Sí	1	1	1	1	1	1	1	1	1	1	1	1	1	1	1	1	1	1	1	0	0	1	0						1	1	1	4	4	3	1	1	2
1963	Mujer	Título universitario	Estrato 5	Colombia	Cundinamarca	Cucunubá	4166	V		Discriminización	0.6666666666666666	No	1	4	2	3	4	3	3	3	4	1	4	4	2	1	1	2	5	2	2	0	0	1	1		1					1	1	5	4	4	1	0	1
1970	Mujer	Título universitario	Estrato 3	Colombia	Valle del Cauca	Cali	7562	C		Deshumanización	1	No	1	3	1	3	3	3	1	3	1	1	4	3	1	1	3	1	1	1	2	1	0	1	0	1						1	1	3	3	3	1	1	2
1989	Hombre	Técnico / Tecnológico	Estrato 2	Colombia	Tolima	Honda	4746	A				No	1	3	2	2	3	2	2	1	3	1	3	1	1	1	3	1	4	1	4	1	1	1	1		1	1					1	3	3	3	1	1	3
1973	Mujer	Técnico / Tecnológico	Estrato 3	Colombia	Antioquia	Medellín	5561	F	hormiga4137@hotmail.com	Discriminización		Sí	1	4	2	3	3	3	2	2	3	2	4	3	4	1	2	2	4	1	4	1	1	1	1	1				1			1	4	3	3	1	1	3
1954	Hombre	Título universitario	Estrato 3	Colombia	Antioquia	Medellín	9128	V	maurat33@yahoo.es			No	2	4	2	3	4	4	2	3	4	2	2	4	3	3	3	2	3	3	3	1	1	1	1		1		1				1	3	3	3	1	1	2
1988	Otro	Título universitario	Estrato 3	Colombia	Bogotá D.C.	Bogotá D.C.	5028	D	george24212@gmail.com			No	3	3	1	4	2	3	2	1	3	3	2	3	3	1	2	3	5	4	3	1	1	1	0			1		1			1	4	4	5	1	0	2
1958	Mujer	Técnico / Tecnológico	Estrato 4	Colombia	Antioquia	Medellín	9855	M	gloriamercedesmr@gmail.com	Confianza		Sí	1	1	1	2	5	4	1	1	3	1	1	5	3	1	1	1	3	1	1	1	1	1	1		1	1					1	4	3	4	1	1	3
1992	Hombre	Posgrado	Estrato 4	Colombia	Valle del Cauca	Cali	0973	P	stevenplazas.m@gmail.com			No	3	4	2	3	2	3	1	2	3	4	4	4	3	3	4	1	4	3	4	0	0	0	1		1					1	1	4	4	4	1	1	3
1988	Mujer	Técnico / Tecnológico	Estrato 2	Colombia	Magdalena	Santa Marta	6401	F	angellyfula@gmail.com	Confianza		Sí	3	3	2	1	5	3	3	1	4	1	2	1	1	1	1	4	5	1	4	1	1	1	1	1						1	1	3	4	4	1	1	1
1983	Mujer	Título universitario	Estrato 3	Colombia	Bolívar	Cartagena	2046	E		Deshumanización	1.67	No	1	2	2	3	3	1	1	1	2	1	2	2	1	2	2	2	4	1	3	1	1	1	1			1				1	1	4	3	4	1	1	3
1986	Hombre	Técnico / Tecnológico	Estrato 3	Colombia	Antioquia	Itagui	9841	R	aldebaranrojo77@hotmail.com	Confianza	0.88	No	3	1	5	5	1	3	3	5	1	1	1	5	4	4	3	1	5	1	5	1	1	1	0	1					1	1		5	3	4	1	1	2
1969	Mujer	Posgrado	Estrato 3	Colombia	Bogotá D.C.	Bogotá D.C.	3799	R	searda113022@gmail.com	Deshumanización	1	Sí	2	1	2	1	4	4	1	1	4	2	4	4	2	1	1	2	4	2	3	1	1	1	1		1					1	1	3	2	3	1	0	2
1959	Hombre	Título universitario	Estrato 4	Colombia	Bogotá D.C.	Bogotá D.C.	3274	O	jairoeovalleg@gmail.com	Tolerancia a la ambigüedad	3.90	No	1	1	1	1	5	5	1	5	1	1	2	1	3	1	1	1	5	3	5	1	0	1	0			1				1	1	3	3	3	0	1	1
1994	Mujer	Bachillerato	Estrato 2	Colombia	Cundinamarca	El Rosal	6413	S				No	1	5	5	5	5	5	5	5	1	5	1	5	5	5	5	1	5	1	5	1	1	1	1		1		1			1		1	1	1	1	1	1
1974	Hombre	Título universitario	Estrato 5	Colombia	Antioquia	Medellín	4119	B	charlas.iscariote@gmail.com			No	1	1	1	5	1	1	1	1	1	1	5	4	1	3	1	4	5	1	5	0	0	0	0			1	1				1	1	1	1	0	1	1
1999	Mujer	Técnico / Tecnológico	Estrato 2	Colombia	Risaralda	Pereira	3515	G		Deshumanización		Sí	1	1	1	1	1	1	1	1	1	1	1	1	1	1	1	1	1	1	1	0	1	0	1		1				1		1	1	1	1	0	0	1
1978	Hombre	Título universitario	Estrato 3	Colombia	Santander	Bucaramanga	0123	S	asp0505@hotmail.com	Deshumanización		Sí	1	1	1	1	1	1	1	1	1	1	1	1	1	1	1	1	1	1	2	1	1	1	1						1	1	1	4	3	3	1	0	1
1983	Hombre	Posgrado	Estrato 4	Colombia	Quindío	Armenia	6805	G	trotaurus@yahoo.com.ar	Discriminización		Sí	1	3	1	3	2	2	2	3	2	1	2	4	2	1	3	3	5	3	3	1	0	1	1		1					1	1	3	3	3	1	1	1
1959	Hombre	Posgrado	Estrato 4	Colombia	Bogotá D.C.	Bogotá D.C.	2649	P		Tolerancia a la ambigüedad		Sí	1	4	2	2	2	4	1	2	4	3	4	3	2	1	1	2	3	4	4	1	1	1	0			1		1			1	4	3	3	1	0	2
1957	Hombre	Título universitario	Estrato 5	Colombia	Antioquia	Medellín	3918	P				No	1	4	4	1	3	3	1	1	3	1	1	2	1	1	1	1	4	1	2	1	1	1	1				1		1	1		2	2	2	0	0	1
2003	Mujer	Título universitario	Estrato 3	Colombia	Boyacá	Tunja	4052	T	torresvargasmariapaula3@gmail.com	Tolerancia a la ambigüedad		Sí	1	1	5	5	1	1	4	4	1	1	1	3	2	2	1	1	4	1	2	0	0	1	1				1		1	1		3	3	3	0	0	2
1995	Mujer	Título universitario	Estrato 2	Colombia	Boyacá	Paipa	2007	S	mare1281@hotmail.com	Tolerancia a la ambigüedad		Sí	2	2	1	2	2	3	3	3	2	1	2	3	2	2	2	1	4	2	2	1	1	1	1	1					1	1		2	2	2	1	1	1
1974	Mujer	Bachillerato	Estrato 2	Colombia	Bogotá D.C.	Bogotá D.C.	0001	M	esperanza.martinez0825@gmail.com	Confianza	0.50	Sí	1	1	1	1	1	1	1	1	1	1	1	1	1	1	1	1	1	1	1	1	1	1	1			1		1			1	4	4	4	1	1	4
1956	Mujer	Título universitario	Estrato 4	Colombia	Bogotá D.C.	Bogotá D.C.	5176	V				No	5	5	5	5	1	5	5	5	5	5	5	3	5	5	5	1	3	5	4	1	1	1	1						1	1	1	4	4	4	1	1	4
1975	Mujer	Posgrado	Estrato 2	Colombia	Boyacá	Zetaquira	8329	B				No	1	3	3	3	2	2	1	3	3	2	3	1	3	1	1	2	4	2	4	1	1	1	0		1				1		1	3	2	3	0	0	3
1969	Mujer	Título universitario	Rural	Colombia	Quindío	Armenia	3751	F		Tolerancia a la ambigüedad	3.90	No	1	2	4	3	1	1	1	1	2	1	3	3	1	1	1	1	3	1	3	1	1	1	0		1				1		1	4	3	4	1	1	2
1991	Hombre	Bachillerato	Estrato 1	Venezuela	Atlántico	Campo de La Cruz	3772	C	juancantillo947@gmail.com	Deshumanización	2.33	Sí	1	1	2	4	3	1	1	1	1	1	1	1	1	1	2	1	4	1	3	0	1	1	1	1						1	1	2	3	2	1	0	3
1963	Hombre	Técnico / Tecnológico	Estrato 4	Colombia	Valle del Cauca	Cali	0990	A	caluto1963@hotmail.com	Discriminización	0.5333333333333333	No	1	2	1	1	2	3	1	1	4	2	2	4	1	3	2	1	4	2	3	1	1	1	1		1			1			1	2	3	1	0	1	1
1955	Mujer	Técnico / Tecnológico	Estrato 3	Colombia	Antioquia	Medellín	0039	L		Deshumanización	3	Sí	3	4	4	5	4	4	4	4	1	4	4	4	4	1	3	4	5	4	4	0	0	0	0		1			1			1	4	4	4	1	1	2
1985	Hombre	Bachillerato	Estrato 2	Colombia	Bogotá D.C.	Bogotá D.C.	9754	A		Confianza	0.88	Sí	1	4	4	4	3	3	3	5	2	4	5	3	3	2	3	4	3	2	3	0	0	0	0					1	1		1	3	3	3	1	0	3
1961	Mujer	Bachillerato	Estrato 3	Colombia	Bogotá D.C.	Bogotá D.C.	4714	M		Confianza	0.88	Sí	1	1	3	4	3	3	2	3	1	1	3	4	1	1	5	1	5	2	2	1	1	1	1					1	1		1	4	3	3	1	1	1
1964	Hombre	Posgrado	Estrato 3	Colombia	Antioquia	La Estrella	4184	F		Tolerancia a la ambigüedad	3.60	Sí	1	1	1	1	1	1	1	1	1	1	1	1	1	1	1	1	1	1	2	1	1	1	1		1	1			1			4	3	3	1	1	2
1971	Mujer	Título universitario	Estrato 4	Colombia	Atlántico	Barranquilla	8381	G	maz.gamboa@gmail.com	Confianza	0.88	Sí	1	4	1	1	5	1	1	1	1	4	1	5	1	4	1	3	3	2	4	1	1	1	1		1			1			1	5	5	4	1	1	3
1992	Hombre	Técnico / Tecnológico	Estrato 1	Colombia	Bolívar	Talaigua Nuevo	2656	C	arnulfocervantesyepez@gmail.com	Discriminización	0.6333333333333333	Sí	1	2	1	4	5	1	1	1	1	1	2	2	1	3	1	1	5	1	4	1	1	1	1			1		1		1		5	3	3	1	1	2
1988	Hombre	Título universitario	Estrato 1	Colombia	Cundinamarca	Soacha	0000	R	j.rojaspad@gmail.com	Discriminización	0.5333333333333333	No	1	2	1	1	4	1	1	1	1	1	1	3	2	1	2	1	5	1	4	0	1	1	1	1						1	1	4	5	4	1	1	5
1997	Mujer	Título universitario	Estrato 2	Colombia	Bogotá D.C.	Bogotá D.C.	8554	M	jairynakat@gmail.com	Tolerancia a la ambigüedad	3.10	No	1	3	2	1	2	3	2	3	2	2	1	2	1	2	3	1	3	3	2	1	1	1	1		1				1		1	1	4	3	0	0	3
1966	Mujer	Técnico / Tecnológico	Estrato 3	Colombia	Bogotá D.C.	Bogotá D.C.	2820	G				No	3	4	1	3	1	3	1	3	3	3	3	3	3	3	3	2	3	1	4	1	1	1	0				1	1			1	2	3	3	0	1	2
1982	Mujer	Título universitario	Estrato 3	Colombia	Bogotá D.C.	Bogotá D.C.	7944	S		Deshumanización		Sí	1	2	1	4	2	3	3	3	2	1	3	4	3	1	4	3	2	1	4	1	0	1	0		1					1	1	4	3	3	0	1	1
1997	Mujer	Título universitario	Estrato 3	Colombia	Atlántico	Barranquilla	3642	G	dacagosi@gmail.com	Confianza	0.75	No	3	1	5	5	4	2	4	5	2	3	2	4	3	4	3	4	5	2	4	1	0	1	0	1						1	1	4	3	4	1	1	2
1973	Hombre	Técnico / Tecnológico	Estrato 3	Colombia	Valle del Cauca	Tuluá	6521	R		Deshumanización	5	Sí	1	1	1	1	1	1	1	1	1	1	1	1	1	1	1	1	1	1	1	1	1	1	1					1	1		1	4	4	4	1	0	3
1964	Mujer	Posgrado	Estrato 3	Colombia	Bogotá D.C.	Bogotá D.C.	4007	V	vizcaino.claudia@gmail.com	Tolerancia a la ambigüedad		Sí	1	5	3	1	2	2	1	1	5	5	3	5	1	1	1	5	5	1	3	0	0	1	0		1					1	1	1	1	1	0	1	1
1989	Mujer	Título universitario	Estrato 3	Colombia	Bogotá D.C.	Bogotá D.C.	3265	R		Deshumanización	1.33	Sí	1	2	4	3	3	3	2	2	3	3	2	4	2	3	2	2	4	3	4	1	1	1	0	1					1		1	3	3	3	0	1	2
1960	Hombre	Posgrado	Estrato 4	Colombia	Bogotá D.C.	Bogotá D.C.	8913	M		Discriminización	0.4	Sí	1	1	1	1	3	1	1	1	2	1	1	2	1	1	1	1	3	1	2	1	1	1	1			1				1	1	4	3	3	1	1	2
1995	Mujer	Bachillerato	Estrato 1	Colombia	Santander	Barrancabermeja	4583	E		Deshumanización		Sí	3	1	2	5	1	2	1	3	1	2	1	2	4	2	2	3	4	3	4	0	0	1	1				1		1	1		4	3	4	1	1	3
1995	Mujer	Técnico / Tecnológico	Estrato 2	Colombia	Bogotá D.C.	Bogotá D.C.	4522	P		Deshumanización	2	No	1	2	1	3	3	1	1	1	1	1	1	1	1	1	1	2	3	1	2	1	1	1	1				1	1			1	3	1	1	0	0	1
1975	Mujer	Bachillerato	Estrato 2	Colombia	Bogotá D.C.	Bogotá D.C.	1266	R	lilianarocioramirezs75@gmail.com	Confianza	0.50	Sí	1	1	5	5	1	1	1	1	1	1	1	1	5	1	1	5	5	1	1	1	1	1	1					1		1	1	4	5	5	1	1	1
1966	Hombre	Bachillerato	Estrato 2	Colombia	Cundinamarca	Bogotá	0328	G	enrriquejorge720@gmail.com	Tolerancia a la ambigüedad	3.70	No	1	1	3	5	1	2	4	1	1	2	4	1	1	1	5	1	5	3	1	1	1	1	1		1			1			1	3	3	3	0	1	2
1972	Hombre	Técnico / Tecnológico	Estrato 4	Colombia	Bogotá D.C.	Bogotá D.C.	8350	B	pedrop.bustos.diaz@outlook.com	Confianza		Sí	1	2	1	3	4	3	1	2	3	1	2	4	3	3	2	2	4	2	3	1	0	1	1				1			1	1	4	4	4	1	0	4
1981	Mujer	Bachillerato	Estrato 1	Colombia	Bolívar	Cartagena	4693	D	djaelgabriela1981@gmail.com	Confianza	0.38	Sí	2	1	3	5	5	2	1	1	1	1	5	5	5	1	1	1	5	1	5	1	1	0	0	1			1				1	2	3	3	0	1	3
1973	Mujer	Título universitario	Estrato 4	Colombia	Valle del Cauca	Cali	9402	R				No	1	2	2	3	4	3	2	4	2	1	1	2	4	2	1	2	4	2	4	0	0	0	0						1	1	1	4	3	4	1	1	1
2000	Mujer	Bachillerato	Estrato 3	Colombia	Risaralda	Pereira	9165	B		Deshumanización		Sí	1	1	3	4	3	3	1	1	3	3	3	1	1	1	1	3	1	2	1	1	1	0	0		1					1	1	1	1	1	0	1	1
1988	Mujer	Técnico / Tecnológico	Estrato 1	Colombia	Bogotá D.C.	Bogotá D.C.	0608	R				No	1	3	2	3	1	1	1	1	2	1	1	3	1	1	1	1	5	1	1	1	1	1	1	1				1		1		2	2	2	0	1	1
1959	Mujer	Bachillerato	Estrato 3	Colombia	Antioquia	Andes	7908	G		Discriminización	0.6	Sí	1	5	1	4	3	4	1	1	5	3	2	1	1	1	3	1	3	2	4	1	0	1	0	1	1				1			3	3	3	1	1	1
1989	Hombre	Bachillerato	Estrato 1	Colombia	Córdoba	San Andrés Sotavento	3244	L	maderalopezjorge66@gmail.com	Confianza		Sí	1	3	2	1	3	1	1	3	1	2	2	3	1	2	1	1	3	1	3	1	0	1	0		1	1					1	4	4	4	1	0	3
1992	Hombre	Técnico / Tecnológico	Estrato 3	Colombia	Risaralda	Dosquebradas	1544	R		Tolerancia a la ambigüedad	4.20	No	1	1	1	1	1	1	1	4	1	1	1	1	1	1	1	1	1	1	1	1	1	1	1					1	1		1	4	4	4	1	0	3
1997	Mujer	Técnico / Tecnológico	Estrato 2	Colombia	Cundinamarca	Girardot	6854	C		Deshumanización	3	No	3	3	3	3	3	3	3	3	3	3	3	3	3	3	3	3	3	3	3	1	1	1	1	1		1	1					3	3	3	1	1	3
1960	Hombre	Técnico / Tecnológico	Estrato 2	Colombia	Bogotá D.C.	Bogotá D.C.	3940	M	artecuartocreciente@gmail.com			No	1	2	4	2	2	1	2	2	1	2	2	2	3	2	2	3	4	2	3	1	1	1	1	1						1	1	3	3	3	0	1	3
2001	Hombre	Técnico / Tecnológico	Estrato 2	Colombia	Cundinamarca	Nariño	5386	M		Deshumanización	1.67	No	3	4	3	3	3	3	4	3	3	3	3	3	3	4	4	3	3	3	3	1	1	1	1	1		1				1		3	4	2	0	1	2
1968	Hombre	Técnico / Tecnológico	Estrato 3	Colombia	Valle del Cauca	Cali	8202	Q	publiquic@gmail.com	Discriminización		Sí	1	1	1	2	1	2	1	1	2	1	1	1	3	2	1	1	1	1	2	1	1	1	1		1		1	1				3	4	3	1	1	2
1997	Mujer	Bachillerato	Estrato 3	Colombia	Valle del Cauca	Roldanillo	1584	B		Confianza	0.88	Sí	1	3	1	4	5	3	2	3	4	2	4	1	4	5	2	3	2	1	4	0	1	0	0					1	1		1	4	4	5	1	1	4
1996	Hombre	Posgrado	Estrato 3	Colombia	Cundinamarca	Sesquilé	1103	P				No	1	2	1	2	3	1	4	2	1	2	1	3	1	1	2	1	1	3	4	1	1	1	1			1			1		1	5	3	4	1	1	3
1969	Hombre	Técnico / Tecnológico	Estrato 3	Colombia	Bogotá D.C.	Bogotá D.C.	5181	R				No	2	3	1	4	3	3	1	2	3	1	2	2	2	1	4	3	4	1	3	1	1	0	0		1	1				1		4	4	4	1	1	3
2004	Mujer	Bachillerato	Estrato 3	Colombia	Risaralda	Dosquebradas	6599	B		Discriminización	0.7	No	2	3	2	4	3	3	2	4	3	1	1	3	2	3	2	3	4	1	3	1	1	0	1	1			1			1		4	4	3	0	1	3
1982	Hombre	Bachillerato	Estrato 2	Colombia	Valle del Cauca	Guadalajara de Buga	8330	M		Tolerancia a la ambigüedad		Sí	1	2	3	2	5	4	1	1	2	3	3	2	1	1	2	3	3	3	2	1	1	1	1			1				1	1	4	5	4	1	0	2
1958	Hombre	Primaria	Estrato 3	Colombia	Cundinamarca	Madrid	0559	M		Discriminización	0.6	Sí	3	1	2	5	1	1	5	3	1	1	3	4	5	3	5	5	5	5	4	1	0	1	1				1		1		1	4	5	4	1	1	1
1988	Mujer	Posgrado	Estrato 6	Colombia	Bogotá D.C.	Bogotá D.C.	4548	V	isabelveracastellanos@outlook.com	Discriminización	0.8	No	1	1	4	1	4	1	1	1	3	1	3	3	1	1	1	1	4	2	1	1	0	1	0	1	1						1	3	1	1	0	1	1
1955	Hombre	Título universitario	Estrato 3	Colombia	Antioquia	Medellín	6598	H	soyoh44@gmail.com	Discriminización		Sí	1	2	2	1	4	3	2	1	3	3	2	3	2	1	2	3	2	1	2	1	1	1	1			1				1	1	4	4	4	1	1	2
1975	Mujer	Posgrado	Estrato 4	Colombia	Antioquia	Rionegro	6141	C	ali_corre@icloud.com	Deshumanización	1	No	3	5	3	3	5	4	1	1	4	3	5	1	2	2	3	3	4	1	4	1	0	1	0	1	1						1	3	3	4	1	1	2
1999	Mujer	Bachillerato	Estrato 2	Colombia	Bogotá D.C.	Bogotá D.C.	6092	R		Discriminización	0.36666666666666664	No	3	3	3	3	3	3	3	3	3	3	3	4	3	3	3	3	3	3	3	1	1	1	1			1		1			1	3	3	3	0	0	3
1964	Hombre	Técnico / Tecnológico	Estrato 2	Colombia	Risaralda	Pereira	5719	Z	zapatabedoya64@gmail.com			No	1	5	1	5	5	5	1	1	5	5	5	5	1	1	1	1	5	1	5	1	1	1	1						1	1	1	1	1	1	0	1	1
1985	Hombre	Técnico / Tecnológico	Estrato 3	Colombia	Chocó	San José del Palmar	0138	L		Tolerancia a la ambigüedad	3.60	Sí	1	5	3	1	4	5	1	1	4	3	1	3	4	3	1	3	3	1	3	0	0	1	1		1			1			1	4	4	4	1	1	1
1981	Mujer	Técnico / Tecnológico	Estrato 2	Colombia	Bogotá D.C.	Bogotá D.C.	7901	S	mary18luz0525@gmail.com	Confianza		Sí	1	3	1	4	1	1	4	4	4	3	4	1	3	3	3	4	3	3	5	1	1	0	0	1		1					1	4	3	2	1	1	1
1997	Mujer	Título universitario	Estrato 2	Colombia	Bogotá D.C.	Bogotá D.C.	8554	M		Tolerancia a la ambigüedad		Sí	2	3	1	2	3	2	3	2	2	2	1	1	3	2	2	1	3	1	3	1	1	1	1		1			1			1	3	3	3	0	0	3
1987	Mujer	Título universitario	Estrato 5	Colombia	Risaralda	Pereira	7787	M		Discriminización	0.5333333333333333	No	4	1	3	5	5	5	5	5	5	5	5	4	5	5	3	3	4	5	4	0	1	1	1					1	1		1	2	2	1	0	0	1
1990	Hombre	Título universitario	Estrato 3	Colombia	Bogotá D.C.	Bogotá D.C.	0824	V		Confianza	0.88	Sí	1	5	1	1	4	5	1	1	5	5	4	1	1	1	1	2	1	4	4	1	1	1	1		1	1					1	4	4	4	1	1	4
1990	Hombre	Técnico / Tecnológico	Estrato 2	Colombia	Atlántico	Soledad	2472	R	hhry@gmail.com	Tolerancia a la ambigüedad	3.40	Sí	1	1	1	2	3	3	1	3	1	1	2	3	1	2	1	2	1	1	3	1	1	1	0					1	1	1		3	3	3	1	1	3
1987	Mujer	Título universitario	Estrato 3	Colombia	Bogotá D.C.	Bogotá D.C.	6152	S		Deshumanización		Sí	1	1	5	5	1	1	2	1	1	1	1	3	3	1	1	1	5	1	4	1	0	1	0	1	1						1	3	2	2	0	1	2
1983	Hombre	Técnico / Tecnológico	Estrato 2	Colombia	Antioquia	Medellín	8933	M	jmazoarroyave@gmail.com	Tolerancia a la ambigüedad		Sí	1	2	3	3	3	1	1	3	3	1	2	3	1	2	1	3	3	1	3	1	1	1	1			1				1	1	2	4	4	1	1	1
1981	Otro	Título universitario	Estrato 2	Colombia	Córdoba	Cereté	5100	L	scheider.81@gmail.com	Deshumanización		Sí	1	2	1	2	4	1	1	1	1	1	3	4	1	3	3	4	4	1	3	1	1	1	0			1				1	1	4	3	3	0	1	3
1960	Mujer	Posgrado	Estrato 4	Colombia	Bogotá D.C.	Bogotá	7548	G		Discriminización	0.3333333333333333	No	1	4	2	1	3	4	1	1	4	1	3	3	3	2	1	1	2	3	3	1	1	1	0	1	1						1	3	3	3	0	1	1
1979	Mujer	Bachillerato	Estrato 2	Colombia	Bogotá D.C.	Bogotá D.C.	0877	C		Confianza		Sí	3	3	5	4	4	4	3	2	3	4	4	3	4	3	3	4	4	3	4	0	1	0	0		1					1	1	3	2	3	0	1	1
1955	Hombre	Posgrado	Estrato 6	Colombia	Bogotá D.C.	Bogotá D.C.	1920	S		Deshumanización	1	Sí	4	2	3	2	5	2	1	2	1	2	3	5	4	4	1	4	5	1	5	1	1	1	1	1						1	1	2	2	2	1	1	1
1969	Hombre	Bachillerato	Estrato 5	Colombia	Risaralda	Santa Rosa de Cabal	5811	G				No	1	1	2	1	4	3	1	1	1	1	3	4	1	1	1	1	3	1	5	1	1	1	1			1			1		1	2	2	2	0	1	1
1962	Mujer	Bachillerato	Estrato 3	Colombia	Valle del Cauca	Cali	3912	P		Tolerancia a la ambigüedad		Sí	1	1	3	5	3	3	3	3	1	2	1	3	3	1	3	2	5	1	5	1	0	1	1		1			1			1	3	3	3	0	1	3
1973	Mujer	Bachillerato	Estrato 4	Colombia	Bogotá D.C.	Bogotá D.C.	7565	G				No	2	4	2	2	4	3	5	2	5	3	4	3	3	3	3	3	4	3	4	1	0	1	0		1				1		1	3	3	3	0	1	1
1973	Mujer	Bachillerato	Estrato 3	Colombia	Bogotá D.C.	Bogotá D.C.	0473	R	ingridyicelap@gmail.com	Confianza	0.38	Sí	3	4	4	4	4	4	3	3	4	3	3	3	3	3	2	4	4	3	4	1	1	1	1		1					1	1	3	4	4	1	1	3
1972	Mujer	Título universitario	Estrato 3	Colombia	La Guajira	Riohacha	3439	A		Confianza		Sí	1	1	3	4	3	3	3	3	5	3	5	3	3	5	3	1	3	3	3	1	1	1	1				1	1		1		3	3	3	1	1	1
1985	Hombre	Primaria	Estrato 2	Colombia	Bogotá D.C.	Bogotá D.C.	4287	M		Deshumanización	2.33	Sí	2	5	5	3	3	3	4	5	3	3	4	3	3	2	3	4	5	4	3	1	1	1	0		1	1					1	4	2	2	0	1	2
1989	Hombre	Bachillerato	Estrato 2	Colombia	Bogotá D.C.	Bogotá D.C.	1645	B		Confianza		Sí	3	3	4	3	3	4	3	4	3	2	3	2	2	3	3	3	4	3	3	0	0	0	0					1	1		1	4	3	4	1	1	4
1977	Hombre	Título universitario	Estrato 3	Colombia	Bogotá D.C.	Bogotá D.C.	5090	G	r.andresgg77@gmail.com			No	1	1	1	1	1	1	1	1	1	1	1	1	1	1	1	1	1	1	1	1	1	1	1		1	1					1	2	3	3	0	1	2
1989	Hombre	Técnico / Tecnológico	Estrato 3	Colombia	Cundinamarca	Sopó	9223	C	jhedcaar8804@gmail.com	Deshumanización	5	No	1	1	1	3	4	1	1	1	1	1	1	1	1	1	1	1	2	1	1	1	1	1	1			1				1	1	3	4	3	1	1	3
1977	Mujer	Técnico / Tecnológico	Estrato 3	Colombia	Bogotá D.C.	Bogotá D.C.	5736	L	Familiaanavas@gmail.com	Discriminización	0.4666666666666667	Sí	1	3	4	1	4	4	3	2	3	3	2	1	4	1	2	1	3	2	4	1	1	1	1		1				1	1		3	3	3	1	1	3
1971	Mujer	Título universitario	Estrato 5	Colombia	Antioquia	Medellín	9149	A		Tolerancia a la ambigüedad		Sí	2	3	3	2	3	2	2	2	4	3	2	3	1	2	2	2	4	2	3	1	1	1	0		1	1					1	3	3	3	0	1	2
1984	Mujer	Bachillerato	Estrato 2	Colombia	Bogotá D.C.	Bogotá D.C.	1628	R		Discriminización	0.5666666666666667	No	3	3	4	3	3	4	3	3	3	4	3	3	3	3	3	3	4	4	4	0	0	0	0					1	1		1	4	3	4	1	1	3
2004	Hombre	Título universitario	Estrato 1	Comoras	Valle del Cauca	Palmira	8229	M	estebanjosem06@gmail.com	Tolerancia a la ambigüedad		Sí	1	3	4	5	3	2	5	4	1	1	4	4	4	3	4	4	5	2	3	1	1	1	0	1		1	1					5	3	4	1	1	4
1968	Hombre	Bachillerato	Estrato 1	Colombia	Valle del Cauca	Jamundí	7433	E		Confianza		Sí	2	4	2	4	2	4	1	5	5	2	3	2	4	2	2	2	4	2	5	1	1	1	1			1		1			1	2	2	2	0	1	2
1995	Mujer	Técnico / Tecnológico	Estrato 2	Colombia	Valle del Cauca	Caicedonia	1181	R	dmrestrepo18@misena.edu.co			No	3	2	5	5	2	1	5	3	2	3	3	4	4	3	3	4	5	1	4	1	1	1	1		1	1					1	2	2	2	0	1	3
1998	Hombre	Título universitario	Estrato 6	Colombia	Bogotá D.C.	Bogotá D.C.	5974	G	juanc.gomez.98@gmail.com			No	1	3	4	2	3	1	1	1	2	1	2	5	1	3	1	4	5	1	2	1	0	1	0			1				1	1	3	3	2	1	0	3
2000	Mujer	Técnico / Tecnológico	Estrato 3	Colombia	Cundinamarca	bogota	3730	C		Confianza	0.38	Sí	1	1	1	5	1	1	5	4	1	1	3	3	5	1	5	1	5	5	5	0	1	1	1	1			1		1			1	1	1	0	1	3
1964	Mujer	Bachillerato	Estrato 2	Colombia	Huila	Neiva	7143	H	luzestellaherrera76@gmail.com	Discriminización	0.6333333333333333	Sí	1	1	1	5	1	5	1	1	5	1	5	1	1	1	1	5	1	1	3	1	1	1	1		1	1	1					4	4	3	1	1	1
1987	Mujer	Título universitario	Estrato 3	Colombia	Risaralda	Pereira	7587	M				No	4	3	3	4	2	3	1	4	3	4	2	4	3	4	3	3	4	4	3	1	1	1	1	1		1		1				2	1	2	0	0	3
1967	Mujer	Título universitario	Estrato 3	Colombia	Bogotá D.C.	Bogotá D.C.	5721	P		Tolerancia a la ambigüedad	3.70	Sí	1	3	2	1	1	2	1	2	3	3	3	2	3	2	1	3	3	3	2	1	1	1	1		1			1			1	3	3	3	0	1	2
1988	Hombre	Técnico / Tecnológico	Estrato 1	Colombia	Huila	Neiva	2313	M		Discriminización	0.8333333333333334	Sí	2	1	2	3	3	1	1	1	1	1	1	2	2	1	1	2	3	1	1	1	0	1	0					1	1		1	4	4	4	1	1	2
1975	Mujer	Título universitario	Estrato 2	Colombia	Bogotá D.C.	Bogotá D.C.	0026	G	erikagalvis658@gmail.com	Discriminización		Sí	1	4	3	3	3	3	2	1	2	2	3	3	3	1	3	1	2	2	3	1	1	1	0		1			1		1		3	2	3	1	1	2
1963	Hombre	Título universitario	Estrato 2	Colombia	Quindío	Calarcá	6030	R		Discriminización	0.4666666666666667	Sí	1	1	1	1	1	1	1	1	1	1	1	1	1	1	1	1	1	1	1	1	1	1	1		1				1	1		5	5	5	1	0	3
1979	Hombre	Técnico / Tecnológico	Estrato 2	Colombia	Sucre	Sucre	4302	G				No	1	3	2	3	3	1	3	2	3	1	3	3	2	2	3	1	3	3	3	1	1	1	1		1			1	1			3	2	2	0	0	3
1977	Hombre	Título universitario	Estrato 2	Colombia	Huila	Neiva	4680	L	alejandrolaiseca@gmail.com	Confianza	0.75	No	1	1	4	2	5	1	1	1	1	1	1	5	1	3	1	1	5	1	3	0	0	1	0						1	1	1	4	5	5	1	0	5
1966	Hombre	Técnico / Tecnológico	Estrato 3	Colombia	Bogotá D.C.	Bogotá D.C.	9537	R		Tolerancia a la ambigüedad	3.50	No	1	3	1	2	4	2	1	1	3	1	1	3	1	2	3	3	3	4	3	1	1	1	1					1		1	1	3	3	3	0	1	1
1996	Mujer	Bachillerato	Estrato 3	Colombia	Bogotá D.C.	Bogotá D.C.	4647	F		Discriminización		Sí	1	1	5	5	1	1	4	5	1	1	5	5	4	1	1	2	5	5	5	0	1	1	1		1		1			1		3	3	2	0	1	3
1974	Hombre	Posgrado	Estrato 4	Colombia	Boyacá	Sogamoso	0566	A	jorgeangarita03@hotmail.com	Confianza	0.75	No	3	3	1	5	3	3	3	3	5	3	3	3	3	3	1	3	1	3	4	1	0	0	0		1	1		1				3	3	3	1	1	3
2003	Mujer	Bachillerato	Estrato 3	Colombia	Risaralda	Pereira	6814	N		Deshumanización	4.33	Sí	4	4	3	3	4	4	3	4	4	3	4	4	3	4	3	4	3	4	3	1	1	1	1				1	1		1		4	4	4	1	0	2
1957	Hombre	Bachillerato	Estrato 3	Colombia	Boyacá	Boavita	8694	C		Deshumanización	1.33	Sí	1	1	1	1	3	5	3	5	3	3	1	4	5	1	3	1	3	3	1	1	0	1	0	1					1		1	4	4	4	1	1	3
1994	Mujer	Bachillerato	Estrato 2	Colombia	Bogotá D.C.	Bogotá D.C.	8807	M	gabrielaevans130681@gmail.com	Confianza	0.00	Sí	2	1	1	1	1	1	1	2	1	2	1	2	2	1	1	1	1	2	1	1	1	1	1		1				1		1	1	1	1	0	0	1
1966	Hombre	Posgrado	Estrato 4	Colombia	Bogotá D.C.	Bogotá D.C.	5439	P	pppadilla@gmail.com	Confianza	1.00	No	1	3	2	1	4	2	2	2	3	2	1	4	1	1	1	2	4	1	2	1	0	0	0	1	1						1	4	3	3	1	0	4
1992	Hombre	Posgrado	Estrato 3	Colombia	Bogotá D.C.	Bogotá D.C.	8322	R		Tolerancia a la ambigüedad	3.40	Sí	1	3	4	2	1	1	3	1	1	1	1	3	1	3	3	3	3	2	2	1	1	1	0						1	1	1	1	3	2	0	1	2
1952	Hombre	Título universitario	Estrato 4	Colombia	Bogotá D.C.	Bogotá D.C.	8613	C		Confianza		Sí	1	2	5	5	3	2	1	3	3	1	5	5	2	4	5	2	4	1	4	1	1	1	1						1	1	1	4	2	3	0	1	2
1970	Hombre	Posgrado	Estrato 6	Colombia	Bogotá D.C.	Bogotá D.C.	7518	S	bssaa@yahoo.com	Discriminización		Sí	1	4	5	1	3	1	1	1	3	1	1	1	4	1	1	3	5	1	5	1	0	1	0		1			1			1	3	3	3	1	1	3
1962	Mujer	Título universitario	Estrato 4	Colombia	Bogotá D.C.	Bogotá D.C.	9462	H	dianahenao2001@yahoo.com	Tolerancia a la ambigüedad	3.70	Sí	1	4	3	1	4	2	2	2	4	1	1	4	1	1	1	4	4	1	5	1	1	1	0		1					1	1	2	2	2	0	1	3
1989	Mujer	Título universitario	Estrato 3	Colombia	Bogotá D.C.	Bogotá D.C.	6088	R		Deshumanización	1	No	3	1	1	5	5	3	5	5	4	5	1	3	3	1	1	5	4	1	5	0	1	1	1	1					1		1	5	5	5	1	1	2
1977	Mujer	Técnico / Tecnológico	Estrato 5	Colombia	Bogotá D.C.	Bogotá D.C.	0433	M		Tolerancia a la ambigüedad	3.70	No	1	4	4	2	3	2	2	1	4	2	3	1	3	1	2	3	3	3	4	1	0	1	0		1	1		1				2	2	2	1	1	1
1991	Mujer	Título universitario	Estrato 4	Colombia	Antioquia	Bello	3887	P	melissapatinoc@gmail.com	Tolerancia a la ambigüedad	4.10	No	1	4	2	1	3	1	1	1	1	1	4	5	1	1	2	3	5	1	4	1	1	1	1	1						1	1	5	5	5	1	1	5
1968	Mujer	Bachillerato	Estrato 3	Venezuela	Amazonas	La Pedrera	5084	S		Confianza		Sí	1	1	1	1	5	3	1	3	5	1	3	3	5	1	3	1	1	3	1	1	0	1	0	1			1				1	4	4	4	1	1	3
1982	Hombre	Posgrado	Estrato 4	Colombia	Antioquia	Medellín	7855	T	jolutos@hotmail.com			No	1	5	3	1	4	4	1	1	5	1	2	3	1	2	1	3	3	1	5	1	1	1	0			1				1	1	4	4	4	1	1	1
1968	Mujer	Título universitario	Estrato 5	Colombia	Valle del Cauca	Cali	6516	G	mfgalindoe@gmail.com	Tolerancia a la ambigüedad		Sí	1	1	2	5	1	1	5	5	1	1	1	1	5	1	5	1	5	1	5	1	1	1	1	1		1					1	4	4	3	1	1	2
1960	Hombre	Técnico / Tecnológico	Estrato 5	Colombia	Atlántico	Barranquilla	6996	M	luis.martinez@aerocivil.gov.co			No	1	1	1	4	3	3	1	1	1	1	4	4	4	1	1	3	4	1	3	1	1	1	1						1	1	1	4	5	4	1	0	3
1965	Hombre	Posgrado	Estrato 5	Colombia	Valle del Cauca	Cali	1964	B	barros.joseluis@gmail.com	Confianza	0.75	Sí	1	2	2	4	1	1	1	4	2	2	2	1	4	1	2	2	4	1	3	1	1	1	1	1		1				1		5	2	4	0	1	1
1991	Mujer	Posgrado	Estrato 5	Colombia	Antioquia	Medellín	3955	C	mahal91@hotmail.com	Confianza	0.63	No	1	2	1	4	1	2	1	4	1	1	3	4	1	3	5	3	5	1	1	1	1	1	0						1	1	1	2	3	1	1	1	3
1977	Hombre	Posgrado	Estrato 2	Colombia	Bogotá D.C.	Bogotá D.C.	1630	P	michelpaul2009@hotmail.com	Discriminización	0.6666666666666666	No	1	1	1	1	5	5	1	1	5	1	3	1	1	1	5	1	5	1	5	1	1	1	1	1			1				1	2	2	1	0	1	1
1983	Hombre	Título universitario	Estrato 2	Colombia	Bogotá D.C.	Bogotá D.C.	8728	A	ingedwinamaya@gmail.com	Deshumanización	4	Sí	1	4	4	1	4	1	3	2	1	1	1	4	1	3	2	3	5	1	3	1	1	1	1	1						1	1	3	3	3	0	1	2
1979	Hombre	Primaria	Estrato 1	Colombia	Nariño	Ipiales	3110	Q	aldiqupz@gmail.com	Deshumanización	1	No	1	1	1	1	1	1	1	1	1	1	1	1	1	1	1	1	1	1	1	1	0	1	1	1		1					1	1	1	1	0	1	1
1996	Mujer	Bachillerato	Estrato 2	Colombia	Bogotá D.C.	Bogotá D.C.	3190	A		Tolerancia a la ambigüedad	3.00	Sí	3	3	3	3	1	3	3	3	1	3	3	3	3	3	3	3	3	3	3	1	1	1	1				1		1	1		3	3	3	1	1	3
1950	Hombre	Posgrado	Estrato 3	Estados Unidos	Antioquia	Itagui	1682	E		Tolerancia a la ambigüedad	4.40	No	1	1	1	1	1	1	1	1	3	3	1	1	2	1	1	1	1	1	3	1	1	1	1	1	1						1	3	3	3	0	1	1
1983	Hombre	Posgrado	Estrato 4	Colombia	Bogotá D.C.	Bogotá D.C.	6315	H	nicopercu83@gmail.com	Discriminización	0.3333333333333333	No	2	4	2	3	4	2	1	2	3	3	1	1	2	1	1	3	4	1	2	1	1	1	1		1			1			1	3	3	3	0	1	2
1981	Hombre	Técnico / Tecnológico	Estrato 2	Colombia	Bogotá D.C.	Bogotá	5637	C	tatocalifa@gmail.com	Discriminización		Sí	2	3	2	3	3	3	2	3	2	2	1	3	3	2	3	2	3	1	2	1	1	1	1				1		1		1	2	2	2	0	1	1
2004	Hombre	Bachillerato	Estrato 4	Colombia	Bogotá D.C.	Bogotá D.C.	2117	Z	martinzapatab24@gmail.com	Tolerancia a la ambigüedad		Sí	1	3	3	4	3	1	4	1	3	1	2	2	4	2	1	1	1	1	4	1	1	1	1	1	1						1	2	2	2	1	1	4
1960	Hombre	Título universitario	Estrato 2	Colombia	Bogotá D.C.	Bogotá D.C.	5103	O		Tolerancia a la ambigüedad	3.70	No	1	2	1	2	1	3	1	1	2	1	1	1	1	2	2	2	1	1	3	0	1	0	1		1			1			1	2	2	2	0	1	1
1999	Mujer	Técnico / Tecnológico	Estrato 3	Colombia	Norte de Santander	Cúcuta	2124	L	angie1099@outlook.com	Tolerancia a la ambigüedad	3.20	Sí	3	2	3	3	3	3	3	4	2	2	1	4	3	3	1	2	3	1	3	0	0	1	1	1		1				1		3	3	3	1	1	2
1990	Mujer	Bachillerato	Estrato 1	Colombia	Valle del Cauca	Cali	2471	M				No	1	2	3	4	3	1	2	1	1	3	1	3	2	1	3	1	1	1	3	1	1	1	1					1	1		1	2	3	3	0	1	3
1981	Hombre	Bachillerato	Estrato 3	Colombia	Valle del Cauca	Cali	0510	S		Deshumanización	3	Sí	1	5	1	3	4	3	1	1	2	1	1	4	1	2	1	4	5	1	4	1	1	1	1					1		1	1	4	4	3	1	0	4
1993	Mujer	Técnico / Tecnológico	Estrato 2	Colombia	Valle del Cauca	Guadalajara de Buga	7937	R		Discriminización	0.6333333333333333	No	1	1	5	4	4	1	1	1	1	1	1	1	1	1	1	1	5	1	2	1	1	1	1				1		1	1		3	3	3	1	1	2
1987	Mujer	Técnico / Tecnológico	Estrato 3	Colombia	Risaralda	Dosquebradas	0061	G		Confianza	0.88	No	2	2	2	2	2	2	2	2	2	2	2	2	3	2	2	2	2	2	3	1	1	1	1			1	1				1	3	3	4	1	1	2
1989	Mujer	Posgrado	Estrato 4	Colombia	Bogotá D.C.	Bogotá D.C.	8056	E	mcamiea_28@hotmail.com	Deshumanización	3	Sí	1	1	3	3	4	1	2	1	2	1	1	5	1	3	1	3	4	1	3	1	0	1	0						1	1	1	3	3	3	1	1	2
1993	Mujer	Técnico / Tecnológico	Estrato 2	Colombia	Valle del Cauca	Guadalajara de Buga	6086	V				No	3	1	1	4	3	2	2	5	1	1	2	3	1	4	1	2	5	1	2	0	0	1	1				1	1		1		1	2	2	1	1	3
1993	Hombre	Título universitario	Estrato 1	Colombia	Atlántico	Barranquilla	2571	P	cristian_p_07@hotmail.com			No	1	4	1	5	5	1	4	2	1	1	2	4	4	5	5	2	5	1	4	1	1	0	0	1					1	1		4	4	4	1	1	2
1967	Hombre	Técnico / Tecnológico	Estrato 3	Colombia	Bogotá D.C.	Bogotá D.C.	7314	C	dimanisa@hotmail.com	Tolerancia a la ambigüedad		Sí	1	2	2	2	4	1	1	1	4	3	1	1	1	1	2	3	3	2	3	1	0	1	0	1		1					1	4	3	3	1	1	1
1970	Mujer	Técnico / Tecnológico	Estrato 3	Colombia	Atlántico	Barranquilla	3897	R	ericaurtedelahoz@gmail.com			No	3	1	5	5	2	3	1	5	1	1	4	4	5	1	1	3	5	1	5	1	1	1	1	1					1	1		3	3	4	0	1	1
1973	Mujer	Técnico / Tecnológico	Estrato 3	Colombia	Bogotá D.C.	Bogotá D.C.	7538	S		Deshumanización	5	No	1	1	1	1	1	1	1	1	1	1	1	1	1	1	1	1	1	1	1	1	1	1	1				1			1	1	4	3	3	1	1	3
1974	Mujer	Bachillerato	Estrato 2	Colombia	Norte de Santander	Cúcuta	9470	I	gloriaibarrad0174@gmail.com	Tolerancia a la ambigüedad	3.50	No	1	5	1	3	3	4	1	1	2	4	1	4	5	2	1	1	4	3	4	1	1	1	1	1	1			1				3	3	3	0	1	2
1997	Mujer	Bachillerato	Estrato 3	Colombia	Bogotá D.C.	Bogotá D.C.	9710	N		Confianza	0.38	No	3	3	3	3	3	3	3	3	3	3	3	3	3	3	3	3	3	3	3	1	0	0	1				1		1		1	4	3	3	0	1	2
1969	Mujer	Técnico / Tecnológico	Estrato 4	Colombia	Santander	Bucaramanga	5590	H	lizhsierra@gmail.com	Confianza	0.50	Sí	1	1	1	1	3	2	1	1	2	1	1	2	1	1	1	1	2	1	1	1	1	1	1		1	1					1	5	3	4	1	0	3
1988	Mujer	Técnico / Tecnológico	Estrato 2	Colombia	Meta	Villavicencio	7972	I		Confianza	1.00	No	3	4	4	4	4	1	3	1	4	3	5	1	2	2	1	5	4	3	4	1	1	1	1		1	1				1		4	4	4	0	0	3
1989	Mujer	Bachillerato	Estrato 3	Colombia	Bogotá D.C.	Bogotá D.C.	7701	V	ksvegac@gmail.com			No	2	1	4	3	5	2	1	3	3	1	3	4	1	4	1	3	5	3	4	0	0	1	0			1			1		1	2	2	1	0	1	2
1981	Hombre	Posgrado	Estrato 4	Colombia	Bogotá D.C.	Bogotá D.C.	0818	A	aaariasr@unal.edu.co	Discriminización	0.7	Sí	1	2	2	2	3	1	1	1	2	1	2	3	1	1	3	3	4	1	1	1	1	1	1					1		1	1	4	4	4	1	0	3
1987	Hombre	Posgrado	Estrato 4	Colombia	Bogotá D.C.	Bogotá D.C.	1234	M	dgysdmjgln@gmail.com			No	2	3	4	3	4	2	5	2	2	1	2	5	1	2	1	1	4	1	3	1	0	1	0	1			1				1	4	4	4	1	0	3
1986	Mujer	Título universitario	Estrato 3	Colombia	Valle del Cauca	Cali	6981	Á	analau8655@gmail.com	Deshumanización		Sí	1	3	1	1	5	3	1	1	5	4	1	3	5	1	1	1	5	1	3	1	0	1	0			1		1			1	3	2	3	1	1	1
1963	Mujer	Posgrado	Estrato 4	Colombia	Boyacá	Tunja	9302	N		Confianza		Sí	1	1	1	1	2	3	1	1	1	1	3	1	2	2	1	2	3	1	2	1	1	1	1			1				1	1	4	4	3	1	0	3
1985	Mujer	Posgrado	Estrato 3	Colombia	Cundinamarca	Zipaquirá	8691	S	milous11@hotmail.com	Deshumanización	1.67	Sí	3	3	5	3	3	4	5	1	3	2	1	2	2	1	5	1	5	5	3	1	1	1	1				1			1	1	3	4	4	1	1	3
1992	Mujer	Técnico / Tecnológico	Estrato 4	Colombia	Boyacá	Tunja	9273	S		Confianza	0.75	Sí	1	3	4	4	4	1	1	3	1	1	4	4	1	4	1	1	4	1	4	1	1	1	1					1	1		1	4	3	4	1	1	3
1975	Mujer	Posgrado	Estrato 5	Colombia	Bogotá D.C.	Bogotá D.C.	0425	R		Discriminización	0.3	No	3	3	4	2	3	5	4	1	3	3	3	3	3	1	4	2	5	2	1	1	1	1	1		1				1		1	3	3	3	0	0	2
1991	Hombre	Posgrado	Estrato 3	Colombia	Bogotá D.C.	Bogotá D.C.	5389	G	jlgila10@gmail.com	Discriminización	0.8333333333333334	No	1	1	1	3	1	1	1	1	1	1	1	3	1	1	2	1	5	1	1	1	1	1	0	1					1	1		5	1	1	0	1	1
1991	Hombre	Título universitario	Estrato 2	Colombia	Bogotá D.C.	Bogotá D.C.	7739	P				No	1	1	1	2	1	1	1	2	1	1	1	2	1	1	2	1	3	1	1	1	1	0	0	1						1	1	4	4	4	1	1	2
1997	Hombre	Técnico / Tecnológico	Estrato 2	Colombia	Atlántico	Soledad	5269	J		Tolerancia a la ambigüedad		Sí	2	3	3	3	3	4	2	2	2	2	3	3	2	2	2	3	2	2	3	1	0	1	0	1						1	1	2	2	2	0	1	2
1997	Hombre	Técnico / Tecnológico	Estrato 1	Colombia	Atlántico	Soledad	7192	J		Deshumanización	2.67	No	2	3	3	3	3	2	2	3	2	5	3	2	3	2	2	4	2	3	3	0	1	1	1	1		1					1	2	2	2	0	0	2
1998	Hombre	Bachillerato	Estrato 1	Colombia	Antioquia	Yolombó	6321	J	Jaramillocristobal034@gmail.com			No	2	3	3	2	3	2	2	2	3	3	3	4	4	2	2	3	4	4	4	1	1	0	0		1					1	1	4	3	3	1	1	2
1967	Hombre	Técnico / Tecnológico	Estrato 2	Colombia	Bogotá D.C.	Bogotá D.C.	0529	N		Confianza	0.75	Sí	2	5	2	2	4	5	1	1	5	4	3	2	2	2	2	2	4	3	3	1	1	1	1		1	1				1		3	3	3	1	1	1
1997	Hombre	Técnico / Tecnológico	Estrato 2	Colombia	Atlántico	Soledad	5693	S				No	2	2	2	2	3	3	3	3	3	3	3	3	3	2	2	3	3	3	2	1	1	1	1	1		1					1	4	4	3	0	0	2
1966	Mujer	Título universitario	Estrato 6	Colombia	Santander	Bucaramanga	4600	L	nubialoz@yahoo.com.mx	Tolerancia a la ambigüedad	4.10	Sí	3	3	4	4	4	4	2	3	2	2	4	4	2	2	3	2	4	3	2	1	1	1	0			1			1		1	4	3	3	1	1	2
1977	Mujer	Título universitario	Estrato 3	Colombia	Cundinamarca	Bogota	8389	P				No	2	3	3	3	3	2	3	2	3	3	3	3	2	2	3	3	3	3	3	0	0	1	0	1					1		1	4	3	3	1	0	2
1997	Hombre	Técnico / Tecnológico	Estrato 2	Colombia	Atlántico	Soledad	5296	J		Deshumanización	2.67	Sí	3	3	2	2	2	2	3	3	3	3	3	2	2	3	3	3	3	2	3	1	1	1	1	1		1					1	4	4	3	0	0	2
1992	Mujer	Título universitario	Estrato 5	Colombia	Bogotá D.C.	Bogotá D.C.	9357	S	ingridsan420@gmail.com	Confianza	0.38	No	1	2	3	2	3	1	1	1	2	1	1	3	1	1	1	3	3	1	3	1	0	1	1			1				1	1	3	2	2	1	1	3
1997	Hombre	Primaria	Estrato 2	Colombia	Atlántico	Soledad	5296	J		Deshumanización		Sí	3	3	3	3	3	2	2	3	3	3	2	2	3	2	3	3	3	2	3	1	1	1	1	1		1					1	2	4	4	0	0	2
1990	Mujer	Técnico / Tecnológico	Estrato 3	Colombia	Cundinamarca	bogota	8474	B		Tolerancia a la ambigüedad	2.90	Sí	1	1	2	2	2	2	1	2	2	1	2	2	1	1	1	3	3	1	3	1	1	1	1	1		1			1			2	3	3	1	1	2
1976	Hombre	Posgrado	Estrato 4	Colombia	Bogotá D.C.	Bogotá D.C.	8429	G		Tolerancia a la ambigüedad		Sí	1	3	5	1	5	3	1	1	2	1	4	4	1	3	1	4	5	1	3	1	1	1	1	1	1						1	4	3	3	1	1	3
1987	Hombre	Técnico / Tecnológico	Estrato 2	Colombia	Atlántico	Soledad	5296	J		Tolerancia a la ambigüedad		Sí	3	2	3	3	3	3	3	2	2	3	3	2	3	3	3	3	3	3	3	0	1	1	1	1		1					1	3	2	2	0	1	2
1979	Hombre	Título universitario	Estrato 3	Colombia	Bogotá D.C.	Bogotá D.C.	2707	A		Discriminización	0.43333333333333335	No	1	2	1	1	4	1	1	1	1	1	1	3	1	1	1	1	1	1	2	1	0	1	1						1	1	1	4	4	4	1	1	2
1980	Mujer	Título universitario	Estrato 3	Colombia	Bogotá D.C.	Bogotá D.C.	7076	C		Discriminización		Sí	1	1	1	4	1	1	1	3	1	1	1	5	3	1	1	3	5	1	3	1	1	1	1		1	1				1		3	3	2	1	1	1
1995	Hombre	Bachillerato	Estrato 1	Colombia	Bogotá D.C.	Bogotá D.C.	5085	A				No	3	4	3	3	3	3	3	3	3	2	2	4	1	3	3	3	1	3	3	0	0	1	0	1		1			1			3	3	5	0	1	4
1986	Mujer	Técnico / Tecnológico	Estrato 3	Colombia	Antioquia	Medellín	5575	D	ligediva25@hotmail.com	Confianza	0.75	Sí	1	2	2	3	4	3	1	2	3	1	4	4	2	1	1	2	2	1	1	1	1	1	1		1					1	1	4	3	4	1	1	2
1990	Mujer	Técnico / Tecnológico	Estrato 2	Colombia	Bogotá D.C.	Bogotá D.C.	1026	R		Deshumanización	5	No	1	1	4	5	2	1	3	4	1	1	4	5	5	5	1	5	5	1	5	1	1	1	1	1						1	1	3	3	3	1	1	2
1998	Mujer	Técnico / Tecnológico	Estrato 2	Colombia	Bogotá D.C.	Bogotá D.C.	5714	P				No	2	5	4	5	4	1	2	5	2	3	5	2	2	1	2	1	3	1	5	1	1	1	1		1		1	1				1	1	2	0	1	3
1988	Hombre	Bachillerato	Estrato 2	Colombia	Antioquia	Itagui	4747	A	jdarangorestrepo@gmail.com			No	3	3	1	3	1	2	3	2	1	3	3	1	4	3	1	3	3	1	3	1	0	1	0				1	1		1		2	2	3	0	1	1
1988	Hombre	Bachillerato	Estrato 2	Colombia	Cundinamarca	Soacha	0349	G				No	1	1	3	2	2	2	1	1	1	1	1	3	1	1	1	1	5	1	5	1	1	1	1			1		1		1		1	2	2	1	1	1
1958	Hombre	Posgrado	Estrato 4	Colombia	Nariño	Pasto	9460	D	segedite@gmail.com	Tolerancia a la ambigüedad	3.70	No	1	3	2	3	3	3	1	5	2	1	2	2	1	1	1	1	4	1	4	0	0	0	0	1	1				1			4	3	3	1	1	2
1962	Mujer	Técnico / Tecnológico	Estrato 4	Colombia	Bogotá D.C.	Bogotá D.C.	5681	Z	tatianazapata3@hotmail.com			No	2	3	3	4	4	4	2	2	4	2	1	1	3	2	2	4	4	2	4	1	0	1	0			1		1			1	4	3	3	1	1	1
1965	Hombre	Técnico / Tecnológico	Estrato 3	Colombia	Antioquia	Medellín	8810	R	juancrpeinado@outlook.com	Discriminización	0.6333333333333333	No	1	1	1	1	1	1	1	1	1	1	1	1	1	1	1	1	1	1	1	1	1	1	1	1						1	1	4	3	3	1	1	4
1964	Mujer	Título universitario	Estrato 6	Colombia	Atlántico	Barranquilla	5179	B	ibomo9@gmail.com	Tolerancia a la ambigüedad	3.80	No	1	3	4	1	5	3	2	1	4	1	4	4	1	1	1	1	5	1	4	1	1	1	1		1	1		1				5	5	5	1	1	2
1997	Hombre	Bachillerato	Estrato 2	Colombia	Atlántico	Soledad	5296	J				No	3	3	3	3	3	2	3	3	3	3	3	3	3	3	2	3	3	3	2	1	1	1	1	1		1					1	2	2	2	0	0	2
1969	Hombre	Título universitario	Estrato 5	Colombia	Bogotá D.C.	Bogotá D.C.	0229	C	acalderondc@gmail.com	Tolerancia a la ambigüedad	3.50	Sí	1	3	1	1	3	3	3	1	1	2	1	1	1	1	3	3	4	3	4	1	1	1	1			1				1	1	3	3	2	1	0	2
1992	Mujer	Título universitario	Estrato 3	Colombia	Bogotá D.C.	Bogotá D.C.	1136	G	ginnagalvis28@gmail.com	Tolerancia a la ambigüedad	3.60	Sí	1	4	1	1	4	1	1	1	3	1	3	4	1	2	1	3	3	1	4	1	1	1	1		1	1					1	4	3	3	0	1	1
1974	Hombre	Título universitario	Estrato 4	Colombia	Bogotá D.C.	Bogotá D.C.	7178	R	walter.ramirez7402@hotmail.com			No	2	3	1	1	4	3	2	1	4	3	3	3	1	1	2	3	2	1	3	1	1	1	1		1	1					1	3	3	3	0	1	3
1996	Mujer	Posgrado	Estrato 3	Colombia	Antioquia	Copacabana	5713	G	agm6233@gmail.com	Confianza		Sí	2	3	2	2	3	1	1	2	2	2	2	4	2	2	3	3	3	2	3	1	1	1	1	1						1	1	3	2	3	0	1	2
1995	Mujer	Bachillerato	Estrato 3	Colombia	Valle del Cauca	Cali	3392	L		Discriminización		Sí	1	4	4	4	3	4	5	4	2	3	1	3	3	3	2	4	4	3	5	0	1	1	1				1		1		1	5	4	2	1	1	2
1986	Mujer	Técnico / Tecnológico	Estrato 3	Colombia	Cundinamarca	Madrid	2092	C		Deshumanización	3	Sí	3	2	2	1	4	1	1	2	1	3	1	1	3	4	4	1	5	1	3	1	0	1	0		1					1	1	3	2	2	0	1	2
1997	Hombre	Técnico / Tecnológico	Estrato 2	Colombia	Atlántico	Soledad	5296	J				No	3	3	3	3	3	3	3	3	3	3	3	2	3	3	3	2	3	2	3	0	1	1	1	1		1					1	2	2	2	0	0	2
1999	Hombre	Título universitario	Estrato 4	Colombia	Bogotá D.C.	Bogotá D.C.	2178	P				No	1	4	2	2	4	2	1	2	2	1	3	4	1	2	2	3	4	2	4	1	0	1	0	1						1	1	3	2	2	1	1	3
1990	Hombre	Título universitario	Estrato 4	Colombia	Cundinamarca	Zipaquirá	1234	S	jesierra16@gmail.com	Deshumanización	3.33	No	1	3	3	2	5	1	2	2	1	1	2	3	1	1	2	3	3	1	1	1	1	1	1				1			1	1	3	4	3	1	0	3
1987	Mujer	Posgrado	Estrato 3	Colombia	Bogotá D.C.	Bogotá D.C.	9863	B		Discriminización		Sí	3	3	2	5	4	1	5	2	3	4	4	4	1	1	1	1	4	1	4	1	1	1	1	1			1		1			4	2	2	1	1	3
1997	Hombre	Técnico / Tecnológico	Estrato 2	Colombia	Atlántico	Soledad	5296	J		Deshumanización		Sí	3	3	3	2	3	2	3	2	2	2	3	3	3	3	2	3	3	3	3	0	1	1	1	1						1	1	2	2	2	0	0	2
1995	Hombre	Técnico / Tecnológico	Estrato 1	Colombia	Atlántico	Barranquilla	5364	P		Tolerancia a la ambigüedad	4.20	No	4	4	4	4	4	4	2	4	2	4	5	2	4	4	5	4	4	5	4	1	1	1	1				1		1	1		2	2	2	0	1	5
1999	Mujer	Título universitario	Estrato 3	Colombia	Bogotá D.C.	Bogotá D.C.	2835	M	paula990420@gmail.com			No	1	1	1	1	2	1	1	1	1	1	2	5	2	2	1	1	5	1	2	1	1	1	0	1						1	1	4	3	3	1	1	2
1990	Mujer	Título universitario	Estrato 5	Colombia	Antioquia	Medellín	3984	L	carolond55@gmail.com			No	3	2	4	4	2	1	4	4	2	1	3	4	3	3	2	3	4	1	3	1	1	1	0	1			1			1		3	3	3	1	1	2
1997	Hombre	Técnico / Tecnológico	Estrato 2	Colombia	Atlántico	Soledad	5296	J		Tolerancia a la ambigüedad	3.60	Sí	3	3	1	2	3	3	2	3	3	3	3	3	3	3	2	3	2	3	2	0	1	1	0	1						1	1	2	4	4	1	1	2
1998	Hombre	Título universitario	Estrato 5	Colombia	Valle del Cauca	Cali	2621	C	cbdaniel1998@hotmail.com	Tolerancia a la ambigüedad	3.40	Sí	1	1	1	1	1	1	1	1	1	1	1	2	1	1	1	1	3	1	1	1	0	1	1	1					1	1		4	2	3	0	1	4
2000	Hombre	Técnico / Tecnológico	Estrato 1	Colombia	Atlántico	Barranquilla	1146	S		Confianza		Sí	2	3	3	3	2	2	2	2	3	2	4	2	1	4	2	2	2	2	2	1	1	1	1			1		1	1			1	2	3	0	1	2
1979	Mujer	Título universitario	Estrato 3	Venezuela	Bogotá D.C.	Bogotá D.C.	4142	F	felicetatiana@hotmail.com	Deshumanización	1	No	2	5	2	2	3	2	2	2	3	3	4	1	3	3	2	3	3	3	1	0	0	1	0	1	1						1	3	3	3	1	1	3
1966	Mujer	Primaria	Estrato 1	Aruba	Antioquia	Turbo	5993	S				No	1	5	2	4	3	1	2	3	1	2	2	4	2	1	5	1	5	1	5	1	1	1	1			1		1			1	3	3	4	0	0	1
1978	Mujer	Posgrado	Estrato 5	Colombia	Antioquia	Medellín	6144	D	biocado@gmail.com	Confianza	0.75	Sí	1	3	4	2	2	2	4	3	3	1	3	2	2	2	2	4	4	4	3	1	0	1	0	1				1			1	3	2	2	0	1	1
1983	Mujer	Título universitario	Estrato 5	Colombia	Antioquia	Medellín	0130	C		Confianza	0.88	Sí	1	5	5	1	5	3	1	1	5	1	5	5	1	3	1	5	5	1	5	0	0	1	1	1				1			1	4	4	4	1	0	4
1975	Hombre	Título universitario	Estrato 2	Colombia	Bogotá D.C.	Bogotá D.C.	1535	C	jefericruz@gmail.com	Discriminización	0.6	No	3	2	1	3	4	1	1	4	3	4	1	5	2	1	1	1	4	2	3	1	0	1	0		1		1			1		4	4	4	1	1	4
1999	Hombre	Técnico / Tecnológico	Estrato 3	Colombia	Antioquia	Rionegro	6542	E		Confianza	0.63	No	3	3	3	3	3	2	3	3	3	3	3	3	3	3	3	3	3	3	3	0	0	1	1	1		1					1	3	5	4	1	1	2
2001	Mujer	Bachillerato	Estrato 3	Colombia	Bogotá D.C.	Bogotá D.C.	1826	P				No	5	1	1	1	1	5	5	1	1	5	1	1	1	1	5	5	5	5	5	0	1	1	1	1		1	1					2	1	1	0	0	3
1976	Hombre	Título universitario	Estrato 4	Colombia	Valle del Cauca	Cali	5826	G	anguzfercali@hotmail.com	Confianza	0.50	Sí	1	4	1	1	4	4	1	1	1	1	3	1	4	1	3	1	4	1	3	1	1	1	1		1	1					1	5	4	2	1	1	1
1999	Mujer	Título universitario	Estrato 5	Colombia	Bogotá D.C.	Bogotá D.C.	0107	R	rivarmariaalejandra@gmail.com	Confianza	0.88	No	2	3	3	3	3	2	2	2	1	1	3	3	1	4	1	3	4	1	2	1	1	1	1	1			1			1		4	3	3	0	1	3
1980	Mujer	Posgrado	Estrato 4	Colombia	Bogotá D.C.	Bogotá D.C.	7912	R	ginasedbogota@gmail.com			No	1	4	3	3	1	3	2	1	2	1	4	4	3	2	3	1	5	1	3	1	1	1	0	1			1				1	4	4	4	1	0	3
1972	Mujer	Posgrado	Estrato 5	Colombia	Bogotá D.C.	Bogotá D.C.	9516	E	xincherita@hotmail.com	Confianza	0.88	No	1	2	2	4	4	1	3	4	1	1	2	4	1	2	1	2	5	2	3	1	0	1	0			1				1	1	4	3	3	1	1	2
1996	Mujer	Técnico / Tecnológico	Estrato 2	Colombia	Bogotá D.C.	Bogotá D.C.	3730	A		Deshumanización	2.67	No	1	1	1	1	4	1	1	1	1	1	3	1	1	1	3	1	2	1	3	1	0	1	1		1		1				1	3	3	3	0	1	2
1987	Mujer	Posgrado	Estrato 6	Colombia	Bogotá D.C.	Bogotá D.C.	9412	A		Tolerancia a la ambigüedad		Sí	2	3	3	3	4	2	1	1	3	1	4	4	3	1	1	4	4	2	4	1	1	1	1				1			1	1	4	4	4	1	0	3
2001	Mujer	Bachillerato	Estrato 2	Colombia	Bogotá D.C.	Bogotá D.C.	6767	S		Deshumanización		Sí	4	5	4	2	3	5	3	5	5	4	5	2	3	4	2	4	4	4	4	0	0	0	0				1		1	1		2	2	1	0	1	3
1979	Mujer	Posgrado	Estrato 6	Colombia	Bogotá D.C.	Bogotá D.C.	3048	F	fernandez_lau47@hotmail.com	Deshumanización	3	Sí	1	3	2	2	2	3	1	3	2	3	2	2	2	2	2	2	3	2	2	1	1	1	1	1						1	1	4	3	3	1	1	1
1994	Mujer	Título universitario	Estrato 4	Colombia	Bogotá D.C.	Bogotá D.C.	1022	J	lauraajaimeseb@gmail.com	Tolerancia a la ambigüedad		Sí	3	4	4	3	4	2	3	2	3	2	4	4	3	4	2	4	4	2	5	1	1	1	0					1		1	1	3	3	2	1	0	2
2001	Mujer	Bachillerato	Estrato 2	Colombia	Bogotá D.C.	Bogotá D.C.	6041	A		Deshumanización	2.33	No	3	4	3	3	3	4	5	4	3	3	3	3	3	3	3	3	3	3	4	1	0	0	0		1			1			1	3	3	3	0	1	3
1997	Mujer	Bachillerato	Estrato 3	Colombia	Valle del Cauca	Cali	7514	T				No	1	2	4	5	2	3	3	4	3	4	3	3	4	2	3	3	4	4	4	0	1	1	0	1		1	1					4	3	5	0	1	1
1995	Mujer	Bachillerato	Estrato 2	Colombia	Bogotá D.C.	Bogotá D.C.	8564	S		Discriminización		Sí	4	3	4	4	4	5	4	3	3	4	4	4	4	4	3	3	4	4	3	1	1	1	1		1		1			1		2	3	2	0	0	2
1987	Mujer	Posgrado	Estrato 6	Colombia	Bogotá D.C.	Bogotá D.C.	7466	G	anamariags03@gmail.com	Confianza	0.88	No	1	5	1	1	3	1	2	1	1	1	2	4	1	1	1	1	5	1	2	1	1	1	1			1				1	1	4	3	4	0	1	3
1989	Mujer	Posgrado	Estrato 3	Colombia	Bogotá D.C.	Bogotá D.C.	4170	P	monipedraza@gmail.com	Confianza	0.88	No	1	4	1	4	2	1	1	2	1	1	1	5	1	3	1	2	4	1	1	1	1	1	0	1						1	1	3	2	2	1	1	3
2000	Mujer	Título universitario	Estrato 2	Colombia	Bogotá D.C.	Bogotá D.C.	3902	I	valentybarra@gmail.com			No	1	4	1	1	3	2	2	2	2	1	2	4	1	3	1	3	4	1	2	1	1	1	1	1		1				1		4	2	3	1	1	4
2000	Hombre	Bachillerato	Estrato 4	Colombia	Bogotá D.C.	Bogotá D.C.	3359	V	cvillarrealg2000@gmail.com			No	1	5	4	3	5	1	3	2	2	1	4	5	1	5	3	5	5	1	5	1	0	1	1	1		1				1		5	5	5	1	1	5
1978	Mujer	Posgrado	Estrato 4	Colombia	Bogotá D.C.	Bogotá D.C.	1494	G	maritzagamboac@gmail.com	Deshumanización		Sí	2	2	5	5	5	1	3	4	2	1	4	3	2	4	1	3	4	1	4	1	0	1	0			1				1	1	4	3	3	1	1	2
1978	Hombre	Título universitario	Estrato 6	Colombia	Bogotá D.C.	Bogotá D.C.	7914	T	jtorres78@gmail.com	Deshumanización		Sí	1	3	2	1	4	2	1	1	2	1	3	4	1	2	2	2	4	1	5	1	0	1	0			1				1	1	4	3	3	0	0	3
1992	Mujer	Técnico / Tecnológico	Estrato 3	Colombia	Bogotá D.C.	Bogotá D.C.	7951	M		Tolerancia a la ambigüedad		Sí	3	3	3	3	3	3	3	4	3	3	3	3	3	3	3	1	3	3	3	1	1	0	1		1	1				1		2	3	2	1	1	3
1990	Hombre	Título universitario	Estrato 3	Italia	Atlántico	Barranquilla	4315	B	david.bernal.moscarella@gmail.com	Confianza	0.63	No	1	1	1	1	1	1	1	1	1	1	1	2	1	1	1	1	2	1	1	1	1	1	1	1		1		1				3	2	3	1	1	1
1981	Hombre	Posgrado	Estrato 4	Colombia	Bogotá D.C.	Bogotá D.C.	3436	A	andres1867@gmail.com	Deshumanización	2.33	No	1	3	1	2	3	1	1	2	1	1	1	4	1	2	1	1	3	1	4	1	1	1	1	1						1	1	4	4	4	1	1	3
1982	Mujer	Posgrado	Estrato 4	Colombia	Bogotá D.C.	Bogotá D.C.	0464	R		Confianza	0.75	No	2	3	2	2	1	4	3	1	5	3	4	4	1	1	1	1	4	1	4	1	0	1	0	1	1						1	4	3	3	1	1	1
1977	Hombre	Título universitario	Estrato 4	Colombia	Bogotá D.C.	Bogotá D.C.	3685	V	jevr444@hotmail.com	Discriminización	0.6333333333333333	No	1	5	4	4	4	5	5	1	5	5	5	5	5	5	3	5	5	5	5	1	1	1	1		1			1			1	2	3	1	1	1	4
1963	Mujer	Bachillerato	Estrato 3	Colombia	Bogotá D.C.	Bogotá D.C.	8582	M	esmeralda6261@gmail.com	Tolerancia a la ambigüedad	3.40	Sí	4	3	4	3	3	3	4	3	3	3	4	3	3	4	3	4	4	4	4	1	1	1	1	1			1			1		4	4	4	1	1	4
1997	Hombre	Técnico / Tecnológico	Estrato 2	Colombia	Atlántico	Soledad	5296	J		Discriminización		Sí	3	1	3	3	3	3	3	3	2	3	3	3	3	3	2	3	2	3	3	1	1	1	1	1						1	1	2	2	2	0	1	2
1979	Hombre	Posgrado	Estrato 6	Colombia	Bogotá D.C.	Bogotá D.C.	2500	L	juaneslewin@hotmail.com			No	1	4	4	4	4	1	1	1	1	1	4	4	1	3	2	4	4	2	4	1	1	1	1			1				1	1	4	4	4	1	1	3
1971	Mujer	Técnico / Tecnológico	Estrato 3	Colombia	Bogotá D.C.	Bogotá D.C.	4566	R				No	2	4	3	2	4	3	3	3	3	3	4	3	2	3	2	2	3	2	3	1	0	1	0	1	1						1	2	2	2	1	1	2
1974	Mujer	Posgrado	Estrato 5	Colombia	Bogotá D.C.	Bogotá D.C.	2458	C	cardona.irma@gmail.com	Deshumanización		Sí	1	1	1	2	2	2	1	1	1	1	4	4	1	2	1	3	5	2	3	1	1	0	0		1					1	1	5	3	3	1	1	3
1990	Hombre	Posgrado	Estrato 4	Colombia	Bogotá D.C.	Bogotá D.C.	9394	P	gpalacinov@gmail.com	Deshumanización	1.67	Sí	1	3	1	1	5	1	2	1	1	1	3	5	1	3	1	1	5	3	5	1	0	0	1		1					1	1	4	4	4	1	1	3
1963	Hombre	Bachillerato	Estrato 3	Colombia	Bogotá D.C.	Bogotá D.C.	1328	M	haimermendoza@hotmail.comh	Confianza	0.75	No	2	3	4	3	3	3	5	3	3	3	4	3	4	3	4	3	5	3	4	1	1	1	1				1		1	1		4	4	4	1	1	4
1965	Hombre	Posgrado	Estrato 4	Colombia	Bogotá D.C.	Bogotá D.C.	6581	G	Oguerreronews@gmail.com	Deshumanización	2	No	1	3	1	1	4	2	1	1	2	1	2	4	2	1	1	1	3	1	4	1	1	1	0		1					1	1	3	3	3	1	0	2
1993	Hombre	Técnico / Tecnológico	Estrato 5	Colombia	Bogotá D.C.	Bogotá D.C.	1963	B	jdbl93eug@gmail.com	Tolerancia a la ambigüedad	3.80	No	1	3	1	3	1	1	3	3	1	1	1	3	1	3	1	3	3	1	5	1	0	1	1						1	1	1	5	3	3	0	1	1
1976	Mujer	Posgrado	Estrato 6	Colombia	Bogotá D.C.	Bogotá D.C.	9266	M	nathalie.michelou@gmail.com	Tolerancia a la ambigüedad		Sí	1	3	3	3	1	1	2	1	1	1	1	3	1	1	1	3	5	1	2	1	1	1	1	1		1					1	3	3	3	1	1	2
1975	Mujer	Posgrado	Estrato 4	Colombia	Bogotá D.C.	Bogotá D.C.	7543	S	paosuanca@gmail.com	Discriminización	0.36666666666666664	No	1	2	3	2	3	3	1	2	5	1	3	3	3	1	1	1	5	1	5	1	1	1	1			1				1	1	4	4	4	1	1	2
1978	Mujer	Título universitario	Estrato 5	Colombia	Bogotá D.C.	Bogotá D.C.	4688	B	cosmicmomanie@gmail.com	Discriminización		Sí	1	4	3	2	4	4	2	3	3	3	3	3	3	1	3	4	4	4	3	1	1	1	1		1	1					1	4	3	3	1	1	1
1988	Mujer	Posgrado	Estrato 3	Colombia	Bogotá D.C.	Bogotá D.C.	9099	R	loreram5@gmail.com			No	1	1	4	4	3	4	1	4	3	1	3	1	2	1	3	1	4	1	3	1	1	1	1				1		1		1	4	4	4	0	1	3
1982	Mujer	Título universitario	Estrato 4	Colombia	Bogotá D.C.	Bogotá D.C.	1433	N		Discriminización		Sí	1	1	3	3	1	1	2	3	1	1	3	3	5	1	1	3	5	1	4	1	0	1	0	1				1			1	5	3	3	1	1	3
1992	Mujer	Bachillerato	Estrato 2	Colombia	Atlántico	Barranquilla	0757	V		Tolerancia a la ambigüedad	3.50	No	5	2	5	5	3	3	4	2	4	4	2	3	3	1	5	2	4	5	5	1	1	1	0				1		1		1	2	2	2	0	1	3
1978	Mujer	Título universitario	Estrato 4	Colombia	Bogotá D.C.	Bogotá D.C.	0856	G	efgranadosp@gmail.com	Deshumanización	5	No	1	2	4	2	4	2	2	2	2	1	2	4	2	2	1	4	4	1	4	1	1	1	0						1	1	1	4	4	4	1	1	2
1962	Hombre	Título universitario	Estrato 4	Colombia	Bogotá D.C.	Bogotá D.C.	9055	M	jairomosquerar2@gmail.com	Deshumanización	4.33	No	1	1	1	1	2	1	1	1	1	1	1	1	1	1	1	1	4	1	1	1	1	1	1	1		1				1		4	3	4	1	1	3
1972	Hombre	Título universitario	Estrato 5	Colombia	Meta	Villavicencio	8946	A	NilsonArana@gmail.com	Confianza	1.00	Sí	1	4	1	4	4	3	1	2	1	1	3	5	1	1	3	2	4	1	4	1	0	1	0	1			1			1		2	3	4	1	1	2
1950	Mujer	Posgrado	Estrato 6	Colombia	Risaralda	Pereira	7972	C	stellacanoar@gmail.com			No	2	4	3	4	4	2	3	2	1	1	4	4	3	2	2	4	5	1	4	1	1	1	0					1		1	1	3	2	3	0	1	2
1983	Hombre	Posgrado	Estrato 4	Colombia	Bogotá D.C.	Bogotá D.C.	6739	A	fabril02@hotmail.com	Discriminización	0.2	Sí	1	1	1	1	3	3	1	1	1	1	1	1	1	1	1	1	3	1	1	1	0	1	0					1		1	1	3	3	3	1	1	1
1977	Mujer	Posgrado	Estrato 6	Colombia	Caldas	Manizales	0352	P	mcpr77@hotmail.com			No	1	3	4	3	2	1	3	1	1	1	1	5	1	3	1	1	4	1	4	1	1	1	1	1						1	1	4	3	4	1	1	2
1995	Mujer	Título universitario	Estrato 1	Colombia	Valle del Cauca	Cali	4390	M				No	1	1	5	5	4	1	5	3	1	2	4	1	5	1	5	3	4	1	4	1	1	0	0	1					1	1		3	3	3	0	1	3
1982	Hombre	Posgrado	Estrato 4	Colombia	Cundinamarca	Zipaquirá	6733	O		Confianza	0.75	No	2	1	2	4	1	1	1	1	1	2	1	1	4	1	5	4	5	1	5	1	0	1	0				1			1	1	3	3	3	0	1	2
1976	Hombre	Posgrado	Estrato 5	Colombia	Bogotá D.C.	Bogotá D.C.	2896	C	edgcharris@gmail.com	Confianza		Sí	1	3	1	1	3	1	1	1	1	1	3	1	1	1	1	1	5	1	5	1	1	1	0	1	1						1	3	3	3	1	0	2
1992	Mujer	Título universitario	Estrato 6	Colombia	Bogotá D.C.	Bogotá D.C.	4130	L		Confianza		Sí	2	1	5	3	1	1	5	1	2	1	2	4	3	1	1	2	2	1	1	1	1	1	0	1						1	1	5	4	3	1	1	1
1984	Mujer	Título universitario	Estrato 4	Colombia	Bogotá D.C.	Bogotá D.C.	1494	A	pamuleira@yahoo.com	Deshumanización	1	No	3	4	4	4	2	4	2	2	3	3	3	3	3	3	2	3	4	1	4	1	1	1	1				1		1		1	2	3	3	0	1	1
1990	Mujer	Título universitario	Estrato 3	Colombia	Atlántico	Barranquilla	3928	P	yaninpolo@gmail.com	Discriminización	0.5666666666666667	Sí	1	3	5	5	4	1	5	2	1	5	5	4	2	4	5	1	5	1	3	1	1	1	1	1					1		1	4	2	3	1	1	2
1957	Mujer	Posgrado	Estrato 5	Colombia	Valle del Cauca	Jamundí	9910	G	cecgarcia48@gmail.com	Confianza	0.75	Sí	1	1	1	1	5	1	1	1	1	1	1	5	1	1	1	1	5	1	4	1	1	1	1			1			1		1	5	5	5	1	0	4
1979	Hombre	Posgrado	Estrato 4	Colombia	Bogotá D.C.	Bogotá D.C.	3795	R	andrerai@outlook.es	Confianza	0.75	Sí	1	4	4	4	4	4	2	4	4	1	1	4	1	1	1	1	5	1	4	1	1	0	0		1				1		1	5	3	4	1	1	3
1981	Mujer	Posgrado	Estrato 4	Colombia	Bogotá D.C.	Bogotá D.C.	3216	U	manuela.urrego@gmail.com			No	3	3	2	2	3	1	2	2	1	1	1	3	2	2	2	3	3	1	2	1	0	1	0		1	1					1	4	4	4	1	0	3
1994	Hombre	Título universitario	Estrato 2	Colombia	Bogotá D.C.	Bogotá D.C.	2841	R	sebasroldam@outlook.com	Discriminización		Sí	2	4	5	2	5	2	4	2	4	2	3	5	2	1	2	2	5	3	2	1	1	1	1		1					1	1	4	4	5	1	1	3
1984	Mujer	Técnico / Tecnológico	Estrato 1	Colombia	Valle del Cauca	Cali	5426	S				No	2	2	2	4	3	3	2	4	2	3	3	3	3	3	2	2	3	2	3	0	0	0	0	1						1	1	3	3	3	1	1	2
2000	Hombre	Técnico / Tecnológico	Estrato 2	Colombia	La Guajira	Riohacha	0200	C	jdavidcastellar@uniguajira.edu.co	Confianza	1.00	Sí	3	3	3	3	4	3	3	2	3	4	3	3	4	3	4	3	3	3	4	1	0	1	1	1		1	1					4	3	3	1	1	3
1981	Hombre	Posgrado	Estrato 4	Colombia	Bogotá D.C.	Bogotá D.C.	7345	M	carlosmendoza81@hotmail.com	Confianza		Sí	1	3	2	1	3	2	1	2	2	1	2	4	1	1	1	4	2	1	3	1	0	1	0		1	1				1		4	4	4	1	0	4
1988	Hombre	Bachillerato	Estrato 3	Colombia	Cundinamarca	Girardot	1560	P		Confianza	0.75	Sí	3	4	4	4	5	3	4	1	1	2	5	1	2	1	2	5	5	2	5	1	0	1	1						1	1	1	4	4	4	1	1	3
1976	Mujer	Posgrado	Rural	Colombia	Valle del Cauca	Jamundí	3220	A				No	3	5	1	1	5	5	1	1	5	5	3	3	1	1	1	3	1	5	5	1	0	0	0		1	1					1	3	2	2	0	1	3
1996	Hombre	Técnico / Tecnológico	Estrato 2	Colombia	Cundinamarca	Guayabal de Siquima	8892	C	dchisica@gmail.com			No	1	1	2	1	1	1	5	5	1	1	1	1	3	5	5	4	5	1	1	0	1	1	0				1	1		1		3	3	2	1	1	2
1995	Hombre	Técnico / Tecnológico	Estrato 1	Colombia	Valle del Cauca	Cali	2690	G		Tolerancia a la ambigüedad		Sí	1	1	5	5	1	1	5	5	1	3	1	3	5	3	3	1	5	1	5	0	0	1	1	1			1		1			3	3	2	0	1	3
2000	Mujer	Posgrado	Estrato 2	Colombia	Valle del Cauca	Cali	5358	G		Confianza	0.88	Sí	2	2	3	2	3	4	5	3	3	2	2	3	1	1	1	2	5	3	3	1	1	1	1	1				1	1			2	4	3	0	1	2
1981	Mujer	Posgrado	Estrato 6	Colombia	Bogotá D.C.	Bogotá D.C.	6900	J		Confianza		Sí	1	4	3	1	3	1	1	1	2	1	4	4	1	1	1	2	4	1	4	1	1	1	0	1			1				1	4	3	3	1	1	2
1991	Mujer	Posgrado	Estrato 3	Colombia	Bogotá D.C.	Bogotá D.C.	5755	V				No	2	3	4	2	4	2	3	2	2	2	2	4	3	3	3	4	5	3	4	1	0	1	0	1						1	1	4	4	4	1	1	4
1980	Mujer	Bachillerato	Estrato 3	Colombia	Valle del Cauca	Cali	1614	C				No	4	4	1	4	5	3	4	4	3	3	4	4	4	4	4	4	3	4	2	0	1	0	0	1		1			1			4	3	4	0	1	2
1977	Mujer	Posgrado	Estrato 6	Colombia	Bogotá D.C.	Bogotá D.C.	1326	B		Tolerancia a la ambigüedad		Sí	1	2	3	1	3	1	2	1	2	1	1	4	2	1	2	1	3	2	2	1	0	1	0			1		1			1	5	4	3	1	0	3
2002	Mujer	Técnico / Tecnológico	Estrato 2	Colombia	Tolima	Ibagué	4603	A		Discriminización	0.6333333333333333	No	1	1	4	5	3	3	5	5	1	3	4	1	4	1	5	5	4	1	5	1	1	1	1		1		1			1		3	2	1	0	0	4
1999	Mujer	Bachillerato	Estrato 1	Colombia	Tolima	Ibagué	9641	V		Discriminización	0.5666666666666667	Sí	3	5	3	3	3	5	2	3	5	5	5	4	3	5	1	3	5	5	5	1	1	1	1	1					1		1	3	3	3	0	0	3
1995	Mujer	Bachillerato	Estrato 1	Colombia	Bogotá D.C.	Bogotá D.C.	3536	J				No	4	3	4	4	4	3	3	3	3	3	3	4	4	4	3	3	3	3	4	1	1	1	1		1	1				1		3	3	3	1	1	3
1993	Mujer	Técnico / Tecnológico	Estrato 3	Colombia	Tolima	Espinal	7932	S		Tolerancia a la ambigüedad	3.00	No	3	3	3	3	3	3	3	3	3	3	3	3	3	3	3	3	3	3	3	1	0	1	0			1		1		1		4	2	5	0	1	4
1980	Hombre	Posgrado	Estrato 6	Colombia	Valle del Cauca	Cali	0039	M		Tolerancia a la ambigüedad		Sí	1	1	4	2	4	2	1	1	3	1	4	4	1	2	1	5	5	1	4	1	0	1	0	1						1	1	4	3	3	1	1	2
1996	Mujer	Bachillerato	Estrato 2	Colombia	Bogotá D.C.	Bogotá D.C.	3190	A		Tolerancia a la ambigüedad	3.00	Sí	3	3	3	3	3	3	3	3	3	3	3	3	3	3	3	3	3	3	3	1	1	1	1			1	1	1				3	3	3	1	1	3
2001	Hombre	Bachillerato	Estrato 3	Colombia	Boyacá	Tunja	1221	V	jaimehumbertovela@gmail.com	Confianza	0.50	Sí	2	3	2	3	4	3	3	2	2	1	4	3	3	2	3	3	5	4	4	0	0	1	0						1	1	1	4	3	3	0	1	3
1987	Hombre	Posgrado	Rural	Colombia	Cundinamarca	La Calera	4508	R	felriveras@gmail.com	Deshumanización		Sí	2	3	3	2	4	1	2	2	2	1	2	5	1	2	1	4	5	1	3	1	0	1	0	1						1	1	5	2	2	0	1	2
1998	Hombre	Bachillerato	Estrato 1	Colombia	Cundinamarca	Bojacá	6853	A		Deshumanización		Sí	3	3	3	3	3	3	3	3	3	3	3	3	3	3	3	3	2	3	3	1	1	0	1	1					1		1	1	1	1	1	0	3
1986	Mujer	Posgrado	Rural	Colombia	Cundinamarca	La Calera	3538	A	rocio.acpo@gmail.com	Deshumanización	3	No	1	4	4	1	3	1	1	1	1	1	3	5	1	4	3	4	5	2	1	1	0	1	0						1	1	1	3	3	3	1	1	2
1988	Mujer	Título universitario	Estrato 3	Colombia	Bogotá D.C.	Bogotá D.C.	7147	M	majuroga15@gmail.com	Discriminización	0.7333333333333333	No	1	1	5	1	1	1	5	5	1	1	1	5	3	1	1	1	1	1	3	1	1	1	1			1	1				1	3	3	1	1	1	1
1998	Hombre	Bachillerato	Estrato 5	Colombia	Valle del Cauca	Cali	3576	C	nivokin@gmail.com	Tolerancia a la ambigüedad	2.90	No	2	3	2	1	4	2	3	1	1	2	2	4	1	1	1	2	3	3	4	1	0	1	0				1	1			1	3	4	4	1	1	3
1978	Mujer	Posgrado	Estrato 4	Colombia	Nariño	Pasto	9746	R		Confianza	0.88	Sí	1	1	1	2	3	1	1	1	1	1	5	5	3	1	1	1	5	1	4	1	1	1	1	1	1						1	4	4	4	1	0	3
1983	Mujer	Primaria	Estrato 2	Venezuela	Cundinamarca	Villa de San Diego de Ubate	5066	G		Discriminización	0.6333333333333333	No	1	1	1	3	3	1	1	1	1	1	1	1	1	1	1	1	1	3	1	0	0	0	0		1					1	1	1	3	3	1	1	1
1995	Hombre	Primaria	Estrato 1	Colombia	Cundinamarca	La Calera	7862	M		Tolerancia a la ambigüedad	3.00	No	3	3	3	3	3	3	3	3	3	3	3	3	3	3	3	3	3	3	3	1	1	1	1	1	1		1					3	3	3	1	1	3
1997	Hombre	Bachillerato	Estrato 2	Colombia	Atlántico	Soledad	5296	J		Tolerancia a la ambigüedad	3.40	Sí	2	3	2	3	3	3	2	2	2	3	2	2	2	3	3	2	3	2	3	1	1	1	1	1		1					1	2	2	2	0	0	2
1992	Mujer	Título universitario	Estrato 5	Colombia	Valle del Cauca	Cali	6940	C	joemimelo@gmail.com	Tolerancia a la ambigüedad	3.60	Sí	2	2	4	4	3	3	1	4	4	3	5	4	2	3	3	3	4	3	4	1	1	0	0		1					1	1	2	1	3	0	1	1
1963	Mujer	Técnico / Tecnológico	Estrato 5	Colombia	Valle del Cauca	Santiago de cali	6469	Q		Deshumanización	3.33	No	1	3	4	1	3	4	3	1	5	1	1	1	2	1	3	1	1	3	5	1	1	1	1		1			1	1			3	3	3	0	1	2
1997	Hombre	Bachillerato	Estrato 2	Colombia	Atlántico	Soledad	5296	J				No	3	2	2	3	2	3	3	3	3	2	3	3	2	2	2	3	3	3	3	1	1	1	1	1						1	1	4	4	4	0	0	2
1998	Mujer	Técnico / Tecnológico	Estrato 2	Colombia	Cundinamarca	Chía	0884	M		Deshumanización	1	No	3	2	3	3	3	3	3	3	3	3	3	3	2	3	2	3	4	4	2	1	1	1	1			1				1	1	4	4	4	1	1	1
1988	Hombre	Posgrado	Estrato 3	Colombia	Bogotá D.C.	Bogotá D.C.	2946	J				No	1	2	4	4	4	3	2	1	1	2	4	4	2	2	2	3	5	2	4	1	0	1	0		1					1	1	5	4	4	1	1	2
1996	Mujer	Bachillerato	Estrato 2	Colombia	Bogotá D.C.	Bogotá D.C.	3190	A		Discriminización	0.6	No	3	3	3	3	3	3	3	3	3	3	3	3	3	3	3	3	3	3	3	1	1	1	1		1				1		1	3	3	3	1	1	3
2001	Mujer	Técnico / Tecnológico	Estrato 2	Colombia	Bogotá D.C.	Bogotá D.C.	4944	J		Deshumanización		Sí	1	1	1	1	1	1	1	1	1	1	1	1	1	1	1	1	2	1	1	1	0	1	0	1						1	1	3	3	3	0	1	2
1980	Hombre	Título universitario	Estrato 5	Colombia	Atlántico	Barranquilla	2056	A	cjacunad@gmail.com	Tolerancia a la ambigüedad	3.30	No	1	4	4	1	4	1	1	4	1	2	3	2	1	3	1	2	3	1	3	1	0	1	0						1	1	1	3	3	3	1	1	2
1988	Hombre	Posgrado	Estrato 2	Colombia	Bogotá D.C.	Bogotá D.C.	9463	G	garrido.carloseduardo@gmail.com	Discriminización	0.7333333333333333	No	2	3	3	1	4	5	2	1	4	1	3	3	1	5	1	1	4	3	3	1	1	1	1		1					1	1	4	1	1	1	1	1
1997	Hombre	Técnico / Tecnológico	Estrato 2	Colombia	Atlántico	Soledad	5296	J		Deshumanización		Sí	3	3	3	2	3	3	2	3	2	3	3	3	2	3	3	2	2	2	2	1	1	1	1	1		1					1	2	2	2	1	1	2
1996	Mujer	Técnico / Tecnológico	Estrato 2	Colombia	Valle del Cauca	Cali	2779	G		Deshumanización	2.33	No	5	1	5	1	5	1	5	1	5	1	1	1	4	1	5	1	3	3	3	1	1	1	1					1	1		1	5	3	3	0	0	4
1999	Mujer	Bachillerato	Estrato 2	Colombia	Cundinamarca	Girardot	7168	R				No	3	3	3	3	3	3	3	3	3	3	3	3	3	3	3	3	3	3	3	0	1	0	1	1		1	1					3	3	3	0	1	3
2000	Mujer	Título universitario	Estrato 2	Colombia	Valle del Cauca	Cali	1092	M		Tolerancia a la ambigüedad	3.40	Sí	1	1	5	5	1	1	5	5	5	1	3	4	5	3	5	3	5	1	5	1	1	0	0	1			1			1		1	1	1	0	1	3
1962	Hombre	Título universitario	Estrato 3	Colombia	Cundinamarca	Bogotá	7641	C				No	1	3	1	1	1	1	1	1	1	1	1	2	1	1	1	1	1	2	1	1	1	1	1			1				1	1	3	3	3	1	0	1
1997	Hombre	Técnico / Tecnológico	Estrato 2	Colombia	Atlántico	Soledad	5296	J		Confianza	0.88	No	3	2	3	2	3	2	3	3	3	3	3	2	3	2	3	3	3	2	2	1	1	1	1	1		1					1	2	2	2	0	0	3
1974	Hombre	Posgrado	Estrato 4	Colombia	Bogotá D.C.	Bogotá D.C.	0632	V	juankaanpu@gmail.com	Tolerancia a la ambigüedad	2.50	Sí	1	1	1	1	1	1	1	1	1	1	1	1	1	1	1	1	1	1	1	1	0	0	0			1	1			1		5	5	5	1	1	3
1981	Mujer	Posgrado	Estrato 4	Colombia	Bogotá D.C.	Bogotá D.C.	1895	Q	yazquin@hotmail.com	Confianza	0.00	No	1	3	1	3	2	2	2	3	3	2	4	2	1	3	1	1	3	3	4	1	0	1	1				1			1	1	3	2	2	0	1	3
1994	Hombre	Técnico / Tecnológico	Estrato 4	Colombia	Bogotá D.C.	Bogotá D.C.	5167	C	soy.vicoph@gmail.com	Confianza	0.63	Sí	1	4	1	1	3	3	1	1	1	1	2	4	3	2	1	2	4	1	3	1	1	1	1			1				1	1	4	3	3	1	0	2
1985	Mujer	Bachillerato	Estrato 1	Colombia	Boyacá	Tunja	0074	F		Deshumanización	3	Sí	3	3	3	3	3	3	3	3	3	3	3	4	3	3	3	3	3	3	3	1	0	1	0	1		1				1		1	4	2	0	0	4
1996	Hombre	Título universitario	Estrato 1	Colombia	Bogotá D.C.	Bogotá D.C.	5853	N		Tolerancia a la ambigüedad	2.60	No	1	1	2	1	2	2	2	2	1	2	2	2	1	2	1	1	1	2	2	1	0	1	1	1		1				1		5	5	5	1	0	1
1992	Mujer	Posgrado	Estrato 3	Colombia	Cundinamarca	Sopó	3517	A				No	1	3	4	4	3	3	4	4	4	1	4	3	2	3	1	2	3	2	4	1	1	0	0				1			1	1	4	5	4	1	1	3
1979	Hombre	Posgrado	Estrato 5	Colombia	Antioquia	Medellín	1781	G	arysmendy@hotmail.com	Tolerancia a la ambigüedad	3.70	No	1	4	1	1	4	5	1	2	1	1	3	5	1	1	2	1	4	1	1	1	1	1	1			1				1	1	5	5	5	1	1	4
1980	Mujer	Bachillerato	Estrato 3	Colombia	Bogotá D.C.	Bogotá D.C.	4540	S		Tolerancia a la ambigüedad	2.80	Sí	4	2	3	3	2	2	2	4	4	3	4	2	4	2	4	3	2	3	2	1	1	1	1			1		1			1	3	3	3	0	0	3
1999	Mujer	Técnico / Tecnológico	Estrato 3	Colombia	Bogotá D.C.	Bogotá D.C.	6977	B	johalisethkatheryn@gmail.com	Confianza	0.75	Sí	3	1	1	5	5	5	4	3	2	3	5	3	1	1	3	3	1	3	4	1	1	1	1		1	1				1		1	3	2	0	1	3
1999	Mujer	Título universitario	Estrato 2	Colombia	Valle del Cauca	Palmira	1686	E				No	5	1	1	5	1	1	1	4	1	1	3	3	3	2	5	1	5	1	3	1	0	0	0				1	1		1		3	2	2	0	1	1
1975	Hombre	Bachillerato	Estrato 2	Colombia	Bogotá D.C.	Bogotá D.C.	3007	Q		Tolerancia a la ambigüedad	4.10	Sí	2	3	3	5	3	4	1	1	2	3	1	1	4	1	1	3	4	1	3	1	0	1	1	1				1			1	3	3	3	0	1	1
1995	Mujer	Título universitario	Estrato 2	Venezuela	Bogotá D.C.	Bogotá D.C.	1995	R		Discriminización		Sí	5	2	3	4	3	4	4	3	4	5	4	3	2	5	4	4	4	5	1	1	1	1	1		1	1					1	3	1	1	0	1	3
1955	Mujer	Primaria	Estrato 3	Colombia	Bogotá D.C.	Bogotá D.C.	2622	R	marthacroa@outlook.com			No	3	4	3	4	3	4	3	4	5	3	4	4	4	4	5	4	5	4	5	1	1	0	1		1				1		1	4	3	4	1	1	3
1995	Mujer	Título universitario	Estrato 2	Venezuela	Bogotá D.C.	Bogotá D.C.	1995	R		Confianza	0.38	No	4	4	5	4	4	2	1	4	4	1	4	1	2	4	3	5	3	4	4	1	1	1	1		1		1				1	4	5	4	0	0	5
1995	Mujer	Título universitario	Estrato 2	Venezuela	Bogotá D.C.	Bogotá D.C.	1995	R		Discriminización	0.8333333333333334	No	2	5	4	2	5	4	4	4	5	2	4	5	4	2	2	4	2	4	4	1	1	1	1		1	1	1					2	4	5	1	1	3
1990	Hombre	Bachillerato	Estrato 3	Colombia	Cundinamarca	Bogota	7829	B		Discriminización	0.7333333333333333	Sí	5	5	5	5	1	5	5	5	1	5	1	5	5	1	3	1	5	5	5	1	0	1	1				1		1	1		1	1	1	0	0	1
1999	Mujer	Bachillerato	Estrato 2	Colombia	Bogotá D.C.	Bogotá D.C.	5714	O				No	5	5	5	5	5	5	5	5	5	5	5	5	5	5	5	5	5	5	5	1	0	1	0	1				1			1	5	5	5	1	1	5
1976	Hombre	Título universitario	Estrato 5	Colombia	Antioquia	Medellín	0509	D	mune100g@gmail.com	Discriminización	0.26666666666666666	Sí	1	5	1	1	5	4	1	1	4	1	4	5	1	1	1	5	1	1	4	1	1	1	1	1		1					1	4	4	4	1	1	3
1997	Mujer	Título universitario	Estrato 2	Colombia	Bogotá D.C.	Bogotá D.C.	3717	P				No	1	2	4	5	5	2	3	4	1	2	2	3	4	3	4	3	5	1	3	1	1	1	1	1			1			1		4	3	2	1	1	2
2000	Hombre	Bachillerato	Estrato 2	Colombia	Bogotá D.C.	Bogota	5840	R		Deshumanización	3	No	3	2	2	5	3	3	4	3	2	2	4	4	4	2	3	2	4	2	3	1	0	1	1				1		1		1	5	3	4	0	1	4
1977	Hombre	Posgrado	Estrato 6	Colombia	Antioquia	Medellín	8732	S		Tolerancia a la ambigüedad	3.00	Sí	1	1	1	1	1	1	1	1	1	1	1	1	1	1	1	1	1	1	1	1	1	1	0					1	1		1	3	3	3	1	0	3
1975	Mujer	Técnico / Tecnológico	Estrato 2	Colombia	Bogotá D.C.	Bogotá D.C.	3952	R		Deshumanización		Sí	1	1	4	3	3	1	2	4	4	3	2	2	3	1	4	3	2	3	3	1	0	0	0		1	1					1	3	3	3	1	1	3
2000	Hombre	Bachillerato	Estrato 2	Colombia	Bogotá D.C.	Bogotá D.C.	1950	R		Confianza		Sí	3	4	3	5	5	4	3	2	3	5	3	3	4	4	5	2	2	3	4	1	1	1	0	1			1				1	3	2	4	1	1	4
2000	Hombre	Título universitario	Estrato 2	Colombia	Bogotá D.C.	Bogotá D.C.	8900	O		Tolerancia a la ambigüedad	2.70	No	4	3	5	2	4	3	1	4	2	4	2	2	4	1	1	2	4	4	5	0	1	1	0					1		1	1	2	3	4	0	0	3
2000	Mujer	Primaria	Estrato 2	Colombia	Bogotá D.C.	Bogotá D.C.	0600	R		Tolerancia a la ambigüedad		Sí	3	2	3	2	3	2	4	2	2	4	3	3	4	2	2	2	4	2	2	1	1	0	1	1						1	1	4	4	4	1	1	3
1999	Otro	Bachillerato	Estrato 3	Colombia	Valle del Cauca	Cali	3324	V		Discriminización	0.7666666666666667	No	2	2	3	3	3	2	3	2	3	4	3	3	3	2	3	3	3	3	2	0	0	1	1		1			1		1		3	5	3	0	1	1
1973	Mujer	Título universitario	Estrato 4	Colombia	Bogotá D.C.	Bogotá D.C.	7777	V		Confianza	0.75	No	1	3	3	1	3	2	1	2	3	2	1	2	3	2	2	1	2	1	2	1	0	1	0	1						1	1	2	2	2	0	1	2
1990	Hombre	Bachillerato	Estrato 2	Colombia	Bogotá D.C.	Bogotá D.C.	7829	P				No	4	5	4	2	2	4	1	2	2	4	4	5	3	5	3	4	4	3	3	0	1	1	0	1		1			1			4	3	2	0	1	2
1996	Mujer	Bachillerato	Estrato 2	Colombia	Bogotá D.C.	Bogotá D.C.	6568	P		Confianza		Sí	4	1	2	1	1	3	2	3	1	2	4	4	1	3	3	1	3	4	3	1	1	1	1				1		1	1		4	4	4	1	1	4
2000	Hombre	Primaria	Estrato 2	Colombia	Bogotá D.C.	Bogotá D.C.	4268	R		Deshumanización	4	No	4	4	4	4	4	4	4	4	5	4	5	4	4	4	4	5	4	5	4	1	1	1	1	1		1	1					5	5	4	1	1	4
1980	Otro	Primaria	Estrato 1	Colombia	Bogotá D.C.	Bogotá D.C.	0680	O		Tolerancia a la ambigüedad	4.00	No	4	4	4	4	4	4	4	4	4	5	5	4	4	4	5	5	4	4	4	1	1	1	1	1		1					1	3	3	3	1	1	4
1999	Otro	Primaria	Estrato 2	Colombia	Bogotá D.C.	Bogotá D.C.	1224	L		Discriminización	0.8	No	4	4	4	4	4	4	4	4	4	4	4	4	4	5	4	4	4	5	4	1	1	1	1		1	1				1		5	4	4	1	1	4
1989	Hombre	Primaria	Estrato 2	Colombia	Bogotá D.C.	Bogotá D.C.	2632	L				No	4	4	3	4	3	3	3	3	4	3	3	4	4	4	4	4	3	3	3	1	1	1	1		1			1			1	4	3	2	1	1	5
1999	Hombre	Primaria	Estrato 1	Colombia	Bogotá D.C.	Bogotá D.C.	1234	O				No	4	3	3	3	3	3	3	3	3	3	3	3	3	3	3	3	3	3	3	1	1	1	1	1					1		1	4	4	4	1	1	4
1992	Hombre	Bachillerato	Estrato 2	Colombia	Bogotá D.C.	Bogotá D.C.	1224	O		Deshumanización	4	No	5	4	5	4	4	4	4	4	4	4	4	4	4	5	4	4	4	4	4	1	1	1	1	1						1	1	4	4	4	1	1	4
1989	Mujer	Bachillerato	Estrato 3	Colombia	Bogotá D.C.	Bogotá D.C.	5678	M				No	5	4	4	4	4	4	4	4	4	4	4	4	4	3	4	4	4	4	4	1	1	1	1				1	1		1		5	5	4	1	1	4
1999	Hombre	Primaria	Estrato 1	Colombia	Bogotá D.C.	Bogotá D.C.	5567	V		Discriminización	0.7333333333333333	No	4	4	4	4	4	4	4	4	4	4	4	4	4	4	4	4	5	4	5	1	1	1	1	1					1		1	4	4	4	1	1	4
1999	Hombre	Bachillerato	Estrato 1	Colombia	Bogotá D.C.	Bogotá D.C.	7886	M		Discriminización	0.7333333333333333	No	4	5	4	4	4	4	4	4	4	5	4	5	4	4	4	4	4	4	4	1	1	1	1	1			1				1	4	4	4	1	1	4
1984	Hombre	Primaria	Estrato 1	Colombia	Bogotá D.C.	Bogotá D.C.	1280	Ñ		Tolerancia a la ambigüedad	3.40	No	4	4	4	4	4	4	5	4	4	4	4	4	4	4	4	4	4	4	4	1	1	1	1			1	1		1			4	4	4	1	1	4
1987	Hombre	Primaria	Estrato 1	Colombia	Bogotá D.C.	Bogotá D.C.	7888	J				No	4	4	4	4	5	4	4	4	4	4	4	4	4	4	4	4	4	4	4	1	1	1	1		1			1			1	4	4	4	1	1	4
1989	Hombre	Bachillerato	Estrato 1	Colombia	Bogotá D.C.	Bogotá D.C.	7885	Y				No	5	5	4	4	4	4	4	4	4	4	4	4	4	4	5	4	5	4	4	1	1	1	1		1		1			1		4	4	4	1	1	4
1999	Mujer	Bachillerato	Estrato 2	Colombia	Bogotá D.C.	Bogotá D.C.	6773	P		Tolerancia a la ambigüedad	3.70	No	4	4	4	4	4	4	5	4	4	4	4	4	4	4	4	4	4	4	4	1	1	1	1	1					1		1	4	4	4	1	1	4
1999	Hombre	Título universitario	Estrato 3	Colombia	Cundinamarca	Funza	8887	C		Confianza		Sí	1	2	3	5	4	2	5	5	4	5	5	1	3	5	1	1	5	1	5	0	0	1	1				1			1	1	3	3	3	1	1	3
1998	Mujer	Bachillerato	Estrato 2	Colombia	Bogotá D.C.	Bogotá D.C.	1998	H		Tolerancia a la ambigüedad	3.60	No	4	4	4	4	4	4	4	4	4	5	4	4	4	4	4	4	4	4	4	1	1	1	1		1	1					1	4	4	4	1	1	4
1998	Otro	Bachillerato	Estrato 1	Colombia	Bogotá D.C.	Bogotá D.C.	5678	F		Tolerancia a la ambigüedad	3.70	No	3	3	3	3	3	3	3	3	3	3	3	3	4	3	3	3	3	3	3	1	1	1	1		1					1	1	3	3	3	1	1	3
1998	Mujer	Bachillerato	Estrato 1	Colombia	Bogotá D.C.	Bogotá D.C.	4558	Ñ		Deshumanización	3	No	3	3	3	3	3	3	3	3	3	3	3	3	3	4	3	3	3	3	3	1	1	1	1		1	1					1	3	3	3	1	1	3
1998	Mujer	Técnico / Tecnológico	Estrato 2	Colombia	Cundinamarca	Madrid	7013	P		Deshumanización	5	Sí	3	4	2	3	1	3	4	2	5	3	4	2	4	4	4	4	4	2	4	1	1	1	1			1			1		1	3	3	4	1	1	3
1995	Hombre	Bachillerato	Estrato 2	Colombia	Bogotá D.C.	Bogotá D.C.	5467	Y		Deshumanización	4	No	4	4	4	4	4	4	4	4	4	5	4	4	4	4	4	4	4	4	4	1	1	1	1		1				1		1	4	4	4	1	1	4
1998	Hombre	Bachillerato	Estrato 2	Colombia	Bogotá D.C.	Bogotá D.C.	7884	J		Tolerancia a la ambigüedad	3.60	No	4	4	4	4	4	4	4	3	4	4	5	4	4	4	4	4	4	4	4	1	1	1	1	1	1	1						4	4	4	1	1	4
1998	Mujer	Bachillerato	Estrato 3	Colombia	Bogotá D.C.	Bogotá D.C.	6774	K				No	4	4	5	4	4	4	4	5	4	4	4	4	5	4	4	4	4	4	4	1	1	1	1	1			1				1	4	4	4	1	1	4
1998	Mujer	Técnico / Tecnológico	Estrato 2	Colombia	Bogotá D.C.	Bogotá D.C.	3256	P		Tolerancia a la ambigüedad	3.60	No	4	4	4	4	4	4	4	4	4	4	4	4	4	4	4	4	4	5	4	1	1	1	1			1				1	1	4	4	4	1	1	5
1997	Mujer	Bachillerato	Estrato 2	Colombia	Cundinamarca	Funza	5215	V		Tolerancia a la ambigüedad	3.90	Sí	5	2	2	3	3	3	3	5	5	4	5	5	4	3	3	5	5	4	5	1	1	1	1	1			1		1			5	5	5	1	1	5
1997	Hombre	Primaria	Estrato 1	Colombia	Bogotá D.C.	Bogotá D.C.	5678	J				No	4	4	4	4	4	4	4	4	5	4	4	4	4	4	4	4	4	4	4	1	1	1	1	1					1	1		4	5	4	1	1	4
2000	Hombre	Técnico / Tecnológico	Estrato 3	Colombia	Bogotá D.C.	Bogotá D.C.	5000	R		Confianza	0.75	No	4	2	5	5	3	3	5	1	1	1	5	1	4	1	5	3	5	4	4	1	1	1	1	1	1				1			2	4	3	0	1	1
1987	Hombre	Técnico / Tecnológico	Estrato 2	Colombia	Magdalena	Santa Marta	9779	N		Deshumanización		Sí	1	3	1	1	1	1	1	1	3	2	3	3	3	1	3	1	1	1	3	1	1	1	1		1				1		1	4	5	4	1	1	4
1996	Mujer	Técnico / Tecnológico	Estrato 2	Colombia	Cundinamarca	Madrid	1538	L				No	1	1	2	1	2	1	1	2	2	1	2	2	2	2	1	2	2	1	1	1	1	1	1				1			1	1	2	2	2	0	0	2
1990	Hombre	Bachillerato	Estrato 2	Colombia	Bogotá D.C.	Bogotá D.C.	6775	J				No	4	5	4	4	4	3	4	4	4	4	4	4	4	4	4	4	4	4	4	1	1	1	1		1	1					1	3	3	3	1	1	3
1977	Hombre	Título universitario	Estrato 3	Colombia	Atlántico	Puerto Colombia	6762	M		Confianza		Sí	1	1	1	1	1	1	1	1	1	1	1	1	1	1	1	1	1	1	1	1	1	1	1		1	1					1	3	3	3	0	1	2
1984	Hombre	Bachillerato	Estrato 2	Colombia	Bogotá D.C.	Bogotá D.C.	8745	G		Deshumanización	3.33	No	4	4	4	4	4	4	3	4	4	4	4	3	4	4	4	4	4	4	4	1	1	1	0			1		1			1	4	3	4	1	1	4
1980	Mujer	Técnico / Tecnológico	Estrato 2	Colombia	Bogotá D.C.	Bogotá D.C.	9557	C		Confianza	0.50	Sí	4	4	4	4	4	4	4	4	4	4	4	4	4	4	4	4	4	4	4	1	0	1	0						1	1	1	3	3	3	1	1	3
1998	Hombre	Técnico / Tecnológico	Estrato 3	Colombia	Antioquia	Concordia	6114	S		Deshumanización	5	Sí	3	3	3	3	3	3	3	3	3	3	3	3	3	3	3	3	3	3	3	0	0	0	1		1		1				1	3	3	3	1	1	3
1996	Hombre	Título universitario	Estrato 2	Colombia	Bogotá D.C.	Bogotá D.C.	2487	O		Discriminización	0.5666666666666667	No	1	4	1	3	4	1	3	3	2	1	2	4	4	4	2	4	5	2	4	1	0	1	0	1						1	1	3	4	4	1	1	3
1982	Hombre	Bachillerato	Estrato 2	Colombia	Bogotá D.C.	Bogotá D.C.	9753	A		Deshumanización	3.33	No	4	3	4	4	3	4	4	4	4	4	4	3	3	4	4	3	4	3	4	0	0	0	0	1		1	1					4	3	4	1	1	4
1982	Mujer	Técnico / Tecnológico	Estrato 3	Colombia	Bogotá D.C.	Bogotá D.C.	5373	S				No	2	3	2	3	2	3	3	2	2	2	2	3	2	3	3	2	2	2	2	1	1	1	1			1	1	1				3	3	3	0	1	1
1971	Mujer	Título universitario	Estrato 3	Colombia	Atlántico	Barranquilla	2348	D		Discriminización		Sí	1	1	3	3	3	3	1	3	3	3	1	3	2	1	1	1	3	1	1	1	0	1	0			1			1		1	4	4	4	1	1	3
1998	Hombre	Técnico / Tecnológico	Estrato 3	Colombia	Cundinamarca	Chipaque	8547	B		Discriminización		Sí	2	2	2	2	2	2	3	2	2	2	2	2	2	2	2	2	2	2	2	0	0	0	0	1	1		1					4	3	3	1	1	1
2000	Mujer	Técnico / Tecnológico	Estrato 2	Colombia	Risaralda	La Celia	4545	A		Confianza		Sí	1	2	2	1	2	1	2	1	3	2	2	5	2	2	1	2	2	3	2	1	1	1	1	1					1		1	4	3	3	0	1	3
1972	Hombre	Posgrado	Estrato 3	Colombia	Bogotá D.C.	Bogotá D.C.	1741	C				No	1	5	4	1	4	4	2	1	4	2	4	1	4	1	1	4	4	2	4	1	1	1	1		1			1			1	4	4	3	1	1	1
1998	Mujer	Primaria	Estrato 2	Colombia	Cundinamarca	Cajicá	3652	F		Confianza	0.88	No	2	2	2	2	2	2	2	2	2	2	2	2	2	2	2	3	2	2	2	1	1	1	1				1	1		1		2	3	3	1	1	1
1984	Hombre	Posgrado	Estrato 2	Colombia	Cundinamarca	Madrid	2350	C		Discriminización		Sí	1	1	1	1	1	1	1	1	1	1	1	1	1	1	1	1	1	1	1	1	1	1	1		1					1	1	4	4	3	1	1	2
1978	Hombre	Posgrado	Estrato 3	Colombia	Bogotá D.C.	Bogotá D.C.	0459	B		Deshumanización		Sí	1	2	2	3	3	1	1	3	2	1	1	3	2	2	2	1	3	1	3	1	1	1	0			1				1	1	4	3	3	0	1	2
2001	Mujer	Técnico / Tecnológico	Estrato 3	Colombia	Bogotá D.C.	Bogotá D.C.	4903	H				No	1	1	2	4	3	1	4	4	1	3	1	1	3	1	1	2	4	2	2	1	1	0	0	1					1	1		1	1	1	0	1	1
1992	Hombre	Técnico / Tecnológico	Estrato 3	Colombia	Bogotá D.C.	Bogotá D.C.	1441	R		Deshumanización		Sí	3	3	3	3	3	3	3	3	3	3	1	3	3	1	3	1	4	3	1	1	1	0	0						1	1	1	3	3	3	1	1	3
1970	Mujer	Primaria	Estrato 2	Colombia	Bogotá D.C.	Bogotá D.C.	2165	P				No	1	1	1	5	5	5	1	5	5	1	2	1	5	5	1	1	1	5	5	1	1	1	1			1				1	1	3	4	3	1	1	2
1985	Mujer	Título universitario	Estrato 3	Colombia	Meta	Villavicencio	4355	P		Discriminización	0.4	No	1	3	5	5	3	4	1	1	5	1	3	1	1	3	1	1	3	1	5	1	1	1	1		1			1			1	4	3	4	1	0	1
1992	Mujer	Técnico / Tecnológico	Estrato 3	Colombia	Antioquia	Medellín	5660	B		Discriminización	0.5333333333333333	No	1	1	5	1	3	5	5	1	1	2	4	4	5	1	5	1	4	4	1	1	1	1	0		1				1		1	1	4	5	0	1	3
1992	Mujer	Técnico / Tecnológico	Estrato 1	Colombia	Bogotá D.C.	Bogotá D.C.	2109	D		Deshumanización		Sí	2	1	3	5	2	2	3	1	1	1	3	3	1	3	1	1	3	2	3	1	1	1	1		1					1	1	3	3	3	0	1	2
1985	Mujer	Título universitario	Estrato 3	Colombia	Meta	Villavicencio	4355	P		Tolerancia a la ambigüedad	3.90	No	1	1	1	1	3	3	1	1	3	1	1	1	1	1	1	1	3	1	3	1	1	1	1	1				1			1	4	3	4	1	0	1
1998	Hombre	Primaria	Estrato 1	Colombia	Bogotá D.C.	Bogotá D.C.	3535	Ñ		Discriminización	0.6333333333333333	No	5	1	1	4	4	1	1	1	1	4	1	3	1	1	1	3	1	2	1	0	1	0	0	1						1	1	3	3	3	0	1	4
1994	Mujer	Bachillerato	Estrato 1	Colombia	Bogotá D.C.	Bogotá D.C.	9852	F		Tolerancia a la ambigüedad		Sí	3	3	3	3	4	4	4	4	3	3	3	4	3	3	4	4	4	4	3	1	1	1	1		1	1	1					2	1	4	1	1	2
1996	Mujer	Técnico / Tecnológico	Estrato 1	Colombia	Antioquia	Medellín	4088	V		Confianza	1.00	No	1	2	4	2	2	4	3	4	3	3	3	4	1	2	1	2	2	1	3	1	1	1	1		1					1	1	4	3	3	1	1	3
1999	Mujer	Técnico / Tecnológico	Estrato 2	Colombia	Antioquia	Medellín	5316	E		Deshumanización	2.33	No	1	1	1	1	1	1	1	1	1	1	1	1	1	1	1	1	5	1	1	1	1	1	1	1					1	1		1	1	3	0	0	1
1998	Mujer	Bachillerato	Estrato 3	Colombia	Cundinamarca	Girardot	1997	C		Confianza		Sí	1	3	1	1	5	4	2	1	2	2	3	4	4	1	2	3	4	1	2	1	1	1	1	1				1	1			2	2	2	1	0	3
1999	Mujer	Título universitario	Estrato 6	Colombia	Santander	Bucaramanga	2523	G	Maale.gogo@gmail.com	Confianza	1.00	Sí	2	3	4	4	2	3	3	3	2	2	4	4	2	4	2	4	4	2	4	1	1	1	1			1			1		1	4	4	4	1	1	3
1997	Mujer	Técnico / Tecnológico	Estrato 2	Colombia	Santander	Piedecuesta	3119	L		Discriminización	0.5666666666666667	No	3	3	4	4	3	3	3	3	3	2	2	3	2	3	3	3	3	2	3	0	0	0	0	1			1				1	3	3	3	0	0	2
1999	Mujer	Técnico / Tecnológico	Estrato 2	Colombia	Bogotá D.C.	Bogotá D.C.	3446	O		Tolerancia a la ambigüedad	4.20	No	5	5	5	5	5	5	5	5	5	5	5	5	5	5	5	5	5	5	5	1	1	1	1		1			1			1	5	5	5	1	1	5
1985	Mujer	Bachillerato	Estrato 2	Colombia	Bogotá D.C.	Bogotá D.C.	3016	C		Tolerancia a la ambigüedad	3.90	No	3	3	2	3	3	3	3	3	3	3	4	1	1	3	1	3	3	3	3	1	0	0	0		1	1		1				4	5	5	0	1	3
1995	Hombre	Bachillerato	Estrato 2	Colombia	Bogotá D.C.	Bogotá D.C.	5667	M				No	5	5	5	5	5	5	5	5	5	5	5	5	5	5	5	5	5	5	5	1	1	1	1	1				1	1			5	4	5	1	1	5
2004	Hombre	Técnico / Tecnológico	Estrato 1	Colombia	Boyacá	Garagoa	6138	C		Deshumanización	3.67	No	1	4	2	2	3	1	2	1	2	1	3	4	3	1	1	3	5	1	3	1	1	1	1	1						1	1	3	3	4	1	1	2
2004	Mujer	Bachillerato	Estrato 2	Colombia	Cundinamarca	Fusagasugá	0703	A		Discriminización	0.36666666666666664	No	2	3	4	5	1	3	5	4	4	3	5	3	4	4	3	1	4	4	4	1	1	0	0				1		1		1	2	1	1	0	1	1
1988	Mujer	Posgrado	Estrato 4	Colombia	Bogotá D.C.	Bogotá D.C.	1865	R	Nriverosanzola@gmail.com	Deshumanización	2.67	No	3	3	4	4	4	3	2	3	3	1	4	5	4	4	3	4	5	1	5	1	1	1	0	1						1	1	3	3	3	1	1	2
1994	Mujer	Técnico / Tecnológico	Estrato 2	Colombia	Antioquia	Medellín	4993	G		Deshumanización	1	Sí	1	4	5	5	5	2	5	1	4	5	5	5	3	1	4	3	4	5	3	1	1	1	1				1		1		1	2	1	1	0	1	1
1946	Otro	Posgrado	Estrato 6	Colombia	Bogotá D.C.	Bogotá D.C.	6240	Z	eduardozuluaga@hotmail.com	Confianza	0.88	No	1	2	2	2	2	1	2	1	3	1	3	3	3	3	1	1	3	1	1	1	0	1	0						1	1	1	4	4	4	1	1	3
1993	Mujer	Título universitario	Estrato 2	Colombia	Bogotá D.C.	Bogotá D.C.	6646	D	lindacarolinadiazs@gmail.com	Confianza	0.63	Sí	3	3	1	5	3	2	3	2	3	3	4	1	3	3	5	4	3	4	3	1	1	1	1		1			1		1		4	4	4	1	1	4
1999	Hombre	Título universitario	Estrato 2	Colombia	Santander	Bucaramanga	0649	B		Deshumanización		Sí	1	1	5	1	1	1	1	2	1	1	1	1	1	1	1	1	1	1	1	1	1	1	1				1		1	1		4	3	3	1	1	3
1984	Mujer	Técnico / Tecnológico	Estrato 2	Colombia	Valle del Cauca	Cali	2652	A		Deshumanización	5	Sí	2	2	2	2	2	2	3	3	2	3	3	3	2	2	3	2	3	3	3	1	0	1	1		1					1	1	3	3	2	1	1	3
2000	Hombre	Técnico / Tecnológico	Estrato 4	Colombia	Cundinamarca	Chia	9867	M		Deshumanización	5	No	3	3	3	3	3	3	3	3	3	3	3	3	3	3	3	3	3	3	3	0	0	0	0					1	1		1	5	5	5	1	0	5
1980	Hombre	Posgrado	Estrato 3	Colombia	Antioquia	Medellín	1835	R	juanrojasperiodista@yahoo.es	Tolerancia a la ambigüedad	3.20	No	1	1	1	1	4	2	1	1	1	1	4	5	1	2	3	1	5	1	4	1	1	1	1	1						1	1	2	2	2	0	0	2
1986	Hombre	Título universitario	Estrato 5	Colombia	Risaralda	Pereira	6525	C		Confianza	1.00	Sí	1	2	1	4	2	1	2	1	1	1	1	1	1	1	3	1	2	1	1	1	1	1	1				1			1	1	4	2	3	1	1	1
1962	Mujer	Título universitario	Estrato 4	Colombia	Bogotá D.C.	Bogotá D.C.	7780	A		Tolerancia a la ambigüedad		Sí	1	1	4	3	1	2	4	4	1	1	4	4	3	3	2	2	4	1	3	1	1	1	1				1		1	1		4	3	3	0	1	2
1976	Mujer	Posgrado	Estrato 4	Colombia	Bogotá D.C.	Bogotá D.C.	4992	S		Tolerancia a la ambigüedad	3.60	No	2	3	3	3	4	2	2	2	2	1	2	4	2	4	1	4	5	1	4	1	0	1	1	1			1				1	3	4	2	1	0	3
2000	Mujer	Técnico / Tecnológico	Estrato 1	Colombia	Bogotá D.C.	Bogotá D.C.	7491	H		Discriminización	0.2	Sí	1	1	5	5	1	3	1	3	1	1	1	1	1	1	2	1	2	3	1	0	1	1	1						1	1	1	4	3	3	1	1	3
1973	Mujer	Posgrado	Estrato 4	Colombia	Bogotá D.C.	Bogotá D.C.	4928	R				No	2	5	4	3	2	4	3	2	5	1	3	5	4	1	4	3	5	4	3	1	0	1	0	1						1	1	4	3	3	1	0	3
1989	Mujer	Título universitario	Estrato 4	Venezuela	Bogotá D.C.	Teusaquillo	2080	C	carvallosilvana616@gmail.com	Discriminización		Sí	1	2	4	1	4	2	1	3	1	1	1	4	3	2	1	3	3	1	1	1	1	1	1						1	1	1	4	4	3	1	1	2
1966	Hombre	Título universitario	Estrato 5	Colombia	Antioquia	Medellín	8170	R	mrg1208@hotmail.com	Tolerancia a la ambigüedad	3.40	No	2	3	1	1	4	3	1	1	3	4	4	5	1	4	1	2	3	2	4	1	1	1	1					1		1	1	4	4	4	1	0	4
1983	Mujer	Posgrado	Estrato 6	Colombia	Bogotá D.C.	Bogotá D.C.	4819	V	natavargas@hotmail.com			No	1	5	1	3	5	3	1	1	5	5	4	4	1	1	1	1	1	1	5	1	1	1	1	1	1						1	3	3	3	1	1	1
1996	Mujer	Técnico / Tecnológico	Estrato 2	Colombia	Bogotá D.C.	Bogotá D.C.	3196	A				No	3	3	3	3	3	3	3	3	3	3	3	3	3	3	3	3	3	3	3	1	1	1	1	1	1				1			3	3	3	1	1	3
1971	Hombre	Posgrado	Estrato 4	Colombia	Bogotá D.C.	Bogota	6903	R				No	2	2	2	5	4	1	1	1	2	1	5	1	4	1	5	5	5	1	2	1	0	1	0	1				1		1		4	2	3	0	1	2
1996	Hombre	Técnico / Tecnológico	Estrato 3	Colombia	Cundinamarca	Chia	0070	Z		Deshumanización		Sí	3	3	2	5	3	2	1	3	3	2	2	3	3	1	1	1	5	2	3	1	1	1	1					1	1		1	5	5	5	1	1	5
1985	Mujer	Título universitario	Estrato 4	Colombia	Bogotá D.C.	Bogotá D.C.	6592	Z				No	1	4	5	1	4	4	1	1	2	1	1	1	2	2	1	4	3	1	3	1	0	1	0		1		1				1	2	2	2	0	1	3
1997	Mujer	Técnico / Tecnológico	Estrato 3	Colombia	Antioquia	Medellín	4859	Z		Deshumanización	1	Sí	3	4	3	3	3	3	3	3	4	3	4	2	3	3	2	3	3	3	4	0	1	1	1			1		1			1	3	4	4	1	1	3
1983	Mujer	Posgrado	Estrato 6	Colombia	Valle del Cauca	Cali	7832	E		Discriminización	0.2	No	1	2	3	2	3	1	3	1	2	1	1	1	1	1	1	2	4	3	1	0	0	1	0	1		1					1	5	4	4	1	0	3
1956	Hombre	Posgrado	Estrato 6	Colombia	Bogotá D.C.	Bogotá D.C.	9138	M	germanga@hotmail.it	Tolerancia a la ambigüedad		Sí	1	4	1	2	3	4	1	1	2	1	1	3	1	2	1	2	4	2	3	1	1	1	1		1			1			1	3	3	3	1	1	1
1984	Hombre	Posgrado	Estrato 6	Colombia	Bogotá D.C.	Bogotá D.C.	1394	U	ucrosandres@gmail.com	Deshumanización		Sí	1	5	5	4	5	1	1	1	1	1	5	5	1	5	1	5	5	1	2	1	1	1	0	1		1					1	4	2	3	0	1	2
1967	Mujer	Técnico / Tecnológico	Estrato 3	Colombia	Cundinamarca	Cajicá	6353	S				No	3	2	1	3	2	2	2	1	3	4	4	1	3	1	3	3	4	3	4	1	0	1	1						1	1	1	4	3	3	1	1	3
1995	Hombre	Técnico / Tecnológico	Estrato 2	Colombia	Bogotá D.C.	Bogotá D.C.	7669	G		Discriminización	0.7666666666666667	No	5	5	5	5	5	5	5	5	5	5	5	5	5	5	5	5	5	5	5	1	1	1	1	1		1		1				5	5	5	1	1	5
1973	Hombre	Título universitario	Estrato 3	Colombia	Bogotá D.C.	Bogotá D.C.	2935	C	bernardo.cespedes.ch@gmail.com			No	1	3	3	1	4	3	1	1	3	4	1	1	1	1	3	1	3	1	4	1	0	1	0			1		1			1	3	3	3	1	1	1
1948	Mujer	Técnico / Tecnológico	Estrato 3	Colombia	Bogotá D.C.	Bogotá D.C.	2676	A		Discriminización	0.7	Sí	1	3	3	5	3	3	1	3	3	2	4	4	3	2	4	3	4	3	2	1	0	1	0	1						1	1	3	3	3	1	1	2
1993	Hombre	Bachillerato	Estrato 4	Colombia	Bogotá D.C.	Bogotá D.C.	7885	D		Discriminización	0.8666666666666667	No	5	5	5	3	4	5	5	5	5	4	5	5	5	5	5	5	5	5	5	1	1	1	1					1	1		1	2	1	3	0	0	1
1997	Hombre	Técnico / Tecnológico	Estrato 1	Colombia	Bogotá D.C.	Bogotá D.C.	2619	D		Tolerancia a la ambigüedad	4.10	No	1	5	1	1	1	1	1	1	1	1	1	1	1	1	1	1	1	1	1	0	1	1	0	1					1	1		1	1	1	0	1	5
2000	Hombre	Técnico / Tecnológico	Estrato 2	Colombia	Bogotá D.C.	Bogotá D.C.	0050	C		Tolerancia a la ambigüedad	2.80	Sí	3	1	5	5	1	1	5	1	1	1	5	3	3	3	3	3	5	1	3	1	0	0	0		1			1			1	5	2	3	0	0	2
2001	Mujer	Bachillerato	Estrato 1	Colombia	Bogotá D.C.	Bogotá D.C.	0221	D				No	3	5	3	4	5	5	3	2	4	3	4	4	4	2	3	4	5	2	1	0	1	1	1			1	1			1		5	5	5	1	1	3
1958	Mujer	Técnico / Tecnológico	Estrato 4	Colombia	Cundinamarca	BOGOTA	2835	P	vpanche@hotmail.com			No	1	1	1	1	5	2	1	1	2	1	1	1	2	1	1	1	1	1	1	1	0	1	1	1	1						1	5	3	3	1	1	1
1979	Mujer	Título universitario	Estrato 5	Colombia	Valle del Cauca	Jamundi	0947	M	montoyis@gmail.com			No	1	1	1	1	1	1	1	1	1	1	1	1	1	1	1	1	1	1	1	1	0	1	1				1		1		1	1	1	1	1	1	1
1980	Mujer	Posgrado	Estrato 6	Colombia	Bogotá D.C.	Bogotá D.C.	6783	S	jusalaz@hotmail.com			No	1	5	1	2	5	4	1	1	2	1	5	4	1	1	1	3	5	1	5	1	0	1	0		1			1			1	4	3	3	1	1	3
1992	Mujer	Técnico / Tecnológico	Estrato 3	Colombia	Atlántico	Barranquilla	0990	M		Tolerancia a la ambigüedad	3.30	No	1	3	2	2	3	3	5	4	4	1	4	4	3	2	1	1	1	1	3	1	1	1	1			1	1			1		3	1	1	0	1	1
1988	Hombre	Posgrado	Estrato 6	España	Bogotá D.C.	Bogotá D.C.	4082	F	gfdionis@gmail.com	Discriminización	0.36666666666666664	No	1	5	3	4	4	3	2	1	1	1	4	5	1	1	1	3	5	1	4	1	0	1	0	1		1					1	3	3	3	1	1	3
1976	Mujer	Primaria	Estrato 1	Colombia	Bogotá D.C.	Bogotá D.C.	1236	R		Confianza	0.50	Sí	2	1	4	1	1	1	1	1	1	1	1	5	1	1	1	1	1	1	1	1	1	1	0			1	1		1			1	1	1	0	0	1
1985	Hombre	Bachillerato	Estrato 2	Colombia	Bogotá D.C.	Bogotá D.C.	8754	P		Confianza		Sí	4	3	4	4	4	4	4	4	3	3	4	3	3	4	3	4	4	3	3	0	0	1	1	1	1		1					4	4	3	0	1	3
1967	Mujer	Técnico / Tecnológico	Estrato 3	Colombia	Bogotá D.C.	Bogotá D.C.	6356	S				No	1	3	4	3	1	4	3	2	2	3	4	2	2	3	1	4	4	2	3	1	1	1	0			1		1	1			2	2	2	1	1	2
1982	Hombre	Título universitario	Estrato 4	Colombia	Bogotá D.C.	Bogotá D.C.	9671	V		Deshumanización		Sí	4	3	3	3	3	3	2	3	3	2	4	3	3	4	3	4	4	3	2	0	0	0	0				1		1		1	3	3	2	1	1	2
1992	Mujer	Bachillerato	Estrato 3	Colombia	Atlántico	Soledad	0060	R		Tolerancia a la ambigüedad	3.00	No	5	1	5	4	4	1	5	1	1	1	1	5	5	1	1	4	5	1	1	1	0	0	0			1			1	1		2	2	5	0	1	2
1986	Hombre	Bachillerato	Estrato 2	Colombia	Bogotá D.C.	Bogotá D.C.	5869	O		Confianza	0.75	No	3	3	3	4	4	4	3	3	3	4	3	4	3	4	4	4	4	4	4	1	0	0	0	1			1			1		4	4	4	1	1	4
1992	Hombre	Posgrado	Estrato 5	Colombia	Bogotá D.C.	Bogotá D.C.	3354	P	yeyoperaza0369@hotmail.com			No	1	5	4	3	5	1	1	1	2	1	3	5	1	4	2	4	5	3	4	1	0	1	0				1			1	1	4	4	4	1	1	4
1966	Hombre	Título universitario	Estrato 4	Colombia	Bogotá D.C.	Bogotá D.C.	1759	B		Tolerancia a la ambigüedad	3.40	No	3	1	1	5	5	1	3	1	1	3	5	5	1	3	1	5	5	1	1	1	1	1	1		1	1					1	4	4	4	1	0	2
1971	Mujer	Posgrado	Estrato 6	Colombia	Bogotá D.C.	Bogotá D.C.	1141	O				No	1	3	3	1	4	1	1	1	1	1	3	4	1	1	1	1	3	1	2	1	0	1	0			1				1	1	4	4	3	1	0	3
1977	Hombre	Título universitario	Estrato 5	Colombia	Quindío	Calarcá	7485	M		Deshumanización	4.33	No	1	1	2	1	4	2	1	3	3	4	2	1	1	3	1	1	1	4	4	0	0	1	0	1					1	1		3	3	3	0	1	3
1997	Mujer	Bachillerato	Estrato 1	Colombia	Atlántico	Malambo	3201	Z		Confianza	0.00	No	4	4	2	3	3	5	2	4	4	1	2	2	2	5	1	2	2	1	5	1	0	1	0	1						1	1	3	3	4	0	1	1
1995	Hombre	Técnico / Tecnológico	Estrato 3	Colombia	Bogotá D.C.	Bogotá D.C.	1256	V		Discriminización		Sí	4	5	5	1	2	5	1	4	5	2	4	5	3	3	4	2	5	3	5	1	1	1	1			1	1		1			1	1	1	0	1	1
1997	Mujer	Bachillerato	Estrato 1	Colombia	Atlántico	Manatí	3021	Z		Tolerancia a la ambigüedad	3.00	No	2	1	1	3	4	2	3	5	5	1	2	2	3	5	2	1	5	5	1	1	1	0	0				1			1	1	2	1	1	0	0	5
1999	Mujer	Título universitario	Estrato 6	Colombia	Bogotá D.C.	Bogotá D.C.	1525	P	nataliaprietocanal@hotmail.com	Confianza	0.50	Sí	1	4	4	4	3	3	2	2	4	4	4	5	2	3	1	3	4	4	3	1	1	0	0		1			1			1	4	3	3	0	1	4
1977	Mujer	Título universitario	Estrato 4	Colombia	Valle del Cauca	Cartago	0228	G		Deshumanización	2.67	No	1	3	4	1	2	3	1	3	3	1	3	1	3	1	3	1	3	3	3	1	0	1	1		1					1	1	4	4	4	1	1	3
1992	Hombre	Título universitario	Estrato 6	Colombia	Bogotá D.C.	Bogotá D.C.	0855	D		Tolerancia a la ambigüedad	3.50	Sí	1	3	3	1	4	2	1	1	1	2	3	3	1	1	1	2	4	1	3	1	0	0	0		1					1	1	2	3	3	0	1	2
1990	Hombre	Técnico / Tecnológico	Estrato 3	Colombia	Antioquia	Medellín	8050	A				No	3	2	3	2	3	5	4	3	5	3	3	1	3	3	3	2	2	3	3	1	0	1	0	1				1			1	3	2	4	1	1	1
1993	Mujer	Técnico / Tecnológico	Estrato 2	Colombia	Risaralda	Dosquebradas	1558	N				No	1	2	3	5	3	1	2	1	1	1	2	1	1	1	1	1	4	1	3	1	1	1	1						1	1	1	3	3	3	0	1	1
1977	Mujer	Técnico / Tecnológico	Estrato 4	Colombia	Bogotá D.C.	Bogota	6381	G		Deshumanización	1	No	2	5	3	3	3	3	1	1	4	3	1	3	1	1	1	1	3	1	3	1	1	1	0		1				1		1	3	3	3	0	1	2
1983	Hombre	Posgrado	Estrato 4	Colombia	Bogotá D.C.	Bogotá D.C.	6291	P		Confianza		Sí	1	2	2	2	4	2	2	1	4	1	3	2	1	2	1	2	4	2	2	1	1	1	1			1			1		1	5	5	5	1	1	4
1988	Mujer	Bachillerato	Estrato 2	Colombia	Bogotá D.C.	Bogotá D.C.	7854	B				No	4	4	4	3	4	3	3	3	4	4	4	3	4	3	3	3	5	4	3	0	0	0	0					1	1		1	4	3	4	0	0	3
1987	Mujer	Técnico / Tecnológico	Estrato 4	Colombia	Risaralda	Santa Rosa de Cabal	6789	H				No	1	1	1	3	1	3	1	1	1	1	1	1	1	1	1	1	1	1	3	0	1	1	0					1	1		1	4	4	4	1	1	4
1975	Hombre	Bachillerato	Estrato 2	Colombia	Bogotá D.C.	Bogotá D.C.	7564	T		Confianza	0.00	Sí	4	4	3	3	3	3	4	4	3	4	4	4	4	4	3	4	4	4	3	0	0	1	0	1				1		1		3	3	3	0	0	3
1976	Mujer	Primaria	Estrato 3	Colombia	Cundinamarca	Soacha	3205	G	mgomezmesa180@gmail.com	Discriminización	0.8333333333333334	No	1	3	1	5	4	2	4	4	1	2	2	2	1	1	3	1	1	3	5	0	0	0	0						1	1	1	3	3	3	0	1	1
1984	Hombre	Bachillerato	Estrato 2	Colombia	Bogotá D.C.	Bogotá D.C.	8524	R		Tolerancia a la ambigüedad	3.40	No	3	3	4	5	3	3	3	4	4	4	3	4	4	4	4	4	3	4	4	1	1	0	0	1				1			1	4	3	3	0	1	4
1986	Mujer	Bachillerato	Estrato 2	Colombia	Quindío	Armenia	2435	O		Confianza		Sí	2	5	3	4	5	5	4	1	5	3	4	3	3	5	3	3	1	2	3	1	0	0	0				1	1			1	3	3	3	0	1	1
1997	Mujer	Título universitario	Estrato 2	Colombia	Cundinamarca	Mosquera	8764	R				No	1	1	3	3	3	2	1	3	3	3	4	2	2	3	3	1	3	1	4	1	1	1	1				1	1		1		3	2	3	0	1	3
1985	Mujer	Bachillerato	Estrato 2	Colombia	Bogotá D.C.	Bogotá D.C.	6974	R		Discriminización		Sí	3	4	4	4	3	4	4	4	4	4	3	4	4	4	4	3	3	3	3	0	0	0	0			1	1				1	4	3	5	0	1	3
1997	Hombre	Técnico / Tecnológico	Estrato 2	Colombia	Bogotá D.C.	Bogotá D.C.	3191	E		Confianza	0.63	Sí	3	3	3	3	3	3	3	3	3	3	3	3	3	3	3	3	3	3	3	1	1	1	1		1			1		1		5	4	4	1	1	3
1996	Mujer	Bachillerato	Estrato 1	Colombia	Bogotá D.C.	Bogotá D.C.	3190	A		Tolerancia a la ambigüedad	3.00	No	3	3	3	3	3	3	3	3	3	3	3	3	3	3	3	3	3	3	3	1	1	1	1				1		1		1	3	3	3	1	1	3
1961	Mujer	Bachillerato	Estrato 2	Colombia	Valle del Cauca	Cali	8079	S				No	3	3	3	3	2	3	3	2	3	3	4	3	2	3	3	2	2	3	4	1	1	1	1		1			1			1	2	3	3	1	1	2
1996	Hombre	Título universitario	Estrato 2	Colombia	Bogotá D.C.	Bogotá D.C.	3196	E		Deshumanización	1.33	Sí	3	3	3	3	3	3	3	3	3	3	3	3	3	3	3	3	3	3	3	1	1	0	1				1	1		1		3	3	3	1	1	3
1996	Mujer	Técnico / Tecnológico	Estrato 2	Colombia	Bogotá D.C.	Bogotá D.C.	1302	P		Deshumanización	2.67	Sí	1	3	2	5	3	2	3	5	2	2	5	3	3	2	3	3	3	3	3	1	0	1	0	1		1	1					2	3	2	1	1	1
1945	Hombre	Posgrado	Estrato 4	Colombia	Norte de Santander	Cucuta	6710	V		Tolerancia a la ambigüedad	3.60	Sí	1	1	1	1	3	1	1	1	3	1	1	1	1	1	1	1	1	1	3	1	1	1	1			1		1			1	3	3	3	0	0	3
1996	Mujer	Bachillerato	Estrato 2	Colombia	Bogotá D.C.	Bogotá D.C.	3190	A		Deshumanización		Sí	3	3	3	3	3	3	3	3	3	3	3	3	3	3	3	3	3	3	3	1	1	0	0		1	1	1					3	3	3	1	1	3
1983	Mujer	Posgrado	Estrato 3	Colombia	Santander	Málaga	3439	F		Confianza	0.75	No	1	1	1	2	1	1	1	2	1	1	1	2	1	1	1	1	1	1	2	1	0	1	0				1			1	1	4	3	4	0	1	2
2001	Mujer	Técnico / Tecnológico	Estrato 2	Colombia	Bogotá D.C.	Bogotá D.C.	4944	J				No	1	1	1	1	1	1	1	1	1	1	1	1	1	1	1	1	1	1	1	1	1	1	1			1				1	1	3	3	3	0	1	3
1996	Mujer	Bachillerato	Estrato 2	Colombia	Bogotá D.C.	Bogotá D.C.	9611	A		Deshumanización	1.33	Sí	3	3	3	3	3	3	3	3	3	3	3	3	3	3	3	3	3	3	3	1	1	1	1	1		1					1	3	3	3	1	1	3
1967	Mujer	Bachillerato	Estrato 2	Colombia	Bogotá D.C.	Bogotá D.C.	6444	L		Discriminización		Sí	3	3	2	3	5	3	2	3	3	3	4	3	4	3	4	2	5	5	4	1	0	0	0	1		1			1			1	3	2	0	1	1
1999	Mujer	Técnico / Tecnológico	Estrato 2	Colombia	Valle del Cauca	Valle	5610	B		Deshumanización	4.33	No	2	2	2	2	2	2	2	2	2	2	1	2	2	1	2	3	2	2	2	1	1	1	1				1	1	1			2	2	2	0	1	2
1996	Mujer	Bachillerato	Estrato 2	Colombia	Bogotá D.C.	Bogotá D.C.	3190	A		Deshumanización	1	Sí	3	3	3	3	3	3	3	3	3	3	3	3	3	3	3	3	3	3	3	1	1	1	0	1			1	1				4	4	4	1	1	4
1998	Mujer	Posgrado	Estrato 5	Colombia	Bogotá D.C.	Bogotá D.C.	8523	G		Confianza	0.63	No	1	2	1	1	5	2	1	1	1	1	3	4	5	1	5	1	1	1	1	1	1	1	1		1	1	1					1	1	1	0	0	1
1971	Hombre	Bachillerato	Estrato 2	Colombia	Bogotá D.C.	Bogotá D.C.	0569	P		Deshumanización		Sí	3	4	4	3	1	4	4	3	2	2	3	3	3	3	3	2	4	2	3	1	0	0	1	1	1					1		3	2	2	0	1	1
1992	Mujer	Posgrado	Estrato 1	Colombia	Bogotá D.C.	Bogotá D.C.	7852	F		Tolerancia a la ambigüedad	4.20	No	5	4	1	4	5	3	3	3	5	3	2	5	5	5	5	2	3	5	3	0	1	1	1	1		1			1			5	5	5	1	1	2
1996	Mujer	Bachillerato	Estrato 2	Colombia	Bogotá D.C.	Bogotá D.C.	3190	A		Confianza	1.00	No	3	3	3	3	3	3	3	3	3	3	3	3	3	3	3	3	3	3	3	1	1	1	1					1	1		1	3	3	3	1	1	3
1990	Mujer	Título universitario	Estrato 4	Colombia	Cundinamarca	Facatativá	3698	M		Deshumanización		Sí	1	2	3	3	3	2	2	2	2	2	2	2	1	1	1	1	4	1	4	1	1	1	0	1						1	1	3	3	3	1	1	2
1984	Mujer	Bachillerato	Estrato 2	Colombia	Bogotá D.C.	Bogotá D.C.	6534	R				No	4	4	3	3	3	4	3	3	4	4	4	4	3	4	4	4	4	4	4	1	0	0	0		1		1			1		4	3	4	0	0	4
2000	Hombre	Título universitario	Estrato 6	Colombia	Bogotá D.C.	Bogotá D.C.	5667	Y		Confianza	0.50	No	4	4	5	4	4	4	4	4	4	4	4	4	4	4	4	4	4	4	4	1	1	1	1				1			1	1	4	4	5	1	1	4
1984	Hombre	Título universitario	Estrato 4	Colombia	Bogotá D.C.	Bogotá D.C.	5226	B	julianbedoyaep@gmail.com	Confianza	1.00	Sí	1	2	1	4	3	1	1	1	1	4	1	4	1	1	5	4	5	1	4	1	1	1	1				1		1		1	2	2	2	1	1	1
1986	Mujer	Bachillerato	Estrato 2	Colombia	Bogotá D.C.	Bogotá D.C.	3684	E				No	3	4	3	4	3	4	3	3	3	3	4	3	3	4	2	3	4	4	4	1	1	0	0		1	1	1					3	4	4	1	1	4
2000	Hombre	Bachillerato	Estrato 2	Colombia	Bogotá D.C.	Bogotá D.C.	1224	J		Deshumanización	4	No	4	4	4	4	4	4	5	4	4	4	4	4	4	4	4	4	4	4	4	1	1	1	1			1			1	1		4	4	4	1	1	5
1973	Mujer	Técnico / Tecnológico	Estrato 2	Colombia	Santander	Floridablanca	2596	R	caceresrinconjoseluis370@gmail.com	Deshumanización	5	No	1	2	2	2	2	2	2	1	2	2	2	2	2	2	1	2	1	2	3	1	1	1	1			1		1			1	4	5	5	1	0	3
1999	Hombre	Primaria	Estrato 2	Colombia	Bogotá D.C.	Bogotá D.C.	5663	F		Confianza	1.00	No	4	4	4	4	5	4	4	4	4	4	4	4	4	4	4	4	4	4	4	1	1	1	1	1			1			1		4	4	4	1	1	5
1985	Hombre	Bachillerato	Estrato 2	Colombia	Bogotá D.C.	Bogotá D.C.	3654	Y				No	3	3	4	3	3	3	1	3	4	4	3	3	3	4	4	4	4	4	3	0	0	0	0	1				1		1		3	3	4	0	0	3
1984	Hombre	Bachillerato	Estrato 2	Colombia	Bogotá D.C.	Bogotá D.C.	3642	L		Confianza		Sí	4	3	3	4	3	3	4	4	4	4	4	4	4	4	4	3	4	4	3	0	0	0	0			1	1			1		3	3	4	0	0	4
1971	Hombre	Primaria	Estrato 2	Colombia	Santander	Floridablanca	9862	C	caceresrinconjoseluis31@gmail.com			No	1	3	2	1	3	2	2	4	2	2	1	3	2	1	1	2	1	1	2	1	1	1	0			1			1		1	4	5	5	1	0	4
1974	Mujer	Título universitario	Estrato 4	Colombia	Bogotá D.C.	Bogotá D.C.	8184	R	jenny_ram@hotmail.com	Tolerancia a la ambigüedad	2.70	Sí	1	1	1	1	1	1	1	1	1	1	1	1	1	1	1	1	1	1	1	1	1	1	1			1			1		1	3	3	3	1	1	3
1986	Hombre	Bachillerato	Estrato 2	Colombia	Bogotá D.C.	Bogotá D.C.	3625	J		Discriminización	0.6666666666666666	Sí	4	4	3	4	3	4	4	4	4	3	4	4	4	4	4	4	3	3	4	1	0	0	0			1	1		1			4	4	4	0	1	4
1983	Mujer	Posgrado	Estrato 4	Colombia	Risaralda	Pereira	5604	A	luisaacostadelgado@gmail.com	Confianza	0.63	No	3	3	1	5	3	1	1	3	2	1	1	5	3	3	3	3	4	1	3	0	1	1	0					1		1	1	4	4	4	1	1	2
1951	Mujer	Primaria	Estrato 2	Colombia	Santander	Floridablanca	9679	G	estrellacaceres60@gmail.com	Deshumanización	5	No	1	2	2	1	2	2	2	1	1	2	1	2	1	1	1	2	2	1	2	1	0	1	0			1		1			1	3	4	3	1	1	3
1991	Hombre	Posgrado	Estrato 4	Colombia	Nariño	Pasto	9643	R	juancho1438@hotmail.com	Tolerancia a la ambigüedad	3.70	Sí	1	3	4	4	4	1	2	1	3	1	1	5	1	3	1	1	4	1	1	1	0	1	0	1					1		1	4	4	3	1	0	4
1999	Hombre	Primaria	Estrato 3	Colombia	Bogotá D.C.	Bogotá D.C.	4597	H				No	3	4	2	4	4	4	3	3	3	3	4	3	4	4	3	3	4	4	3	1	1	1	1			1		1			1	4	3	3	1	1	3
1998	Mujer	Bachillerato	Estrato 2	Colombia	Bogotá D.C.	Bogotá D.C.	3587	J		Confianza	0.63	Sí	3	3	3	3	3	3	3	4	4	3	4	2	4	3	3	3	3	4	3	1	0	0	0			1		1			1	3	3	3	1	1	3
1975	Mujer	Técnico / Tecnológico	Estrato 2	Colombia	Bogotá D.C.	Bogotá D.C.	3952	R		Deshumanización	5	Sí	3	2	2	3	3	3	3	3	3	3	3	3	3	3	3	3	3	3	3	1	1	1	0				1			1	1	4	4	4	1	1	3
1992	Mujer	Bachillerato	Estrato 3	Colombia	Cundinamarca	Mosquera	5180	C		Tolerancia a la ambigüedad	2.20	No	3	3	3	3	3	3	3	3	4	3	3	3	3	3	3	1	3	3	3	1	1	1	1		1		1	1				1	1	1	1	1	1
1994	Hombre	Técnico / Tecnológico	Estrato 1	Colombia	Atlántico	Barranquilla	6439	L		Confianza		Sí	4	4	4	4	4	4	3	4	4	4	4	4	4	4	4	5	4	4	4	1	1	0	0			1		1			1	4	4	4	1	1	4
2002	Mujer	Bachillerato	Estrato 1	Colombia	Atlántico	Soledad	7932	A		Tolerancia a la ambigüedad	4.20	Sí	5	5	5	5	5	5	5	5	5	5	5	5	5	5	5	5	5	5	5	0	0	0	1		1				1		1	5	5	5	1	1	5
1996	Mujer	Bachillerato	Estrato 2	Colombia	Bogotá D.C.	Bogotá D.C.	3190	A				No	3	3	3	3	3	3	3	3	3	3	3	3	3	3	3	3	3	3	3	1	1	1	1		1	1			1			3	3	3	1	1	3
2000	Mujer	Bachillerato	Estrato 3	Colombia	Bogotá D.C.	Bogotá D.C.	1324	G				No	3	1	5	5	5	4	5	5	5	1	4	3	4	4	3	3	1	2	1	1	1	1	1			1			1	1		5	5	3	1	0	3
1996	Mujer	Bachillerato	Estrato 2	Colombia	Bogotá D.C.	Bogotá D.C.	3190	A				No	3	3	3	3	3	3	3	3	3	4	3	3	3	3	3	3	3	3	3	1	1	1	1	1	1	1						3	3	3	1	1	3
1997	Mujer	Bachillerato	Estrato 3	Colombia	Bogotá D.C.	Bogotá D.C.	7396	P		Discriminización	0.6	Sí	4	5	4	4	4	3	3	2	4	3	4	3	3	4	4	3	4	3	4	0	1	0	0				1	1	1			3	3	4	1	1	3
1998	Hombre	Bachillerato	Estrato 2	Colombia	Bogotá D.C.	Bogotá D.C.	7889	G		Confianza	0.88	No	4	4	4	4	5	5	4	4	4	1	4	4	4	4	4	4	3	4	4	0	0	0	1			1				1	1	3	4	3	1	1	3
1996	Mujer	Bachillerato	Estrato 2	Colombia	Bogotá D.C.	Bogotá D.C.	3190	A		Discriminización	0.6	No	3	3	3	3	3	3	3	3	3	3	3	3	3	3	3	3	3	3	3	1	1	1	1		1			1		1		3	3	3	1	1	3
2004	Mujer	Bachillerato	Estrato 2	Colombia	Bogotá D.C.	Bogotá D.C.	0327	D		Deshumanización		Sí	1	2	3	3	3	2	3	2	2	2	3	2	2	1	2	3	2	2	4	1	1	1	0	1		1					1	3	3	3	1	1	3
1992	Mujer	Bachillerato	Estrato 3	Colombia	Cundinamarca	Mosquera	5180	C		Tolerancia a la ambigüedad		Sí	1	1	5	5	1	5	1	1	1	5	1	5	5	5	1	1	1	5	1	1	1	0	1		1					1	1	3	3	3	1	1	1
1996	Mujer	Bachillerato	Estrato 2	Colombia	Bogotá D.C.	Bogotá D.C.	3190	A		Confianza		Sí	3	3	3	3	3	3	3	3	3	4	3	3	3	3	3	3	3	3	3	1	1	1	1	1				1		1		3	3	3	1	0	3
2000	Mujer	Bachillerato	Estrato 2	Colombia	Bogotá D.C.	Bogotá D.C.	7890	P				No	3	3	3	3	3	3	4	3	3	3	3	3	3	3	3	3	3	3	3	1	1	1	1			1	1				1	3	3	3	1	0	3
1995	Hombre	Técnico / Tecnológico	Estrato 3	Colombia	Bogotá D.C.	Bogotá D.C.	0346	V		Tolerancia a la ambigüedad	3.50	No	1	2	1	1	1	1	1	1	1	1	1	1	1	1	1	1	1	2	1	1	1	1	1			1	1			1		5	5	5	1	1	3
2003	Hombre	Técnico / Tecnológico	Estrato 1	Colombia	Bogotá D.C.	Bogotá D.C.	5937	P		Discriminización	0.3	No	1	3	3	2	2	2	1	4	1	1	1	2	1	2	3	1	5	1	5	1	1	1	0				1	1			1	3	3	3	1	1	3
1968	Hombre	Título universitario	Estrato 3	Colombia	Cundinamarca	bogota	4068	B				No	3	3	4	3	4	4	3	4	4	4	3	2	4	2	3	2	4	4	4	1	0	1	0			1	1			1		4	3	4	1	1	4
1972	Mujer	Posgrado	Estrato 4	Colombia	Bogotá D.C.	Bogotá D.C.	9998	A	gilma.angel@gmail.com	Confianza		Sí	1	1	1	1	1	1	1	2	2	1	1	2	1	1	1	2	3	1	2	1	0	1	0				1			1	1	4	4	4	1	0	3
1994	Hombre	Técnico / Tecnológico	Estrato 3	Colombia	Bogotá D.C.	Bogotá D.C.	2378	A				No	4	3	3	3	4	4	3	3	4	3	4	3	3	4	4	3	3	4	4	1	0	0	0					1	1	1		4	4	3	1	1	3
2000	Hombre	Título universitario	Estrato 3	Colombia	Bogotá D.C.	Bogotá D.C.	0611	P				No	4	1	4	5	4	2	4	3	2	3	5	3	2	4	3	4	5	3	2	1	0	1	0			1	1			1		4	2	5	1	1	1
1999	Mujer	Técnico / Tecnológico	Estrato 2	Colombia	Valle del Cauca	Valle	5610	B		Discriminización	0.5	Sí	1	2	2	2	2	2	2	2	2	2	4	2	2	2	3	3	2	2	3	0	0	0	0				1	1	1			2	4	3	1	0	3
2000	Hombre	Bachillerato	Estrato 2	Colombia	Bogotá D.C.	Bogotá D.C.	8967	U		Tolerancia a la ambigüedad	3.10	No	3	3	3	4	3	3	3	3	3	4	3	3	3	3	3	3	3	3	3	1	1	1	1			1			1	1		3	3	3	1	1	3
2003	Mujer	Técnico / Tecnológico	Estrato 2	Colombia	Cundinamarca	Madrid	0995	F		Discriminización	0.6	Sí	1	3	3	4	2	1	4	1	2	2	1	1	1	1	1	1	4	1	3	1	1	1	1	1			1			1		2	2	3	1	1	2
2000	Hombre	Bachillerato	Estrato 1	Colombia	Bogotá D.C.	Bogotá D.C.	4896	G		Tolerancia a la ambigüedad	4.00	Sí	3	4	2	4	4	5	4	3	5	4	5	5	4	4	4	4	5	2	5	1	1	1	1	1		1					1	3	5	4	0	0	5
2003	Mujer	Bachillerato	Estrato 4	Colombia	Bogotá D.C.	Bogot	6063	P	aspa2003@gmail.com	Tolerancia a la ambigüedad	3.90	No	1	1	2	3	3	2	2	1	3	1	2	3	1	2	1	2	3	2	3	1	1	1	0	1						1	1	3	2	3	0	0	3
1999	Otro	Bachillerato	Estrato 2	Colombia	Bogotá D.C.	Bogotá D.C.	5433	F				No	3	3	3	3	3	3	3	4	3	3	3	3	3	3	3	3	3	3	3	1	1	1	1					1		1	1	3	3	3	1	1	3
2003	Hombre	Bachillerato	Estrato 1	Colombia	Magdalena	Santa Marta	8963	G				No	5	5	4	5	4	3	5	4	4	4	3	3	3	4	5	4	5	3	4	1	1	0	0	1				1		1		5	3	4	1	1	4
1996	Hombre	Primaria	Estrato 1	Colombia	Atlántico	Malambo	9611	U		Tolerancia a la ambigüedad	3.00	No	3	3	3	3	3	3	3	3	3	3	3	3	3	3	3	3	3	3	3	1	1	1	1	1				1	1			3	3	3	1	1	3
2001	Mujer	Bachillerato	Estrato 1	Colombia	Bogotá D.C.	Bogotá D.C.	4536	R		Confianza	1.00	No	2	3	2	2	2	2	3	2	3	2	2	2	3	3	3	5	3	2	3	0	1	1	0	1					1	1		1	1	2	0	0	2
1972	Hombre	Posgrado	Estrato 5	Colombia	Risaralda	Santa Rosa de Cabal	7236	G				No	1	5	1	5	1	5	1	1	5	1	1	1	4	1	1	1	1	5	1	1	1	1	1		1			1			1	5	5	5	1	1	1
1996	Mujer	Técnico / Tecnológico	Estrato 2	Colombia	La Guajira	Uribia	3191	A				No	2	2	2	2	1	2	2	1	1	2	2	2	2	2	2	2	2	2	2	1	1	1	1	1		1			1			3	3	3	1	1	3
1985	Mujer	Bachillerato	Estrato 3	Colombia	Bogotá D.C.	Bogotá D.C.	1234	M		Confianza	1.00	No	3	4	4	4	3	3	4	3	3	3	4	4	4	3	3	3	4	4	4	1	0	1	0				1	1	1			3	3	4	1	0	3
1990	Hombre	Técnico / Tecnológico	Estrato 2	Colombia	Bogotá D.C.	Bogotá D.C.	6178	V	anvarq66@hotmail.com	Discriminización	0.5	Sí	1	1	2	2	2	1	1	2	1	1	1	1	1	2	2	1	5	1	2	1	1	1	1	1		1				1		3	2	3	1	1	1
1993	Hombre	Técnico / Tecnológico	Estrato 2	Colombia	Bogotá D.C.	Bogotá D.C.	3109	A		Tolerancia a la ambigüedad	3.00	Sí	3	3	3	3	4	3	3	3	3	3	3	3	3	3	3	3	3	3	3	1	1	1	1	1					1	1		3	3	3	1	1	3
2000	Mujer	Técnico / Tecnológico	Estrato 4	Colombia	Atlántico	Barranquilla	2508	V		Discriminización	0.5333333333333333	No	4	3	2	3	2	3	1	3	3	3	4	3	2	1	3	3	3	2	2	1	0	1	0	1			1				1	1	3	3	1	1	2
1990	Hombre	Primaria	Estrato 1	Colombia	Bogotá D.C.	Bogotá D.C.	0825	C				No	1	3	1	2	5	3	1	5	4	5	1	4	5	5	5	5	4	3	3	1	1	1	1			1		1		1		3	3	4	1	1	5
2000	Mujer	Bachillerato	Estrato 2	Colombia	Magdalena	Santa Marta	3694	A				No	4	5	5	4	5	5	4	3	4	5	4	3	4	5	4	5	3	5	5	1	1	1	1	1	1					1		4	3	5	1	1	5
2000	Hombre	Bachillerato	Estrato 3	Colombia	Bogotá D.C.	Bogotá D.C.	3642	J				No	4	3	5	3	4	5	5	5	3	3	4	5	5	5	3	2	4	3	3	1	1	1	1					1	1	1		4	4	5	0	0	3
1999	Hombre	Bachillerato	Estrato 6	Colombia	Antioquia	Medellín	1254	B		Discriminización	0.6	No	3	3	3	3	3	3	4	3	3	4	3	3	4	4	2	3	3	3	1	1	1	1	1	1	1				1			3	3	3	1	0	3
1995	Mujer	Bachillerato	Estrato 3	Colombia	Bogotá D.C.	Bogotá D.C.	3258	C		Discriminización	0.4666666666666667	Sí	3	3	2	2	3	3	3	3	2	3	3	2	3	3	3	1	3	3	2	1	1	1	1		1			1			1	1	3	3	0	1	1
1989	Hombre	Técnico / Tecnológico	Estrato 3	Colombia	Bogotá D.C.	Bogotá D.C.	9753	M		Deshumanización	1	Sí	3	3	5	5	2	1	2	2	2	5	1	5	2	1	3	2	5	1	4	1	0	1	0		1				1	1		2	5	4	0	1	3
1999	Otro	Bachillerato	Estrato 2	Colombia	Bogotá D.C.	Bogotá D.C.	3259	Y		Confianza		Sí	1	1	5	4	3	2	4	3	1	4	1	1	2	1	2	3	4	2	3	1	1	1	1				1	1		1		1	1	1	1	1	1
1990	Otro	Título universitario	Estrato 6	Colombia	Bogotá D.C.	Bogotá D.C.	7653	D				No	2	4	5	3	1	1	3	2	4	1	2	5	5	4	4	4	5	2	2	1	0	1	0				1	1	1			2	4	5	1	1	5
1956	Mujer	Posgrado	Estrato 4	Colombia	Bogotá D.C.	Bogotá D.C.	1514	C		Deshumanización	1.67	Sí	3	1	2	2	3	2	1	2	2	1	1	3	4	2	4	1	4	3	2	1	0	1	0	1					1		1	4	3	4	1	1	2
1965	Mujer	Bachillerato	Estrato 6	Colombia	Bogotá D.C.	Bogotá D.C.	3516	R		Tolerancia a la ambigüedad	3.00	No	3	3	3	3	3	2	3	3	3	3	3	3	3	3	3	3	3	3	3	1	1	0	0		1					1	1	5	5	5	1	1	1
1988	Mujer	Bachillerato	Estrato 4	Colombia	Bogotá D.C.	Bogotá D.C.	9753	K		Confianza	0.50	Sí	4	1	1	5	3	1	2	3	4	4	5	3	4	3	5	5	5	5	3	0	1	0	1	1			1				1	1	3	5	1	1	3
2003	Mujer	Técnico / Tecnológico	Estrato 2	Colombia	Bogotá D.C.	Bogotá D.C.	2563	D				No	2	3	2	3	4	3	4	4	3	2	3	4	1	4	3	5	5	4	4	1	0	1	1				1	1			1	3	5	3	1	1	3
1990	Hombre	Primaria	Estrato 2	Colombia	Bogotá D.C.	Bogotá D.C.	8563	O		Confianza		Sí	4	3	4	2	4	4	4	3	4	4	4	5	3	4	4	4	5	4	3	0	1	1	1	1	1					1		5	4	5	1	0	4
1981	Mujer	Título universitario	Estrato 2	Colombia	Bogotá D.C.	Bogotá D.C.	2419	T	ctovarp32@gmail.com	Tolerancia a la ambigüedad	3.00	Sí	1	1	4	2	1	2	1	1	2	1	3	3	4	1	1	3	3	1	4	1	1	1	0		1			1			1	4	4	3	1	1	1
1995	Hombre	Bachillerato	Estrato 1	Colombia	Bogotá D.C.	Bogotá D.C.	7563	P		Tolerancia a la ambigüedad	3.70	No	2	3	4	3	5	5	4	5	5	2	4	5	3	4	5	3	5	4	4	1	0	1	0		1				1	1		4	3	2	1	1	5
2001	Mujer	Técnico / Tecnológico	Estrato 2	Colombia	Bogotá D.C.	Bogotá D.C.	9641	R				No	4	3	3	3	3	3	3	4	3	4	3	3	4	3	4	2	4	4	4	0	0	0	0					1	1	1		3	4	4	1	1	3
1997	Hombre	Primaria	Estrato 1	Colombia	Bogotá D.C.	Bogotá D.C.	5326	S		Confianza	0.88	No	2	5	4	5	5	3	4	4	2	4	4	2	4	3	3	4	2	4	2	1	0	1	1			1		1		1		4	3	3	1	1	4
1982	Mujer	Título universitario	Estrato 2	Colombia	Cundinamarca	BOGOTA	8345	M		Tolerancia a la ambigüedad	3.40	No	2	3	3	4	3	3	3	5	4	3	3	4	3	3	5	3	4	5	1	1	0	1	0					1		1	1	2	2	2	0	1	2
1988	Hombre	Bachillerato	Estrato 2	Colombia	Bogotá D.C.	Bogotá D.C.	7526	S				No	2	2	3	4	4	4	3	4	3	3	4	3	3	4	3	3	3	3	3	0	0	0	0				1	1	1			4	4	3	1	1	3
1994	Mujer	Primaria	Estrato 1	Colombia	Bogotá D.C.	Bogotá D.C.	7541	F				No	3	4	3	4	3	4	5	3	3	5	2	3	4	4	4	3	2	3	4	0	0	0	0					1	1	1		4	3	3	1	1	3
1993	Mujer	Primaria	Estrato 1	Colombia	Bolívar	Calamar	3658	L		Tolerancia a la ambigüedad	4.00	No	3	4	5	5	5	4	4	5	3	5	4	4	4	5	5	2	5	4	5	1	1	1	1			1			1		1	5	5	4	1	1	3
1997	Hombre	Primaria	Estrato 2	Colombia	Bogotá D.C.	Bogotá D.C.	1722	T		Confianza	1.00	No	4	3	4	4	4	4	4	4	5	4	3	4	4	4	4	3	4	4	3	1	1	1	1	1			1		1			5	5	4	1	1	3
1995	Mujer	Primaria	Estrato 2	Colombia	Bogotá D.C.	Bogotá D.C.	5638	B		Confianza	0.88	Sí	5	5	3	2	4	4	5	4	4	4	4	4	4	4	5	4	4	4	3	1	1	1	1	1		1				1		5	4	5	1	1	4
1998	Mujer	Bachillerato	Estrato 1	Colombia	Bogotá D.C.	Bogotá D.C.	1234	L				No	4	4	3	4	4	4	4	2	3	3	4	3	4	4	3	3	4	3	3	0	0	0	0				1	1	1			4	4	4	1	1	3
1993	Hombre	Primaria	Estrato 1	Colombia	Bogotá D.C.	Bogotá D.C.	4563	F		Confianza		Sí	4	4	5	5	5	4	3	5	3	4	5	5	4	4	3	4	4	5	5	1	1	1	1	1						1	1	4	5	5	1	1	5
1994	Hombre	Bachillerato	Estrato 2	Colombia	Bogotá D.C.	Bogotá D.C.	2536	D		Discriminización	0.7666666666666667	Sí	4	2	5	2	2	5	5	5	5	5	5	5	1	5	3	3	2	2	2	0	1	1	0				1			1	1	4	5	3	1	1	5
1993	Hombre	Técnico / Tecnológico	Estrato 3	Colombia	Bogotá D.C.	Bogotá D.C.	0028	A	sebastian.sag@gmail.com	Deshumanización	3	Sí	3	3	3	3	3	3	3	3	3	3	3	3	3	3	3	3	3	3	3	1	0	1	1					1	1		1	3	3	3	1	1	3
1997	Hombre	Primaria	Estrato 1	Colombia	Bogotá D.C.	Bogotá D.C.	7586	O		Discriminización	0.6	Sí	2	2	2	4	5	5	3	4	4	3	5	5	5	5	2	3	5	4	5	1	1	1	1		1				1		1	5	5	5	1	1	4
1971	Hombre	Posgrado	Estrato 4	Colombia	Bogotá D.C.	Bogotá D.C.	2116	P	ing.marlonpb@gmail.com	Deshumanización	2.33	No	1	2	1	1	2	2	1	1	2	1	1	2	1	1	1	2	2	1	1	1	1	1	1		1					1	1	3	3	3	1	0	3
2000	Hombre	Técnico / Tecnológico	Estrato 3	Colombia	Bogotá D.C.	Bogotá D.C.	5842	R		Tolerancia a la ambigüedad	3.00	No	2	3	3	3	3	3	3	2	2	3	2	3	1	3	1	3	3	3	2	0	1	0	0			1		1			1	3	3	3	0	1	4
1995	Mujer	Bachillerato	Estrato 4	Colombia	Bogotá D.C.	Bogotá D.C.	4562	S		Tolerancia a la ambigüedad	2.90	No	5	1	4	3	4	4	4	4	3	5	3	2	3	4	5	5	4	4	4	1	1	1	1			1		1	1			3	4	2	1	0	5
1957	Hombre	Posgrado	Estrato 4	Colombia	Bogotá D.C.	Bogotá D.C.	8579	C	gcastiven@gmail.com	Tolerancia a la ambigüedad	3.60	Sí	3	1	1	3	3	1	1	1	1	1	1	1	5	1	1	1	1	1	1	1	0	1	0		1			1			1	4	3	4	1	1	3
1998	Hombre	Primaria	Estrato 2	Colombia	Bogotá D.C.	Bogotá D.C.	7583	S		Deshumanización	2.33	No	5	4	4	3	3	2	3	4	5	4	5	2	4	5	5	5	4	3	5	1	1	1	1				1	1	1			3	3	1	0	1	5
1991	Hombre	Título universitario	Estrato 5	Colombia	Bogotá D.C.	Bogotá D.C.	4424	D	juanduse@gmail.com	Discriminización	0.43333333333333335	Sí	2	4	4	4	2	2	2	3	5	1	4	2	3	2	3	2	4	3	4	1	1	1	0		1			1			1	4	3	3	0	1	4
1981	Hombre	Título universitario	Estrato 3	Colombia	Cundinamarca	Bogotá	8082	B				No	1	1	1	1	1	1	1	1	1	1	1	1	1	1	1	1	1	1	1	0	0	1	0			1			1		1	3	3	3	0	1	3
2000	Hombre	Técnico / Tecnológico	Estrato 3	Anguilla	Bolívar	Clemencia	6348	E		Discriminización	0.6666666666666666	No	4	3	3	5	2	4	3	3	3	3	5	3	3	5	4	2	3	4	4	1	1	1	0	1				1			1	3	4	4	1	1	5
1992	Hombre	Primaria	Estrato 2	Colombia	Bogotá D.C.	Bogotá D.C.	8965	F		Deshumanización	4.67	No	4	5	4	4	5	3	5	4	2	5	5	4	4	4	3	3	4	3	5	1	1	1	1		1			1	1			5	1	1	1	1	2
1998	Mujer	Técnico / Tecnológico	Estrato 3	Andorra	Bogotá D.C.	Bogotá D.C.	3256	N				No	3	3	3	2	2	1	2	1	3	4	2	2	3	1	3	5	2	3	3	1	0	1	0	1			1		1			1	5	3	1	1	3
1994	Mujer	Bachillerato	Estrato 2	Colombia	Bogotá D.C.	Bogotá D.C.	4235	D				No	5	5	3	4	5	4	4	5	3	5	3	5	4	4	5	5	4	5	4	1	1	1	1		1			1		1		5	5	4	1	1	5
2003	Hombre	Título universitario	Estrato 6	Argentina	Bogotá D.C.	Bogotá D.C.	3256	M		Tolerancia a la ambigüedad	2.80	No	3	2	3	3	1	2	3	4	1	4	3	2	3	4	3	3	2	3	4	1	0	1	0	1			1				1	3	3	4	0	1	3
2002	Mujer	Técnico / Tecnológico	Estrato 2	Colombia	Magdalena	Santa Marta	3564	T		Confianza	0.63	No	3	3	1	3	4	3	5	3	2	3	3	3	2	5	1	3	2	3	5	1	0	1	0		1	1					1	3	5	5	1	1	4
1995	Hombre	Título universitario	Estrato 1	Colombia	Bogotá D.C.	Bogotá D.C.	3259	A		Tolerancia a la ambigüedad		Sí	2	5	1	1	2	5	1	1	5	2	1	4	1	5	5	3	2	5	3	1	1	0	1		1	1					1	1	4	1	0	0	1
1993	Hombre	Título universitario	Estrato 6	Colombia	Boyacá	Tunja	2514	G				No	5	3	4	1	5	3	5	2	3	3	4	3	3	1	3	3	4	3	3	0	0	0	0		1	1			1			3	5	4	1	0	2
2001	Hombre	Técnico / Tecnológico	Estrato 2	Angola	Boyacá	Berbeo	3124	M				No	3	5	3	4	3	3	5	3	3	2	4	3	5	3	5	4	4	4	3	1	1	1	1		1		1				1	3	4	3	1	1	4
1983	Mujer	Técnico / Tecnológico	Estrato 3	Colombia	Magdalena	Santa Marta	7016	C		Confianza	0.75	No	3	3	3	3	3	3	3	1	3	1	3	3	3	3	2	3	3	3	3	1	1	1	1		1		1				1	3	3	3	1	1	3
2000	Hombre	Técnico / Tecnológico	Estrato 2	Colombia	Bogotá D.C.	Bogotá D.C.	3127	R				No	3	3	3	3	3	3	4	3	3	3	3	3	3	3	3	3	4	3	3	0	1	0	1	1			1		1			4	4	4	1	1	4
1998	Mujer	Primaria	Estrato 1	Colombia	Bogotá D.C.	Bogotá D.C.	7584	R		Tolerancia a la ambigüedad	4.00	No	4	4	3	5	3	4	4	3	5	4	5	4	4	4	4	4	3	4	3	1	0	1	1		1				1	1		4	4	5	1	0	5
1999	Hombre	Técnico / Tecnológico	Estrato 2	Angola	Boyacá	Betéitiva	7084	T				No	4	4	3	4	4	4	5	4	3	3	4	4	4	2	4	4	4	3	3	1	1	1	1			1	1		1			3	4	2	1	1	3
1994	Hombre	Bachillerato	Estrato 1	Colombia	Bogotá D.C.	Bogotá D.C.	7542	G		Confianza		Sí	5	5	3	5	4	4	5	5	3	4	4	4	1	4	5	4	4	5	5	1	1	1	1	1	1		1					2	4	5	1	1	4
2000	Hombre	Bachillerato	Estrato 2	Belice	Bogotá D.C.	Bogotá D.C.	6342	B				No	1	4	3	3	4	4	3	3	4	2	2	5	5	4	3	3	2	5	4	1	1	1	1	1	1						1	4	4	3	1	1	3
1996	Hombre	Técnico / Tecnológico	Estrato 2	Barbados	Caldas	La Dorada	3619	H				No	5	4	4	4	5	4	4	4	4	4	4	2	4	4	5	3	5	3	5	0	1	1	1			1		1		1		4	4	4	1	1	4
1985	Hombre	Bachillerato	Estrato 2	Colombia	Bogotá D.C.	Bogotá D.C.	3578	C		Tolerancia a la ambigüedad	3.50	No	4	3	4	4	4	4	3	4	4	4	4	4	4	4	4	4	4	3	4	0	0	0	0	1		1		1				3	3	4	0	0	4
1998	Hombre	Título universitario	Estrato 3	Armenia	Bolívar	Clemencia	0783	S		Deshumanización	3.33	No	4	3	3	4	4	3	3	5	5	3	4	4	3	4	5	4	5	5	4	1	1	0	1	1						1	1	4	4	5	1	1	5
1993	Hombre	Técnico / Tecnológico	Estrato 4	Anguilla	Bogotá D.C.	Bogotá D.C.	7542	A		Tolerancia a la ambigüedad	3.60	No	4	3	4	5	3	5	4	3	3	5	5	4	4	4	3	5	4	5	4	1	1	1	1	1			1			1		5	4	5	0	1	3
1983	Hombre	Posgrado	Estrato 6	Colombia	Bogotá D.C.	Bogotá D.C.	4216	B	lebriba@yahoo.com	Tolerancia a la ambigüedad		Sí	1	2	4	3	4	3	3	2	1	1	4	4	1	1	1	2	4	1	3	1	1	1	1		1					1	1	3	2	3	1	1	2
1996	Mujer	Bachillerato	Estrato 2	Colombia	Bogotá D.C.	Bogotá D.C.	3190	A		Deshumanización		Sí	3	1	3	4	3	1	1	4	1	1	3	3	3	3	3	3	3	2	1	1	1	1	1	1			1		1			3	3	3	1	1	3
1984	Mujer	Técnico / Tecnológico	Estrato 2	Colombia	Atlántico	Soledad	8337	O				No	5	5	5	5	5	5	5	5	5	5	5	5	5	5	5	5	5	5	5	1	1	1	1		1				1		1	5	3	5	1	1	4
1966	Hombre	Título universitario	Estrato 3	Colombia	Bogotá D.C.	Bogotá D.C.	1617	G		Deshumanización	1.67	Sí	2	1	2	2	2	2	1	2	3	2	2	1	2	3	1	1	3	2	3	1	0	1	0	1		1				1		4	3	2	1	1	2
1981	Hombre	Título universitario	Estrato 4	Colombia	Boyacá	Sogamoso	2234	E		Tolerancia a la ambigüedad	3.40	Sí	1	3	5	5	1	1	3	3	1	1	3	3	1	3	1	1	5	1	5	1	1	0	0	1			1			1		3	3	3	1	0	3
1990	Hombre	Bachillerato	Estrato 2	Colombia	Atlántico	Soledad	2154	N				No	2	1	5	5	1	1	4	4	1	1	4	1	5	1	5	1	3	1	1	0	0	0	1						1	1	1	5	4	4	1	1	2
2000	Hombre	Bachillerato	Estrato 2	Colombia	Bogotá D.C.	Bogotá D.C.	5454	U		Tolerancia a la ambigüedad	4.20	No	5	5	5	5	5	5	5	5	5	5	5	5	5	5	5	5	5	5	5	1	1	1	1			1		1		1		5	5	5	1	1	5
2003	Hombre	Técnico / Tecnológico	Estrato 2	Bolivia	Bogotá D.C.	Bogotá D.C.	2514	N				No	2	3	3	3	3	1	4	3	3	2	4	3	3	3	3	5	1	3	3	1	1	0	0					1	1	1		5	5	4	1	0	3
1966	Hombre	Título universitario	Estrato 3	Colombia	Bogotá D.C.	Bogotá D.C.	1617	G		Confianza		Sí	3	3	1	3	2	4	3	2	2	3	2	2	2	3	3	2	3	3	2	1	0	1	0	1		1				1		3	4	3	1	1	2
1996	Mujer	Posgrado	Estrato 6	Colombia	La Guajira	Barrancas	8888	F		Discriminización	0.5666666666666667	No	3	3	3	3	4	2	3	3	2	3	3	2	4	3	3	3	3	3	3	1	0	0	1			1			1	1		3	3	3	1	1	1
2000	Hombre	Primaria	Estrato 2	Colombia	Bogotá D.C.	Bogotá D.C.	5667	W		Discriminización	0.8666666666666667	No	5	5	5	5	5	5	5	5	5	5	5	5	5	5	5	5	5	5	5	1	1	1	1		1				1	1		5	5	5	1	1	5
2000	Hombre	Primaria	Estrato 1	Colombia	Boyacá	Busbanzá	8906	X		Tolerancia a la ambigüedad	2.90	No	1	3	1	3	1	3	3	2	3	4	2	5	3	3	3	2	3	2	3	1	1	1	0	1		1					1	3	4	5	1	0	1
1999	Otro	Posgrado	Estrato 4	Colombia	Meta	Cubarral	3999	T		Discriminización	0.6333333333333333	No	4	4	1	3	1	2	3	2	1	4	5	4	2	3	4	2	1	4	3	1	0	1	1				1	1			1	3	3	5	0	1	3
2000	Hombre	Bachillerato	Estrato 2	Colombia	Bogotá D.C.	Bogotá D.C.	7689	K		Tolerancia a la ambigüedad	4.20	No	5	5	5	5	5	5	5	5	5	5	5	5	5	5	5	5	5	5	5	1	1	1	1		1	1				1		5	5	5	1	1	5
1997	Hombre	Bachillerato	Estrato 2	Colombia	Bogotá D.C.	Bogotá D.C.	2332	Q		Discriminización	0.8666666666666667	No	4	5	4	5	5	5	5	5	5	5	4	5	5	5	5	5	5	5	5	1	1	1	1	1			1			1		5	5	5	1	1	5
1996	Mujer	Bachillerato	Estrato 2	Colombia	Bogotá D.C.	Bogotá D.C.	6783	F				No	5	5	5	5	5	5	5	5	5	5	5	5	5	5	5	5	5	5	5	1	1	1	1				1	1		1		5	5	5	1	1	5
2001	Mujer	Bachillerato	Estrato 4	Andorra	Caldas	Belalcázar	9999	L		Confianza	0.63	No	3	3	3	3	3	4	3	3	3	5	4	3	3	3	3	3	3	3	3	1	0	1	0			1	1		1			3	4	3	1	1	3
2000	Mujer	Bachillerato	Estrato 2	Colombia	Bogotá D.C.	Bogotá D.C.	5448	A		Confianza	1.00	No	5	5	5	5	5	5	5	5	5	5	5	5	4	5	5	5	5	5	5	1	1	1	1			1		1		1		5	5	5	1	1	5
1983	Hombre	Bachillerato	Estrato 2	Colombia	Bogotá D.C.	Bogotá D.C.	3698	M				No	5	4	3	3	3	3	4	4	4	3	4	4	3	3	3	4	4	4	4	0	0	0	0					1	1	1		3	4	4	1	0	4
1983	Mujer	Bachillerato	Estrato 2	Colombia	Bogotá D.C.	Bogota	3280	S				No	3	4	4	3	4	4	3	1	3	3	4	4	4	4	3	4	3	3	3	1	0	0	1					1		1	1	4	3	3	0	0	4
1998	Otro	Bachillerato	Estrato 2	Colombia	Bogotá D.C.	Bogotá D.C.	5439	F		Deshumanización	5	No	5	5	5	5	5	5	5	5	5	5	5	5	5	5	5	5	5	5	5	1	1	1	1				1		1		1	5	5	5	1	1	5
2003	Hombre	Bachillerato	Estrato 3	Colombia	Atlántico	Barranquilla	1464	S		Deshumanización	2	No	4	2	3	5	4	1	2	4	3	1	1	1	1	2	1	1	5	1	5	1	1	1	0	1		1			1			3	3	4	1	1	3
1988	Hombre	Técnico / Tecnológico	Estrato 3	Colombia	Bogotá D.C.	Bogota	7524	H		Deshumanización	5	No	4	3	3	3	4	3	3	4	4	4	3	3	3	3	3	3	4	3	3	0	0	0	0			1		1	1			3	4	3	1	1	4
2002	Mujer	Bachillerato	Estrato 1	Chile	Atlántico	Barranquilla	7776	S				No	2	3	2	2	1	4	1	3	1	1	4	1	2	3	3	3	2	1	3	0	1	0	0	1					1	1		2	3	5	0	0	5
1999	Mujer	Primaria	Estrato 2	Colombia	Bogotá D.C.	Bogotá D.C.	2365	D		Confianza	0.75	No	3	4	3	3	3	3	3	3	3	3	3	3	3	3	3	4	2	1	4	1	0	1	0	1			1			1		4	4	3	1	1	3
1985	Mujer	Técnico / Tecnológico	Estrato 3	Colombia	Bogotá D.C.	Bogota	8542	J		Confianza	1.00	No	4	3	3	4	3	4	3	3	3	3	4	3	4	3	4	3	4	3	4	0	0	0	0					1	1		1	3	4	4	1	1	4
2000	Hombre	Técnico / Tecnológico	Estrato 5	Australia	Bogotá D.C.	Bogotá D.C.	2513	Y		Confianza	0.50	No	3	3	3	3	3	2	3	3	3	3	3	3	3	3	3	3	3	3	3	1	0	1	1			1			1		1	4	3	3	1	1	3
2004	Mujer	Bachillerato	Estrato 2	Colombia	Bogotá D.C.	Bogotá D.C.	0327	D				No	1	1	1	2	2	1	2	2	2	2	1	2	2	2	1	2	1	2	2	0	0	0	0	1			1	1				2	2	2	0	0	3
2000	Mujer	Bachillerato	Estrato 3	Colombia	Boyacá	Aquitania	2541	G		Deshumanización	2.33	No	3	3	3	3	3	3	3	3	3	3	3	2	3	3	3	3	3	3	3	1	0	1	1				1		1		1	2	2	3	1	1	2
1977	Hombre	Técnico / Tecnológico	Estrato 3	Colombia	Cundinamarca	Funza	9854	H		Discriminización		Sí	1	2	2	2	3	2	2	2	1	2	2	3	2	2	3	1	4	1	2	1	0	1	0	1	1					1		4	4	3	1	0	2
2000	Hombre	Técnico / Tecnológico	Estrato 4	Colombia	Bogotá D.C.	Bogotá D.C.	3333	K				No	3	3	3	3	4	4	3	3	3	3	3	3	3	3	3	3	4	3	3	1	0	1	1				1	1		1		3	3	3	1	1	3
1995	Hombre	Primaria	Estrato 1	Colombia	Bogotá D.C.	Bogotá D.C.	5786	T		Tolerancia a la ambigüedad	4.10	No	3	4	4	5	5	5	5	3	5	4	3	4	1	5	5	5	5	4	1	1	0	1	0	1					1		1	4	4	5	1	1	4
1989	Hombre	Técnico / Tecnológico	Estrato 3	Colombia	Bogotá D.C.	Bogota	9929	M		Deshumanización	5	No	3	4	4	4	3	4	3	3	3	4	3	3	3	4	4	3	4	3	3	0	0	0	0					1	1		1	4	4	4	1	1	4
2004	Mujer	Bachillerato	Estrato 2	Colombia	Boyacá	Sogamoso	2017	M		Tolerancia a la ambigüedad	2.60	No	1	1	3	4	3	2	2	3	3	2	2	4	1	1	1	2	3	1	2	1	1	1	1	1						1	1	3	4	3	1	1	2
2000	Hombre	Técnico / Tecnológico	Estrato 1	Anguilla	Boyacá	Berbeo	3652	J				No	3	3	3	3	3	3	3	3	3	3	3	3	3	3	3	3	3	3	3	1	0	1	1	1		1				1		3	3	3	1	1	3
1985	Mujer	Posgrado	Estrato 4	Colombia	Bogotá D.C.	Bogotá D.C.	6954	T				No	1	3	4	2	4	1	2	1	1	2	3	3	1	1	1	2	5	1	3	1	0	1	0	1		1					1	3	4	2	1	0	2
1994	Hombre	Primaria	Estrato 1	Colombia	Bogotá D.C.	Bogotá D.C.	7483	D				No	2	4	2	4	4	5	3	1	4	3	5	3	1	3	5	4	2	4	3	1	1	1	1	1	1	1						5	4	5	1	1	5
1996	Mujer	Técnico / Tecnológico	Estrato 2	Colombia	Bogotá D.C.	Bogotá D.C.	1302	P		Discriminización		Sí	3	3	3	1	3	1	3	3	4	3	4	2	3	1	3	3	3	3	4	0	0	1	0			1	1		1			4	4	3	0	1	1
1993	Mujer	Primaria	Estrato 3	Colombia	Bogotá D.C.	Bogotá D.C.	2356	G				No	3	5	4	4	5	4	4	5	5	3	4	4	5	2	5	4	3	4	4	1	1	1	0	1		1				1		4	5	2	1	1	1
1999	Hombre	Bachillerato	Estrato 2	Colombia	Bogotá D.C.	Bogotá D.C.	5410	P		Deshumanización	4.33	Sí	4	4	4	4	2	4	3	4	4	3	3	4	3	4	3	3	3	3	4	0	0	0	0					1	1	1		4	4	3	1	1	4
1996	Hombre	Primaria	Estrato 3	Colombia	Bogotá D.C.	Bogotá D.C.	9863	B		Tolerancia a la ambigüedad	4.00	No	5	1	4	4	1	2	5	5	4	1	3	4	4	1	4	1	4	5	2	1	1	1	1		1		1				1	5	4	5	1	1	4
1994	Mujer	Bachillerato	Estrato 2	Colombia	Cundinamarca	Gachetá	1498	L				No	5	3	2	4	2	3	2	3	3	2	3	2	2	2	2	3	2	3	2	1	1	1	1	1		1	1					5	5	5	0	1	2
1992	Hombre	Bachillerato	Estrato 2	Colombia	Bogotá D.C.	Bogotá D.C.	2453	K				No	5	4	1	5	3	5	1	3	4	4	3	5	5	2	5	5	5	5	5	1	1	1	0			1			1		1	3	3	3	1	1	3
2003	Hombre	Técnico / Tecnológico	Estrato 1	Colombia	Atlántico	Barranquilla	4087	M		Confianza		Sí	1	1	3	4	2	1	2	4	1	2	4	3	1	3	1	1	2	1	1	1	1	1	1			1				1	1	4	4	3	1	0	4
1996	Mujer	Técnico / Tecnológico	Estrato 2	Colombia	Bogotá D.C.	Bogotá D.C.	1302	P		Discriminización	0.3	No	3	2	4	4	3	3	3	3	3	2	1	4	4	3	3	2	3	3	3	1	0	0	1			1	1		1			5	3	1	0	1	1
1996	Mujer	Técnico / Tecnológico	Estrato 2	Colombia	Bogotá D.C.	Bogotá D.C.	1302	P				No	3	3	1	1	4	1	3	4	2	3	4	2	1	1	1	3	3	1	1	0	0	0	0	1	1			1				1	1	1	0	1	4
1995	Hombre	Primaria	Estrato 4	Colombia	Bogotá D.C.	Bogotá D.C.	1236	J		Discriminización	0.7	Sí	5	5	5	4	4	2	4	5	5	5	5	2	4	4	3	3	4	3	3	0	1	1	1	1			1			1		2	3	5	1	1	4
1996	Mujer	Técnico / Tecnológico	Estrato 2	Colombia	Bogotá D.C.	Bogotá D.C.	1302	P				No	3	4	3	2	3	3	4	4	3	4	4	3	3	5	1	3	1	2	3	1	0	1	0		1					1	1	1	1	1	1	1	4
1969	Hombre	Primaria	Estrato 2	Colombia	Bogotá D.C.	Bogotá D.C.	9159	B		Tolerancia a la ambigüedad	3.00	No	3	4	4	3	3	2	3	4	4	3	3	2	2	4	4	3	2	3	3	0	0	0	0	1				1		1		3	3	2	1	1	2
1996	Mujer	Técnico / Tecnológico	Estrato 2	Colombia	Bogotá D.C.	Bogotá D.C.	1302	P		Tolerancia a la ambigüedad	2.10	No	2	3	4	4	3	4	2	4	1	4	4	3	4	4	4	3	3	3	4	1	1	0	0				1	1			1	1	1	1	0	1	1
1996	Mujer	Técnico / Tecnológico	Estrato 2	Colombia	Bogotá D.C.	Bogotá D.C.	1302	P		Tolerancia a la ambigüedad	1.80	No	4	4	3	3	3	3	4	4	2	3	2	3	3	4	4	2	4	3	3	0	0	0	0				1	1	1			1	3	2	0	1	1
1999	Hombre	Primaria	Estrato 2	Colombia	Bogotá D.C.	Bogotá D.C.	9159	B		Tolerancia a la ambigüedad	3.10	Sí	3	2	3	3	2	3	3	3	4	1	3	2	4	2	2	2	2	2	2	0	0	0	0					1		1	1	3	4	3	0	0	2
2003	Mujer	Bachillerato	Estrato 2	Colombia	Atlántico	Barranquilla	4505	B				No	1	1	1	4	1	1	2	3	1	1	3	3	1	2	1	2	4	1	1	1	1	1	0	1			1			1		3	3	3	0	1	2
2000	Mujer	Bachillerato	Estrato 3	Colombia	Atlántico	Barranquilla	8065	R				No	1	2	1	2	1	1	1	2	1	1	1	3	1	3	1	1	2	1	2	1	1	1	1	1						1	1	2	3	3	1	1	2
2003	Hombre	Bachillerato	Estrato 2	Colombia	Atlántico	Soledad	1541	M		Tolerancia a la ambigüedad		Sí	1	1	1	4	1	1	1	1	1	1	1	1	1	2	1	1	3	1	2	1	1	0	0		1		1		1			3	3	4	1	1	2
2001	Mujer	Bachillerato	Estrato 1	Colombia	Atlántico	Soledad	4045	S		Confianza	0.88	No	1	2	5	4	3	1	1	1	1	1	1	3	1	1	3	1	4	1	3	1	1	1	1	1						1	1	1	3	3	1	1	1
2003	Hombre	Bachillerato	Estrato 1	Colombia	Atlántico	Barranquilla	4737	C		Tolerancia a la ambigüedad	3.00	No	1	2	5	3	3	2	2	3	3	4	2	2	1	1	1	2	4	4	4	1	1	1	1						1	1	1	3	4	1	1	1	2
1990	Hombre	Técnico / Tecnológico	Estrato 2	Colombia	Antioquia	Medellín	3805	Z		Tolerancia a la ambigüedad	3.40	Sí	2	5	2	2	4	4	4	1	4	4	4	5	3	3	3	2	4	3	4	1	0	1	0	1	1						1	3	2	3	1	1	2
2002	Hombre	Bachillerato	Estrato 2	Colombia	Atlántico	Barranquilla	4849	G		Tolerancia a la ambigüedad		Sí	1	1	4	2	3	3	1	1	1	1	1	1	1	2	1	1	1	1	2	1	0	1	1	1				1			1	3	2	2	1	1	2
2002	Mujer	Bachillerato	Estrato 1	Colombia	Sucre	Corozal	0010	K		Deshumanización	1	No	1	1	2	5	1	1	5	1	1	1	1	1	2	3	2	3	5	2	5	1	1	1	1	1						1	1	3	3	3	1	1	1
2003	Hombre	Técnico / Tecnológico	Estrato 1	Colombia	Atlántico	Barranquilla	4737	C		Discriminización	0.6666666666666666	No	4	2	5	4	3	5	3	2	1	4	5	2	4	3	3	4	4	2	4	1	0	1	1	1		1			1			4	4	5	1	0	1
2003	Hombre	Técnico / Tecnológico	Estrato 1	Colombia	Atlántico	Barranquilla	4087	M				No	2	3	3	3	3	3	3	3	3	2	3	3	3	2	3	2	3	2	2	1	1	1	1		1	1			1			3	3	4	1	1	3
2000	Mujer	Bachillerato	Estrato 2	Colombia	Bolívar	Cartagena	4771	R		Confianza		Sí	2	2	3	3	3	3	4	4	3	3	4	2	3	3	3	2	3	3	3	1	0	1	0		1					1	1	4	3	3	1	1	3
1996	Mujer	Título universitario	Estrato 2	Colombia	Bogotá D.C.	Bogotá D.C.	8324	R		Discriminización	0.6666666666666666	No	4	4	3	5	5	3	4	2	3	4	3	3	4	4	4	3	4	3	3	0	1	1	1			1	1		1			2	4	3	1	1	4
1992	Hombre	Primaria	Estrato 3	Colombia	Caldas	Belalcázar	8267	J				No	3	4	4	4	2	4	4	3	3	3	3	4	4	4	4	4	2	2	4	1	1	0	0			1			1	1		4	3	3	1	1	1
1965	Mujer	Bachillerato	Estrato 2	Zimbabue	Atlántico	Soledad Atlántico.	5591	B				No	3	1	1	5	3	1	4	1	1	3	5	3	5	1	2	1	5	3	5	0	0	1	1	1			1			1		5	3	3	0	1	3
1991	Mujer	Técnico / Tecnológico	Estrato 3	Colombia	Bogotá D.C.	Bogotá D.C.	7840	A				No	2	3	3	2	2	2	2	3	2	2	2	2	2	2	2	2	5	5	5	1	1	1	1	1	1				1			2	3	4	1	1	4
2003	Hombre	Bachillerato	Estrato 1	Colombia	Atlántico	Barranquilla	3548	S		Tolerancia a la ambigüedad	2.90	Sí	2	3	3	4	2	3	2	2	3	2	3	2	3	3	1	2	4	1	3	1	1	1	0						1	1	1	2	3	3	1	1	3
1999	Hombre	Primaria	Estrato 1	Colombia	Bogotá D.C.	Bogotá D.C.	9159	B		Deshumanización	3	No	3	3	3	3	3	3	3	3	3	3	3	3	3	3	3	3	3	3	3	0	0	0	0	1	1						1	3	3	2	0	0	3
1995	Hombre	Técnico / Tecnológico	Estrato 1	Colombia	Bogotá D.C.	Bogotá D.C.	8236	D		Tolerancia a la ambigüedad	3.40	Sí	1	1	5	5	1	1	1	2	1	1	1	1	1	5	1	5	5	1	5	1	0	1	0				1		1	1		3	3	3	0	1	3
1998	Mujer	Bachillerato	Estrato 2	Colombia	Atlántico	Barranquilla	6549	A				No	1	1	3	4	3	2	2	4	2	1	2	4	1	1	1	1	3	1	4	1	1	1	1	1					1	1		3	1	2	0	1	3
2003	Mujer	Bachillerato	Estrato 1	Colombia	Atlántico	Galapa	0065	R		Discriminización	0.6	Sí	3	1	2	2	2	1	2	1	2	2	1	1	1	1	1	1	1	1	2	1	1	1	0		1	1			1			4	3	3	1	1	2
1991	Mujer	Técnico / Tecnológico	Estrato 3	Colombia	Bogotá D.C.	Bogotá D.C.	7840	A		Deshumanización	5	Sí	3	3	3	3	3	3	3	3	3	3	3	3	3	2	3	2	3	3	2	1	1	1	1	1						1	1	2	2	2	0	1	1
2004	Mujer	Bachillerato	Estrato 2	Colombia	Cundinamarca	Fusagasugá	0703	A		Confianza	0.13	Sí	3	3	3	3	3	4	3	3	3	3	3	3	3	3	3	3	3	3	3	1	0	0	0		1		1	1				3	4	3	0	0	2
1998	Mujer	Técnico / Tecnológico	Estrato 2	Colombia	Atlántico	Barranquilla	0222	T		Deshumanización	2.33	No	1	1	4	5	5	1	4	1	1	1	2	3	1	2	1	1	5	1	3	1	1	1	1	1		1				1		1	4	2	1	1	2
2001	Hombre	Técnico / Tecnológico	Estrato 2	Colombia	Bogotá D.C.	Bogotá D.C.	5519	V		Discriminización	0.6333333333333333	Sí	3	3	2	4	3	1	2	2	2	1	3	1	1	2	4	1	3	2	3	1	1	1	1	1					1	1		1	3	2	1	1	3
2004	Hombre	Bachillerato	Estrato 3	Colombia	Atlántico	Barranquilla	3227	B		Tolerancia a la ambigüedad		Sí	1	1	4	5	2	4	5	4	2	2	1	2	4	3	5	3	4	1	1	0	1	1	0	1			1			1		1	1	1	1	1	1
1999	Mujer	Título universitario	Estrato 2	Colombia	Atlántico	Barranquilla	1234	P		Confianza	0.88	No	1	1	5	5	3	2	5	1	1	1	1	3	1	1	1	1	5	1	5	0	0	1	1				1			1	1	3	4	4	1	1	3
1987	Hombre	Técnico / Tecnológico	Estrato 4	Colombia	Santander	Floridablanca	9055	D		Deshumanización	4.33	Sí	1	3	3	3	3	1	2	4	3	1	4	3	2	3	2	3	4	2	4	1	1	1	1	1						1	1	4	3	3	1	1	3
2004	Mujer	Bachillerato	Estrato 2	Colombia	Bolívar	Cartagena	2580	P		Tolerancia a la ambigüedad		Sí	1	2	3	2	3	2	2	3	3	2	4	3	2	2	3	3	3	3	2	0	0	1	0	1			1				1	4	4	4	1	1	3
2004	Hombre	Bachillerato	Estrato 3	Colombia	Atlántico	Barranquilla	3227	B		Confianza	0.50	No	1	1	2	5	4	3	4	3	4	4	5	2	2	4	2	2	3	5	2	1	0	1	0	1	1		1					5	2	5	1	0	3
2002	Hombre	Técnico / Tecnológico	Estrato 2	Colombia	Bolívar	Cartagena	1258	A				No	3	4	3	2	2	2	3	2	3	2	3	3	3	4	2	2	4	2	2	1	0	1	0		1		1	1				4	4	3	1	1	3
2004	Hombre	Bachillerato	Estrato 2	Colombia	Bolívar	Cartagena	3690	J				No	3	2	2	4	3	3	2	2	2	2	2	2	2	3	4	2	3	2	3	1	0	1	0	1	1						1	3	3	3	1	1	3
2004	Mujer	Bachillerato	Estrato 1	Colombia	Córdoba	San Andrés Sotavento	8366	R		Tolerancia a la ambigüedad	3.40	Sí	1	1	3	3	1	1	3	1	3	3	1	3	5	3	3	1	1	1	3	1	1	1	1					1	1		1	3	3	3	0	1	1
2003	Mujer	Técnico / Tecnológico	Estrato 2	Colombia	Bolívar	Cartagena	3570	W		Deshumanización	5	No	2	2	3	3	3	3	3	2	2	2	3	3	2	2	2	3	3	2	2	1	0	1	0	1		1					1	3	3	4	0	1	2
1997	Mujer	Bachillerato	Estrato 3	Colombia	Atlántico	Barranquilla	6808	S		Deshumanización	5	Sí	1	1	5	1	4	1	1	1	1	1	3	3	1	1	1	1	5	1	4	1	1	1	1			1	1				1	3	3	4	1	1	2
1999	Hombre	Técnico / Tecnológico	Estrato 3	Colombia	Atlántico	Barranquilla	4567	S				No	1	2	5	1	4	1	1	1	1	1	3	4	1	2	1	1	5	1	4	1	1	1	1	1			1			1		4	4	4	1	1	2
2000	Mujer	Técnico / Tecnológico	Estrato 3	Colombia	Cundinamarca	Chía	5810	Á		Discriminización	0.43333333333333335	No	1	1	1	1	1	1	1	1	1	1	1	1	1	1	1	1	1	1	1	0	0	1	1	1	1					1		3	1	2	0	1	3
2001	Mujer	Posgrado	Estrato 3	Colombia	Bogotá D.C.	Bogotá D.C.	2351	R		Discriminización		Sí	4	3	3	3	3	2	3	3	3	3	3	3	3	3	3	3	3	2	3	1	0	0	0	1		1				1		3	3	3	1	1	1
1993	Mujer	Título universitario	Estrato 3	Colombia	Cundinamarca	Madrid	1005	B				No	3	4	4	5	3	4	4	4	4	3	5	4	3	3	4	4	3	4	4	0	0	1	1	1				1			1	4	5	5	1	1	2
1984	Hombre	Posgrado	Estrato 3	Colombia	Bogotá D.C.	Bogotá D.C.	9998	G	pierre.gerstle@yahoo.fr	Confianza	1.00	No	1	3	1	1	4	1	1	2	1	1	4	4	1	3	1	4	2	1	3	1	0	0	0		1					1	1	2	3	2	1	0	5
1996	Mujer	Técnico / Tecnológico	Estrato 1	Colombia	Bogotá D.C.	Bogotá D.C.	2523	L				No	5	5	5	5	4	5	4	5	5	5	5	5	5	5	5	5	5	5	5	1	1	1	1		1	1			1			5	1	5	1	1	3
1995	Hombre	Técnico / Tecnológico	Estrato 3	Colombia	Bogotá D.C.	Bogotá D.C.	2354	H		Tolerancia a la ambigüedad	4.20	No	5	5	3	5	3	5	5	5	5	5	5	4	4	5	5	5	5	5	5	1	1	1	1		1				1		1	4	4	5	1	1	5
2000	Mujer	Bachillerato	Estrato 2	Colombia	Bogotá D.C.	Bogotá D.C.	3378	K		Deshumanización	3	No	5	5	5	5	5	5	5	5	5	5	5	5	5	5	5	5	5	5	5	1	1	1	1		1					1	1	5	5	5	1	1	5
1996	Mujer	Técnico / Tecnológico	Estrato 2	Colombia	Bogotá D.C.	Bogotá D.C.	1302	P		Tolerancia a la ambigüedad	1.80	No	4	2	4	2	3	3	1	3	4	3	3	2	3	3	2	4	3	2	4	1	0	0	0			1	1			1		1	1	1	0	1	1
1996	Mujer	Técnico / Tecnológico	Estrato 2	Colombia	Bogotá D.C.	Bogotá D.C.	1302	P				No	4	3	2	3	2	4	4	4	4	4	3	3	2	3	3	3	1	4	3	0	0	0	0			1		1			1	2	1	1	0	1	1
1988	Hombre	Título universitario	Estrato 3	Colombia	Bogotá D.C.	Bogota	8560	B		Deshumanización		Sí	3	3	4	2	2	3	3	4	3	3	3	2	2	3	3	2	3	2	3	0	0	1	1					1	1		1	3	4	3	1	1	3
1996	Mujer	Técnico / Tecnológico	Estrato 2	Colombia	Bogotá D.C.	Bogotá D.C.	1302	P		Tolerancia a la ambigüedad	1.80	No	4	2	2	3	2	3	3	3	4	3	2	3	4	4	5	4	3	4	3	1	1	1	0	1	1			1				1	2	2	0	1	1
1996	Mujer	Técnico / Tecnológico	Estrato 2	Colombia	Bogotá D.C.	Bogotá D.C.	1302	P		Discriminización	0.3333333333333333	No	3	3	4	3	3	2	2	3	3	4	3	3	4	3	4	4	3	2	3	0	0	0	0		1	1					1	3	3	4	0	1	1
2001	Hombre	Bachillerato	Estrato 2	Colombia	Bogotá D.C.	Bogotá D.C.	1569	P		Discriminización	0.8	No	4	4	3	4	4	3	2	3	4	4	2	3	2	2	3	2	4	3	2	0	0	0	0	1		1					1	1	1	1	0	1	1
2001	Mujer	Bachillerato	Estrato 2	Colombia	Bogotá D.C.	Bogotá D.C.	1569	P		Confianza	0.88	No	4	2	5	4	3	3	3	2	4	3	2	3	4	3	2	4	3	4	3	0	0	0	0		1				1	1		1	1	1	0	1	1
1967	Mujer	Bachillerato	Estrato 2	Colombia	Bogotá D.C.	Bogotá D.C.	6444	L		Discriminización	0.8666666666666667	No	3	2	3	3	4	4	3	3	3	4	3	2	4	4	3	4	4	3	2	0	0	0	0	1		1				1		4	2	2	1	0	1
1997	Hombre	Bachillerato	Estrato 2	Colombia	Bogotá D.C.	Bogotá D.C.	8696	P				No	3	3	2	3	4	2	2	4	3	3	3	3	4	3	2	4	4	4	3	0	0	0	0	1		1			1			1	3	2	0	1	2
1997	Hombre	Bachillerato	Estrato 2	Colombia	Bogotá D.C.	Bogotá D.C.	8696	P				No	2	2	4	4	3	3	2	4	3	3	3	4	3	3	4	3	4	4	2	0	0	0	0			1	1	1				1	1	2	0	0	1
1997	Hombre	Bachillerato	Estrato 2	Colombia	Bogotá D.C.	Bogotá D.C.	8696	P		Deshumanización	2.33	No	2	3	3	4	4	3	4	4	3	4	4	4	4	3	3	4	3	3	3	0	0	0	0		1		1				1	3	2	4	1	1	3
1997	Hombre	Técnico / Tecnológico	Estrato 2	Colombia	Bogotá D.C.	Bogotá D.C.	8696	P				No	3	2	4	4	4	2	4	3	3	3	3	4	4	3	2	3	3	2	4	1	0	1	0	1		1		1				1	1	1	0	1	1
1997	Hombre	Bachillerato	Estrato 2	Colombia	Bogotá D.C.	Bogotá D.C.	8696	P				No	3	3	4	3	3	3	2	4	4	5	4	3	3	3	4	4	2	3	4	0	0	0	0	1		1			1			1	3	2	0	1	1
1997	Hombre	Bachillerato	Estrato 2	Colombia	Bogotá D.C.	Bogotá D.C.	8696	P				No	4	4	3	4	2	2	2	3	2	3	4	3	3	2	4	4	3	3	4	0	0	0	0			1	1	1				2	1	1	0	1	2
1997	Hombre	Bachillerato	Estrato 2	Colombia	Bogotá D.C.	Bogotá D.C.	8696	P				No	2	4	4	2	3	4	2	3	4	2	3	3	4	3	2	4	3	3	4	0	0	0	0				1	1		1		1	1	1	0	0	2
1986	Hombre	Posgrado	Estrato 4	Colombia	Antioquia	Sabaneta	7248	A	juliandavid8920@gmail.com			No	1	2	1	1	1	1	1	2	1	1	3	3	1	3	1	1	1	1	2	1	1	1	1	1						1	1	4	3	4	1	1	2
1970	Mujer	Primaria	Estrato 2	Colombia	Bogotá D.C.	Bogotá D.C.	5425	C		Tolerancia a la ambigüedad	3.00	No	3	2	2	2	5	3	3	2	3	3	3	3	2	3	2	3	3	3	3	1	1	1	1					1	1		1	2	2	3	0	0	2
1992	Mujer	Título universitario	Estrato 3	Colombia	Bogotá D.C.	Bogotá D.C.	8952	7		Tolerancia a la ambigüedad		Sí	3	2	1	1	1	2	2	1	1	2	1	1	1	1	1	1	1	2	1	1	1	1	1		1			1	1			5	4	5	1	1	5
1984	Mujer	Posgrado	Estrato 4	Colombia	Cundinamarca	Anapoima	6163	C				No	1	3	4	2	3	2	1	4	3	3	3	1	1	1	1	3	5	1	4	1	1	1	1					1	1		1	4	4	4	1	0	4
2000	Hombre	Bachillerato	Estrato 1	Colombia	Magdalena	Santa Marta	6643	S				No	1	1	2	3	2	1	1	1	1	1	3	1	1	1	2	1	1	1	3	1	0	1	1		1	1		1				3	3	3	1	0	3
2000	Hombre	Bachillerato	Estrato 1	Colombia	Magdalena	Santa Marta	6643	S		Confianza	1.00	Sí	3	3	3	3	3	3	3	3	3	3	3	3	3	3	3	3	3	3	3	1	1	1	0			1	1		1			3	3	3	1	0	3
1995	Hombre	Técnico / Tecnológico	Estrato 2	Colombia	Bogotá D.C.	Bogotá D.C.	0110	L				No	1	3	4	4	3	1	3	2	1	1	1	2	3	2	3	2	2	1	1	1	1	1	1		1		1			1		2	3	3	0	0	2
1982	Hombre	Bachillerato	Estrato 2	Colombia	Bogotá D.C.	Bogotá D.C.	2354	S		Deshumanización	3	No	4	4	3	3	4	3	3	3	4	4	3	4	4	4	4	4	4	3	4	1	0	0	0	1			1	1				3	3	4	0	0	5
1996	Mujer	Técnico / Tecnológico	Estrato 2	Colombia	Santander	Floridablanca	3057	A				No	3	3	4	4	1	1	1	4	1	3	1	3	2	3	1	1	4	1	4	1	1	0	0		1				1	1		4	4	5	0	1	1
1993	Hombre	Técnico / Tecnológico	Estrato 2	Colombia	Cundinamarca	Fusagasugá	4048	G		Discriminización	0.3333333333333333	Sí	1	1	3	1	1	1	2	1	1	1	3	1	1	1	1	1	1	1	4	0	1	1	1	1				1			1	3	4	3	1	1	3
2000	Mujer	Técnico / Tecnológico	Estrato 3	Colombia	Santander	Barbosa	2216	R				No	1	3	2	4	1	2	2	3	1	1	3	3	1	2	3	1	4	3	4	1	0	1	0	1						1	1	3	3	2	1	1	2
1995	Hombre	Técnico / Tecnológico	Estrato 3	Colombia	Bogotá D.C.	Bogotá D.C.	8547	M				No	3	4	4	4	3	3	4	4	4	3	4	3	4	3	4	4	4	4	4	0	0	1	1					1	1		1	4	3	4	1	1	4
1999	Mujer	Técnico / Tecnológico	Estrato 3	Colombia	Santander	Bucaramanga	0278	R		Tolerancia a la ambigüedad	3.30	No	2	4	5	3	5	2	3	3	3	1	2	1	4	3	3	5	3	3	3	1	0	0	0					1		1	1	3	2	3	1	1	2
1977	Hombre	Bachillerato	Estrato 3	Colombia	Valle del Cauca	Cali	6336	L				No	4	3	2	4	5	3	4	4	4	3	1	4	3	4	4	5	3	4	4	1	0	0	1	1		1				1		4	4	1	1	1	1
1996	Mujer	Bachillerato	Estrato 2	Colombia	Bogotá D.C.	Bogotá D.C.	3190	A				No	3	3	3	3	3	4	3	3	3	3	3	3	3	3	3	3	3	3	3	1	1	1	1				1		1		1	3	3	3	1	1	3
1997	Mujer	Técnico / Tecnológico	Estrato 2	Colombia	Bogotá D.C.	Bogotá D.C.	8696	P		Tolerancia a la ambigüedad	1.80	No	2	5	3	3	3	2	4	3	4	2	3	3	4	4	4	3	3	3	4	0	0	0	0	1		1					1	2	2	2	0	1	1
1967	Mujer	Título universitario	Estrato 6	Colombia	Santander	Floridablanca	6235	C				No	1	5	1	1	4	5	1	1	5	1	3	1	1	1	1	1	1	1	4	1	1	1	0		1			1			1	5	3	3	1	1	1
1977	Hombre	Posgrado	Estrato 5	Colombia	Bogotá D.C.	Bogotá D.C.	1502	G	gardiolcarvajal@gmail.com	Confianza	0.88	No	1	5	1	2	3	4	1	1	5	4	2	1	3	1	1	1	3	1	3	1	1	1	1			1		1			1	4	4	4	1	1	1
1983	Mujer	Técnico / Tecnológico	Estrato 4	Colombia	Quindío	Armenia	1234	A				No	1	4	3	1	4	4	1	2	4	3	3	2	2	2	1	3	4	2	2	1	1	1	1		1			1			1	4	4	5	1	1	2
1983	Mujer	Posgrado	Estrato 6	Colombia	Bogotá D.C.	Bogotá D.C.	1234	L	robayorocio42@gmail.com			No	1	5	4	1	3	4	1	1	4	3	3	3	1	2	1	2	2	1	4	1	1	1	1			1		1			1	3	2	1	1	1	2
1996	Mujer	Técnico / Tecnológico	Estrato 2	Colombia	Bogotá D.C.	Bogotá D.C.	1302	P		Confianza	1.00	No	5	2	4	3	4	3	3	2	4	3	3	2	2	4	4	3	3	2	3	1	0	0	0			1	1		1			1	2	1	0	1	1
1991	Mujer	Técnico / Tecnológico	Estrato 3	Colombia	Cundinamarca	Fusagasugá	4746	C		Confianza		Sí	1	1	1	1	5	4	1	1	1	1	1	3	1	1	1	1	5	1	4	1	1	0	0	1						1	1	4	4	4	0	1	5
1953	Hombre	Bachillerato	Estrato 1	Colombia	Tolima	Ibagué	4814	B		Confianza	0.63	Sí	1	3	1	1	1	3	1	1	3	1	1	1	1	1	1	1	3	1	1	1	1	1	1		1	1					1	5	5	5	1	0	1
1974	Mujer	Posgrado	Estrato 6	Colombia	Valle del Cauca	Cali	4075	S		Deshumanización	1	Sí	2	2	2	1	1	2	1	1	5	1	2	1	1	1	2	1	1	2	4	1	1	1	1		1	1					1	4	2	2	1	1	1
1971	Mujer	Posgrado	Estrato 4	Colombia	Bogotá D.C.	Bogotá D.C.	2006	C		Tolerancia a la ambigüedad		Sí	1	3	2	1	1	4	1	1	4	3	1	1	1	1	2	1	2	2	2	1	1	1	1		1	1					1	3	3	2	0	1	1
1961	Hombre	Título universitario	Estrato 4	Colombia	Bogotá D.C.	Bogotá D.C.	0440	O	bernotal@gmail.com	Tolerancia a la ambigüedad	3.70	Sí	1	5	1	1	4	4	1	2	4	3	3	2	2	2	1	3	2	1	4	1	0	1	0		1		1				1	4	4	4	1	1	3
1961	Hombre	Título universitario	Estrato 4	Colombia	Bogotá D.C.	Bogotá D.C.	5434	R	argeophysical@yahoo.com	Discriminización	0.26666666666666666	Sí	1	1	5	1	1	1	1	1	1	1	5	1	1	1	1	1	1	1	5	1	0	1	0			1		1			1	4	4	4	1	1	3
1961	Hombre	Posgrado	Estrato 4	Colombia	Bogotá D.C.	Bogotá D.C.	0641	O		Discriminización	0.23333333333333334	Sí	1	5	1	1	5	5	1	1	5	5	1	5	1	1	1	1	1	5	2	0	0	1	1	1				1			1	3	3	3	1	1	1
1984	Hombre	Técnico / Tecnológico	Estrato 4	Colombia	Valle del Cauca	Cali	1235	P				No	2	2	2	3	3	3	2	2	4	2	2	2	2	3	2	2	5	2	4	1	0	1	0	1						1	1	3	3	3	0	1	2
1979	Mujer	Técnico / Tecnológico	Estrato 2	Colombia	Cundinamarca	bogota	8861	N		Confianza	0.88	No	2	2	1	1	2	1	1	1	2	1	1	1	1	1	1	3	3	1	2	1	0	1	0		1	1	1					1	3	2	1	1	1
2000	Mujer	Título universitario	Estrato 3	Colombia	Bogotá D.C.	Bogotá D.C.	7463	A				No	2	3	3	2	4	3	2	3	3	3	2	2	3	2	2	4	2	3	2	1	1	1	1	1		1	1					2	1	1	1	1	3
1970	Mujer	Título universitario	Estrato 5	Colombia	Bogotá D.C.	Bogotá D.C.	6098	S		Deshumanización		Sí	1	5	1	1	5	5	1	1	5	5	5	1	1	1	1	5	2	1	4	0	1	0	0			1		1			1	5	5	3	1	1	1
1980	Mujer	Técnico / Tecnológico	Estrato 3	Colombia	Valle del Cauca	Cali	3557	S				No	2	4	2	1	4	3	3	1	4	4	3	3	4	2	3	1	3	3	4	1	0	1	0		1			1			1	3	3	3	1	1	2
1979	Hombre	Título universitario	Estrato 3	Colombia	Valle del Cauca	Cali	9589	U				No	1	1	1	1	1	1	1	1	1	1	1	1	1	1	1	1	1	1	1	1	1	1	1		1	1		1				2	2	2	1	1	2
1955	Mujer	Título universitario	Estrato 3	Colombia	Bogotá D.C.	Bogotá D.C.	3580	D		Confianza	0.75	Sí	1	5	1	1	5	5	1	1	5	5	1	1	1	1	1	1	5	1	5	1	1	1	1		1	1					1	5	5	5	1	0	1
1976	Hombre	Técnico / Tecnológico	Estrato 2	Colombia	Cesar	Valledupar	2043	M		Tolerancia a la ambigüedad	3.60	No	1	5	4	1	5	5	1	1	5	2	3	2	3	1	3	3	3	3	4	1	1	1	0			1		1			1	4	4	4	1	1	2
1971	Mujer	Posgrado	Estrato 6	Colombia	Atlántico	Barranquilla	0646	T	anatosan@gmail.com	Confianza	0.50	Sí	3	3	3	3	3	3	3	3	3	3	3	3	3	3	3	3	3	3	3	1	1	1	0		1				1		1	4	4	3	1	0	3
1955	Hombre	Título universitario	Estrato 3	Colombia	Bogotá D.C.	Bogotá D.C.	3604	L	flombana2@gmail.com	Deshumanización	2	No	1	4	2	2	2	5	1	1	4	1	3	3	1	2	3	2	3	3	4	1	1	0	0	1		1		1				3	3	3	0	1	1
1996	Mujer	Primaria	Estrato 1	Colombia	Atlántico	Barranquilla	7721	R		Discriminización	0.8	No	4	2	3	2	2	2	2	2	2	4	2	2	2	4	2	4	4	2	3	1	1	1	1	1	1		1					4	5	4	0	0	4
1968	Hombre	Posgrado	Estrato 6	Colombia	Antioquia	Envigado	4794	S		Tolerancia a la ambigüedad	3.70	No	1	3	1	1	3	4	1	1	4	2	2	1	1	1	1	1	5	1	4	1	1	1	0		1	1		1				5	3	5	1	1	1
1993	Mujer	Técnico / Tecnológico	Estrato 2	Ecuador	Bogotá D.C.	Bogotá D.C.	8633	A		Tolerancia a la ambigüedad	4.20	No	4	3	4	4	2	5	2	2	5	3	5	5	3	4	3	4	4	4	3	1	1	0	1					1	1		1	4	4	3	1	1	4
1993	Mujer	Técnico / Tecnológico	Estrato 1	Samoa Americana	Bogotá D.C.	Bogotá D.C.	8656	A				No	5	5	5	5	4	5	5	5	5	5	5	5	5	5	5	5	5	5	5	1	1	1	1			1		1	1			5	3	4	1	1	5
1965	Hombre	Título universitario	Estrato 3	Colombia	Antioquia	Itagui	4919	T		Confianza	0.63	No	2	4	4	4	4	4	2	2	4	2	4	4	2	4	2	2	4	2	4	1	1	1	0			1		1			1	4	2	4	1	1	1
2000	Hombre	Bachillerato	Estrato 1	Argentina	Bolívar	Calamar	2588	T		Confianza	0.75	No	3	3	3	3	3	3	3	3	3	3	3	3	3	3	3	3	3	3	3	1	1	1	0			1	1		1			3	3	3	1	1	3
1996	Mujer	Técnico / Tecnológico	Estrato 2	Colombia	Bogotá D.C.	Bogotá D.C.	1302	P				No	3	3	3	4	3	4	3	4	4	3	3	5	2	3	3	4	2	4	4	0	0	0	0	1	1	1						1	3	2	0	1	1
1990	Mujer	Técnico / Tecnológico	Estrato 4	Colombia	Cundinamarca	Fusagasugá	8310	B		Confianza		Sí	1	4	2	4	5	4	1	1	1	4	1	1	5	1	2	1	1	1	4	0	0	0	1	1	1						1	5	5	5	1	1	5
1996	Mujer	Técnico / Tecnológico	Estrato 2	Colombia	Bogotá D.C.	Bogotá D.C.	1302	P		Discriminización	0.4	No	3	3	3	3	3	3	2	3	3	4	3	3	3	3	3	4	2	4	2	1	0	1	0					1		1	1	1	2	3	0	0	1
1967	Hombre	Posgrado	Estrato 3	Colombia	Bogotá D.C.	Bogotá D.C.	5410	R				No	1	4	1	2	4	4	1	1	3	1	1	1	1	1	1	2	4	1	3	1	1	1	1		1	1		1				2	2	2	1	0	2
1959	Hombre	Título universitario	Estrato 4	Colombia	Antioquia	Medellín	9891	V		Tolerancia a la ambigüedad	3.70	No	1	3	1	1	5	5	5	1	5	2	5	5	1	5	1	1	5	1	5	1	1	0	0		1			1			1	4	4	4	1	1	3
1995	Otro	Bachillerato	Estrato 2	Colombia	Bogotá D.C.	Bogotá D.C.	1236	V		Discriminización	0.8666666666666667	No	3	5	4	5	4	1	4	5	5	4	5	5	5	5	3	2	4	5	4	1	1	1	1	1	1	1						3	4	5	1	1	5
2000	Otro	Bachillerato	Estrato 2	Colombia	Bogotá D.C.	Bogotá D.C.	6584	T		Deshumanización		Sí	4	5	5	3	5	5	5	4	5	5	4	5	5	4	4	5	3	4	5	1	0	1	0	1		1				1		5	4	5	1	0	4
1973	Mujer	Posgrado	Estrato 6	Colombia	Antioquia	Medellín	4476	N		Tolerancia a la ambigüedad	3.70	Sí	2	4	2	2	5	4	1	2	4	4	2	4	4	3	3	3	2	2	4	1	0	1	0	1				1			1	4	4	4	1	1	2
1972	Mujer	Título universitario	Estrato 6	Colombia	Valle del Cauca	Cali	4655	C		Tolerancia a la ambigüedad		Sí	3	5	3	2	3	5	1	3	5	1	3	1	1	1	5	1	5	2	4	1	0	1	0				1	1	1			3	3	3	1	1	1
1996	Hombre	Título universitario	Estrato 4	Colombia	Bogotá D.C.	Bogotá D.C.	3698	R		Tolerancia a la ambigüedad		Sí	5	5	5	5	5	5	5	5	5	5	5	5	5	5	5	5	5	5	5	1	1	1	1			1				1	1	5	5	5	1	1	5
2000	Mujer	Bachillerato	Estrato 2	Colombia	Bogotá D.C.	Bogotá D.C.	9966	G		Tolerancia a la ambigüedad	3.90	Sí	5	3	3	3	3	5	3	3	3	5	3	3	3	3	3	3	3	3	3	1	1	1	1	1			1				1	3	3	3	0	1	3
1948	Mujer	Técnico / Tecnológico	Estrato 4	Colombia	Valle del Cauca	Yumbo	0503	B		Confianza	0.25	No	1	3	3	1	3	3	1	1	4	4	1	3	1	1	1	1	1	3	3	1	1	1	1		1	1					1	2	2	1	0	0	1
1999	Mujer	Título universitario	Estrato 1	Colombia	Cundinamarca	Fusagasugá	9993	B		Discriminización		Sí	1	1	1	1	1	1	1	1	1	1	1	1	1	1	1	1	1	1	1	0	0	1	1	1			1		1			4	4	4	1	1	4
2000	Hombre	Bachillerato	Estrato 3	Colombia	Bogotá D.C.	Bogotá D.C.	7420	D		Confianza	0.88	No	2	2	2	2	2	2	2	2	2	2	2	2	2	2	2	2	2	2	2	0	1	0	0	1	1		1					4	2	3	0	1	1
2000	Mujer	Técnico / Tecnológico	Estrato 2	Colombia	Bogotá D.C.	Bogotá D.C.	5243	C		Deshumanización	3.67	Sí	4	4	2	4	5	5	3	2	4	4	5	5	5	4	4	5	5	4	5	0	0	1	1	1		1	1					5	5	5	1	1	2
1985	Otro	Bachillerato	Estrato 2	Colombia	Tolima	Ibagué	6197	S		Tolerancia a la ambigüedad		Sí	4	4	4	4	4	4	5	4	4	4	4	4	4	4	4	4	5	4	4	1	1	1	1		1		1			1		4	3	4	1	1	4
1975	Mujer	Técnico / Tecnológico	Estrato 4	México	Bogotá D.C.	Bogotá D.C.	2499	R				No	1	2	4	3	4	1	3	2	1	3	1	3	1	2	4	1	4	1	4	1	1	1	1					1	1		1	4	4	4	1	0	3
1979	Mujer	Bachillerato	Estrato 2	Colombia	Bogotá D.C.	Bogotá D.C.	4528	G		Confianza	1.00	Sí	5	5	5	5	4	5	4	5	2	4	4	2	5	4	4	5	4	5	4	1	0	1	1	1	1	1						5	5	5	1	1	5
1997	Mujer	Bachillerato	Estrato 1	Colombia	Magdalena	Santa Marta	1631	C		Tolerancia a la ambigüedad	4.10	No	4	3	3	4	3	3	3	3	3	3	3	3	3	3	3	4	3	3	3	1	1	1	1	1			1				1	2	4	3	0	0	3
1996	Mujer	Bachillerato	Estrato 2	Colombia	Magdalena	Santa Marta	1632	C		Discriminización		Sí	2	1	1	3	1	4	4	2	4	3	3	3	3	3	5	3	3	3	1	0	1	0	0		1		1	1				2	2	2	0	0	1
1977	Mujer	Bachillerato	Estrato 2	Colombia	Magdalena	Santa Marta	1278	O				No	3	1	3	3	3	1	1	1	1	5	3	5	1	1	3	3	1	3	1	0	1	0	1					1		1	1	1	3	1	0	0	2
1982	Mujer	Bachillerato	Estrato 2	Colombia	Bogotá D.C.	Bogotá D.C.	6615	R		Tolerancia a la ambigüedad	4.20	Sí	3	3	3	3	3	3	3	3	3	3	3	3	3	3	3	3	3	3	3	1	1	1	1		1		1				1	3	3	3	1	1	3
1994	Mujer	Bachillerato	Estrato 1	Colombia	Bogotá D.C.	Bogotá D.C.	6238	C		Confianza		Sí	3	3	3	3	3	3	3	3	3	3	3	3	3	3	3	3	3	3	3	1	1	1	1	1					1		1	3	3	3	1	1	2
1987	Mujer	Técnico / Tecnológico	Estrato 4	Colombia	Bogotá D.C.	Bogotá D.C.	7461	C		Deshumanización	3.67	No	5	5	5	5	5	5	5	5	5	5	5	1	5	5	5	5	5	5	5	1	1	1	1	1	1		1					5	5	5	1	1	5
1996	Otro	Técnico / Tecnológico	Rural	Colombia	Bogotá D.C.	Bogotá D.C.	0825	N				No	5	5	5	4	5	5	5	4	5	5	3	5	3	5	5	5	5	5	5	1	1	1	1		1			1		1		1	2	1	1	1	1
2004	Mujer	Bachillerato	Estrato 1	Colombia	Valle del Cauca	Zarzal	0893	B		Discriminización	0.7	No	1	2	3	4	4	2	3	1	2	1	3	2	4	2	2	1	4	3	2	0	1	1	0		1	1					1	4	2	3	1	1	2
1981	Hombre	Técnico / Tecnológico	Estrato 2	Colombia	Bogotá D.C.	Bogotá D.C.	8163	F		Discriminización	0.6666666666666666	No	5	4	5	4	5	4	4	5	4	5	3	4	5	4	4	4	4	5	4	1	1	1	1	1	1			1				5	4	5	1	1	2
1989	Mujer	Técnico / Tecnológico	Estrato 4	Argelia	Atlántico	Barranquilla	2310	V		Deshumanización	4.67	No	5	5	5	4	4	5	5	5	5	5	5	5	5	5	5	3	5	4	5	1	1	1	1	1			1			1		4	4	3	0	1	2
1987	Hombre	Título universitario	Estrato 2	Colombia	Valle del Cauca	Zarzal	4472	R		Deshumanización		Sí	2	3	4	5	3	3	4	4	3	3	3	4	3	3	3	3	5	3	4	1	0	1	0						1	1	1	2	2	2	1	1	2
1981	Hombre	Técnico / Tecnológico	Estrato 2	Colombia	Bogotá D.C.	Bogotá D.C.	8163	F		Confianza	1.00	No	4	3	4	5	3	4	5	4	3	4	4	5	4	4	5	5	4	5	4	1	1	1	1	1				1		1		5	5	5	1	1	4
1974	Mujer	Bachillerato	Estrato 3	Colombia	Magdalena	Santa Marta	3587	C				No	1	3	1	5	1	5	4	3	5	1	3	1	5	2	3	3	3	1	5	1	0	1	0	1						1	1	3	3	3	1	1	1
2004	Mujer	Bachillerato	Estrato 1	Colombia	Valle del Cauca	Zarzal	0893	B				No	3	2	3	4	3	3	3	3	3	3	3	2	3	2	3	2	3	3	3	1	1	1	0		1	1					1	4	2	3	1	1	3
1995	Mujer	Bachillerato	Estrato 2	Colombia	Bogotá D.C.	Bogotá D.C.	9652	J		Discriminización	0.4666666666666667	No	4	3	3	5	3	3	3	3	3	3	2	3	5	3	3	3	3	4	4	1	1	1	1	1				1			1	3	3	3	1	1	3
1997	Mujer	Técnico / Tecnológico	Estrato 1	Colombia	Cundinamarca	Fusagasugá	8678	Y		Confianza	0.75	Sí	2	4	2	4	3	4	3	2	2	3	3	2	2	2	3	3	3	4	2	1	0	0	0		1				1	1		4	3	4	1	1	3
1995	Mujer	Bachillerato	Estrato 1	Colombia	Magdalena	Santa Marta	9473	S		Tolerancia a la ambigüedad	3.60	No	3	2	3	4	2	3	2	2	2	2	2	2	2	2	2	4	2	2	2	0	0	0	0			1		1	1			1	1	1	0	0	2
2000	Hombre	Bachillerato	Estrato 5	Colombia	Arauca	Fortul	6089	G				No	5	4	2	2	1	4	2	4	1	1	1	2	4	4	5	2	5	4	3	0	0	0	0					1		1	1	4	3	3	0	1	3
1980	Hombre	Posgrado	Estrato 5	Colombia	Bogotá D.C.	Bogotá D.C.	7896	A	jairomejia80@gmail.com			No	1	5	1	1	4	4	1	1	3	1	1	1	1	3	1	4	2	3	4	1	1	1	1		1	1					1	4	3	3	1	0	4
1987	Mujer	Bachillerato	Estrato 1	Colombia	Magdalena	Santa Marta	7221	P		Discriminización	0.5333333333333333	No	2	3	2	3	2	2	3	2	2	2	2	2	3	3	3	3	2	2	2	0	0	0	0			1			1	1		3	2	2	0	0	3
2000	Hombre	Bachillerato	Estrato 2	Afganistán	Archipiélago de San Andrés, Providencia y Santa Catalina	San Andrés	7089	D		Confianza	0.13	No	3	1	3	1	2	1	3	3	3	4	1	4	3	4	5	1	1	3	4	1	1	1	1	1					1	1		4	3	4	0	1	3
1976	Hombre	Posgrado	Estrato 5	Colombia	La Guajira	Albania	6442	M		Tolerancia a la ambigüedad	4.20	No	1	4	4	1	4	4	1	1	3	2	3	3	1	2	1	3	3	2	4	1	1	1	0			1	1				1	4	3	3	1	1	3
1999	Mujer	Bachillerato	Estrato 2	Colombia	Cundinamarca	Girardot	7168	R		Tolerancia a la ambigüedad	3.00	No	3	3	3	3	3	3	3	3	3	3	3	3	3	3	3	3	3	3	3	0	0	0	0						1	1	1	3	3	3	1	0	3
1977	Mujer	Posgrado	Estrato 5	Colombia	Antioquia	Medellín	7872	R		Confianza		Sí	1	5	4	1	4	4	2	2	5	2	5	5	5	2	2	4	5	3	4	1	0	0	0		1	1					1	4	4	4	1	1	1
1978	Mujer	Posgrado	Estrato 6	Colombia	Bogotá D.C.	Bogotá D.C.	1289	C	lucy_carvajal@yahoo.com	Confianza	0.63	Sí	2	4	1	1	3	5	1	1	5	1	5	1	5	1	1	3	1	4	5	0	0	0	0		1	1					1	5	3	2	1	1	1
2001	Hombre	Técnico / Tecnológico	Estrato 3	Colombia	Bogotá D.C.	Bogotá D.C.	3679	C		Discriminización	0.26666666666666666	Sí	2	2	2	4	1	3	2	3	1	2	2	2	3	1	1	3	3	4	2	1	0	0	0		1				1		1	1	4	3	0	0	3
1980	Hombre	Técnico / Tecnológico	Estrato 5	Colombia	Antioquia	Sabaneta	0321	S				No	1	5	1	1	5	5	1	1	5	5	3	1	3	1	1	1	3	5	5	1	0	1	0		1	1					1	3	3	3	1	1	1
1960	Hombre	Técnico / Tecnológico	Estrato 3	Colombia	Valle del Cauca	Cali	1185	C				No	1	3	3	2	3	3	1	1	4	2	3	1	1	2	1	1	3	3	3	1	0	1	0		1	1					1	3	4	2	1	0	1
1999	Mujer	Bachillerato	Estrato 1	Colombia	Cundinamarca	Girardot	7160	R		Tolerancia a la ambigüedad	3.00	Sí	3	3	3	3	3	3	3	3	3	3	3	3	3	3	3	3	3	3	3	0	0	0	1			1		1			1	3	3	3	0	1	3
1974	Hombre	Técnico / Tecnológico	Estrato 3	Colombia	Bogotá D.C.	Bogotá D.C.	1294	L	julina05@hotmail.com	Deshumanización	3.67	No	2	3	3	3	2	3	3	3	3	2	3	2	3	2	3	2	3	3	4	0	1	1	1	1		1					1	4	3	3	1	1	4
1970	Hombre	Título universitario	Estrato 4	Colombia	Huila	Neiva	9457	R				No	2	2	1	1	3	2	1	1	2	3	2	1	2	1	1	1	1	2	2	1	1	1	1	1		1			1			3	3	3	1	1	1
1970	Hombre	Posgrado	Estrato 3	Colombia	Cundinamarca	Tocancipá	0000	F	kerkesci@hotmail.com	Tolerancia a la ambigüedad	4.30	Sí	1	4	4	1	5	3	4	1	4	4	5	2	1	3	1	5	4	1	5	1	0	1	0			1		1			1	4	3	2	1	1	1
1949	Hombre	Posgrado	Estrato 5	Colombia	Bogotá D.C.	Bogotá D.C.	5640	T		Deshumanización	3.33	No	2	5	3	1	4	5	1	1	4	5	3	3	3	3	2	2	2	5	4	1	0	1	0		1			1			1	4	4	3	1	1	2
1987	Mujer	Título universitario	Estrato 2	Colombia	Bogotá D.C.	Bogotá D.C.	9253	V				No	3	3	3	3	3	3	3	3	3	3	3	3	3	3	3	3	3	3	3	1	0	0	0		1		1			1		3	3	3	1	1	3
2002	Hombre	Bachillerato	Estrato 2	Colombia	Bogotá D.C.	Bogotá D.C.	8374	G				No	4	4	2	4	4	5	3	5	3	1	5	4	4	5	4	3	5	5	2	1	0	1	0			1		1	1			4	4	4	1	1	4
1983	Mujer	Bachillerato	Estrato 2	Colombia	Bogotá D.C.	Bogotá D.C.	3698	S		Discriminización		Sí	4	3	4	3	4	4	4	4	4	3	4	4	4	4	4	4	3	3	4	0	0	0	1		1	1				1		3	4	4	0	1	4
1993	Hombre	Bachillerato	Estrato 3	Colombia	Valle del Cauca	Tuluá	7822	V		Discriminización		Sí	3	1	5	5	1	3	4	5	1	3	5	4	3	3	3	3	5	3	5	1	0	0	0			1		1		1		2	3	3	0	1	1
1982	Hombre	Técnico / Tecnológico	Estrato 3	Colombia	Magdalena	Santa Marta	1488	V		Tolerancia a la ambigüedad	3.60	No	1	5	2	3	5	4	4	1	5	3	2	5	1	4	1	3	5	2	5	1	0	1	1		1	1					1	5	5	3	1	1	1
1998	Hombre	Posgrado	Estrato 5	Colombia	Santander	Bucaramanga	0000	G	gomez.darknal@gmail.com			No	1	3	2	2	1	3	2	1	2	1	3	3	1	1	2	2	4	2	4	1	1	1	0			1		1			1	4	2	3	0	1	1
1984	Hombre	Bachillerato	Estrato 2	Colombia	Bogotá D.C.	Bogotá D.C.	3654	B		Discriminización	0.7333333333333333	Sí	4	4	3	4	4	4	4	3	4	4	4	4	4	3	3	4	3	4	4	1	0	1	0	1			1			1		4	4	3	1	1	3
1980	Hombre	Título universitario	Estrato 3	Colombia	Cundinamarca	Mosquera	5555	R		Confianza		Sí	1	5	1	1	5	5	1	1	4	4	3	4	1	2	1	1	3	1	5	1	0	0	0		1					1	1	4	4	4	0	1	1
1985	Mujer	Bachillerato	Estrato 2	Colombia	Bogotá D.C.	Bogotá D.C.	3214	C		Discriminización	0.6666666666666666	No	3	3	4	4	4	4	4	3	4	4	3	4	4	3	3	4	3	4	4	0	1	1	0	1		1					1	4	4	4	0	1	4
1983	Mujer	Bachillerato	Estrato 2	Colombia	Bogotá D.C.	Bogotá D.C.	3258	R		Confianza	0.00	No	3	3	4	3	4	4	4	3	3	3	3	4	4	4	4	4	4	4	4	1	1	1	0	1				1	1			4	3	4	0	1	4
1986	Hombre	Bachillerato	Estrato 2	Colombia	Bogotá D.C.	Bogotá D.C.	8756	O				No	4	3	4	3	4	4	4	4	4	4	4	4	4	4	4	3	3	4	4	1	0	1	1	1	1				1			3	4	4	0	1	4
1985	Mujer	Bachillerato	Estrato 2	Colombia	Bogotá D.C.	Bogotá D.C.	2580	M		Tolerancia a la ambigüedad		Sí	3	4	4	4	4	4	4	4	3	4	4	4	3	4	4	4	4	3	4	0	1	0	1	1					1		1	4	4	2	0	0	4
1987	Mujer	Bachillerato	Estrato 2	Colombia	Bogotá D.C.	Bogotá D.C.	2358	L				No	4	4	3	4	4	4	4	4	4	4	4	4	4	4	4	4	4	4	4	1	1	0	0					1	1	1		4	4	4	0	0	4
1984	Mujer	Bachillerato	Estrato 2	Colombia	Bogotá D.C.	Bogotá D.C.	3654	R		Discriminización	0.7333333333333333	No	3	4	3	4	4	4	4	4	4	4	4	4	4	4	4	4	4	4	4	1	1	0	1	1	1	1						4	4	4	1	0	3
1982	Mujer	Bachillerato	Estrato 2	Colombia	Bogotá D.C.	Bogotá D.C.	8974	V				No	4	4	4	4	4	4	4	4	4	4	3	4	3	3	4	3	3	4	4	1	1	0	1	1		1	1					4	4	3	0	1	4
1986	Mujer	Bachillerato	Estrato 2	Colombia	Bogotá D.C.	Bogotá D.C.	1369	H		Deshumanización	3.67	Sí	4	4	4	4	4	4	4	4	4	4	4	2	4	4	1	4	4	4	4	0	1	0	1				1	1	1			4	4	3	0	1	3
1985	Mujer	Bachillerato	Estrato 2	Colombia	Bogotá D.C.	Bogotá D.C.	3698	G		Discriminización	0.7	No	4	4	4	4	3	4	3	4	4	3	4	3	4	4	4	3	4	4	4	1	1	1	1	1				1	1			4	4	4	1	0	4
1969	Hombre	Posgrado	Estrato 6	Colombia	Valle del Cauca	Cali	5108	B	jborrero@bysintegral.com			No	2	3	1	2	4	4	1	2	3	2	4	2	1	4	2	4	3	3	4	1	0	0	0	1		1					1	3	3	2	1	1	1
1981	Hombre	Posgrado	Rural	Colombia	Valle del Cauca	Cali	1111	R		Confianza	1.00	No	1	4	1	3	4	3	1	1	2	2	4	1	1	1	1	1	3	1	2	1	0	1	1			1		1			1	4	3	2	1	1	2
1982	Hombre	Bachillerato	Estrato 2	Colombia	Bogotá D.C.	Bogotá D.C.	9632	T		Tolerancia a la ambigüedad	3.70	Sí	4	3	3	4	3	4	4	4	4	4	4	4	3	4	4	4	3	4	4	0	1	1	0	1	1		1					4	3	3	0	0	4
1985	Hombre	Bachillerato	Estrato 2	Colombia	Bogotá D.C.	Bogotá D.C.	6541	R		Tolerancia a la ambigüedad	3.60	Sí	4	4	2	4	4	4	4	4	3	4	4	4	4	4	4	4	2	4	4	0	1	0	1		1				1	1		3	4	3	0	0	4
1990	Mujer	Bachillerato	Estrato 2	Colombia	Bogotá D.C.	Bogotá D.C.	1561	M		Confianza	0.38	No	1	1	5	5	2	1	5	5	1	2	3	2	3	1	5	3	4	1	5	1	1	0	0		1		1			1		4	3	3	0	1	5
1986	Hombre	Bachillerato	Estrato 2	Colombia	Bogotá D.C.	Bogotá D.C.	1236	A		Tolerancia a la ambigüedad	3.50	No	4	4	4	4	4	4	4	4	3	4	4	4	3	4	4	3	4	4	4	1	1	0	1				1			1	1	3	3	3	0	0	4
1986	Mujer	Bachillerato	Estrato 2	Colombia	Bogotá D.C.	Bogotá D.C.	7421	G		Deshumanización	3.33	Sí	4	4	4	4	4	3	4	4	3	3	4	4	3	4	4	3	4	3	3	0	1	0	1			1	1			1		3	3	4	1	1	3
1998	Hombre	Título universitario	Estrato 2	Colombia	Meta	Villavicencio	7599	H		Tolerancia a la ambigüedad	2.80	No	2	2	3	2	2	1	2	2	2	3	2	2	2	2	2	2	3	3	2	1	0	1	0		1			1		1		2	3	3	0	1	3
1983	Hombre	Bachillerato	Estrato 3	Colombia	Norte de Santander	Cúcuta	3921	R		Confianza	0.75	Sí	2	3	2	2	2	3	1	1	2	2	3	3	2	2	2	3	3	2	3	1	1	1	1		1	1					1	4	3	3	1	1	2
1985	Mujer	Bachillerato	Estrato 2	Colombia	Bogotá D.C.	Bogotá D.C.	2583	L		Deshumanización	2.67	Sí	3	4	3	4	4	4	4	4	4	3	4	4	3	3	4	4	3	4	4	0	1	0	1	1	1					1		4	3	4	1	0	4
1981	Mujer	Bachillerato	Estrato 2	Colombia	Bogotá D.C.	Bogotá D.C.	3215	J		Confianza	0.00	No	4	4	4	4	4	3	4	4	4	4	4	4	4	4	4	3	4	4	3	0	1	0	1	1	1			1				4	4	4	1	1	4
1998	Hombre	Título universitario	Estrato 2	Colombia	Meta	Villavicencio	4938	C		Deshumanización	3.67	No	5	4	5	5	5	4	4	4	5	5	5	4	4	4	5	5	4	4	3	1	1	0	1				1		1		1	3	3	3	1	1	3
1986	Hombre	Bachillerato	Estrato 2	Colombia	Bogotá D.C.	Bogotá D.C.	4756	D		Deshumanización	3.67	No	3	4	4	3	3	4	3	4	4	4	4	3	4	4	4	4	4	3	4	0	0	0	1	1			1	1				4	3	4	0	0	3
2001	Mujer	Título universitario	Estrato 2	Colombia	Bogotá D.C.	Bogotá D.C.	4596	D		Deshumanización	2.33	No	3	3	3	3	3	3	3	3	3	3	3	3	3	4	4	3	3	3	3	1	1	1	1	1				1		1		2	3	3	1	1	3
1980	Hombre	Posgrado	Rural	Colombia	Bogotá D.C.	Bogotá D.C.	3850	T		Confianza		Sí	5	5	5	5	5	5	5	5	5	5	5	5	5	5	5	5	5	5	5	1	1	1	1		1		1				1	5	5	5	1	1	5
1984	Hombre	Bachillerato	Estrato 2	Colombia	Bogotá D.C.	Bogotá D.C.	6782	S		Discriminización	0.6666666666666666	Sí	3	3	4	3	4	4	4	3	3	4	2	4	3	3	4	4	3	3	3	1	1	0	1				1	1			1	4	4	4	1	1	4
1984	Mujer	Bachillerato	Estrato 2	Colombia	Bogotá D.C.	Bogotá D.C.	3957	O		Deshumanización	3	Sí	4	4	3	4	4	3	3	4	4	4	4	3	3	4	4	4	3	4	3	1	1	0	1	1	1	1						4	4	3	0	1	4
1963	Mujer	Posgrado	Estrato 4	Colombia	Norte de Santander	Cúcuta	1629	P		Tolerancia a la ambigüedad		Sí	1	2	1	1	4	4	1	1	5	4	1	1	1	1	1	4	3	1	4	1	0	1	0		1			1			1	4	3	4	1	1	4
1985	Mujer	Bachillerato	Estrato 2	Colombia	Bogotá D.C.	Bogotá D.C.	3698	V				No	3	3	3	4	3	4	3	4	3	3	4	3	4	4	4	3	4	3	4	1	1	1	1			1		1		1		4	4	4	0	0	3
1986	Hombre	Bachillerato	Estrato 2	Colombia	Bogotá D.C.	Bogotá D.C.	3652	H		Tolerancia a la ambigüedad		Sí	3	3	4	4	4	3	4	3	4	3	3	4	4	3	3	3	4	3	4	0	1	0	1		1		1				1	3	3	4	0	0	3
1983	Mujer	Bachillerato	Estrato 2	Colombia	Bogotá D.C.	Bogotá D.C.	7412	T		Deshumanización	3.33	No	3	4	3	4	4	4	3	4	4	4	4	4	4	4	3	3	3	2	3	1	1	1	0			1		1	1			4	3	3	0	0	4
1985	Mujer	Bachillerato	Estrato 2	Colombia	Bogotá D.C.	Bogotá D.C.	2580	T		Deshumanización	3.33	No	4	3	4	4	4	4	4	4	3	4	4	4	3	4	4	4	3	3	3	0	1	0	1	1			1				1	3	3	3	0	0	4
1982	Mujer	Bachillerato	Estrato 2	Colombia	Bogotá D.C.	Bogotá D.C.	2085	T		Tolerancia a la ambigüedad	3.50	Sí	4	4	3	4	4	4	3	4	4	4	4	3	4	4	4	4	4	4	5	1	0	1	0		1			1		1		4	4	4	0	0	3
1998	Hombre	Título universitario	Estrato 2	Colombia	Meta	Villavicencio	4938	C		Discriminización		Sí	3	3	3	3	3	3	3	3	3	3	4	3	3	3	3	3	4	3	3	1	1	1	1			1	1			1		3	4	3	1	1	4
1982	Hombre	Bachillerato	Estrato 2	Colombia	Bogotá D.C.	Bogotá D.C.	1365	C		Discriminización	0.7	No	4	3	3	4	4	3	4	3	3	3	4	4	3	3	3	4	4	4	3	0	1	0	1	1				1			1	4	4	4	0	0	3
1983	Hombre	Bachillerato	Estrato 1	Colombia	Bogotá D.C.	Bogotá D.C.	2583	T		Tolerancia a la ambigüedad	3.40	No	3	4	4	4	4	3	4	4	3	3	4	3	4	4	4	3	4	4	3	0	1	1	1			1				1	1	3	4	4	0	0	4
1989	Hombre	Bachillerato	Estrato 1	Colombia	Bogotá D.C.	Bogotá D.C.	8052	F		Discriminización	0.7	No	4	4	4	4	3	3	4	4	4	4	3	3	4	3	3	4	4	4	3	1	1	0	1		1	1		1				2	4	3	0	1	3
1987	Mujer	Bachillerato	Estrato 2	Colombia	Bogotá D.C.	Bogotá D.C.	8741	T		Tolerancia a la ambigüedad		Sí	4	4	4	3	3	3	4	4	4	3	4	4	4	3	4	3	3	4	4	1	0	1	0	1					1	1		2	4	2	0	0	3
1982	Mujer	Bachillerato	Estrato 2	Colombia	Bogotá D.C.	Bogotá D.C.	8852	E		Tolerancia a la ambigüedad	3.30	Sí	3	2	3	3	3	3	4	4	3	4	3	3	4	3	3	4	4	2	3	0	1	0	1		1		1	1				3	3	4	0	0	4
1985	Mujer	Bachillerato	Estrato 2	Colombia	Bogotá D.C.	Bogotá D.C.	2365	A		Discriminización	0.7	No	3	4	4	4	3	3	3	4	4	3	3	2	3	3	3	3	4	4	4	1	1	0	0						1	1	1	4	4	3	0	0	4
1999	Mujer	Bachillerato	Estrato 1	Colombia	Meta	Villavicencio	1987	S				No	3	1	3	3	3	3	3	3	3	1	4	3	3	3	3	2	3	5	3	1	1	1	1		1		1			1		3	3	3	0	0	3
1971	Hombre	Técnico / Tecnológico	Estrato 3	Colombia	Bogotá D.C.	Bogotá D.C.	9865	M		Confianza	0.88	No	1	5	1	1	5	5	1	1	5	4	5	3	2	3	1	2	2	5	4	1	1	1	1		1	1					1	3	3	2	1	1	2
1980	Hombre	Técnico / Tecnológico	Estrato 1	Colombia	Sucre	Sincelejo	1641	R		Discriminización	0.6	No	2	2	4	3	2	2	1	5	2	3	1	2	1	3	2	1	4	1	4	1	0	1	0		1		1			1		3	3	3	0	1	4
1998	Hombre	Título universitario	Estrato 2	Colombia	Meta	Villavicencio	4938	C		Deshumanización	3	No	4	3	3	4	4	3	3	3	3	4	3	3	3	4	3	4	4	4	3	1	0	1	0	1				1	1			4	4	3	1	1	3
2000	Hombre	Bachillerato	Estrato 3	Anguilla	Bogotá D.C.	Bogotá D.C.	0406	F		Deshumanización	2.67	Sí	5	4	3	2	4	2	3	3	4	1	5	1	2	5	2	2	5	1	4	1	0	1	1	1		1				1		3	5	3	0	0	2
1998	Hombre	Título universitario	Estrato 2	Colombia	Meta	Villavicencio	4938	C		Discriminización	0.6	Sí	3	4	4	3	3	4	3	3	5	4	3	3	3	3	2	4	4	3	4	1	0	0	0	1		1				1		3	3	3	1	0	3
1998	Hombre	Título universitario	Estrato 2	Colombia	Meta	Villavicencio	4938	C		Tolerancia a la ambigüedad	3.40	No	3	3	4	3	3	4	2	3	3	3	3	2	3	3	3	4	3	3	2	1	1	0	0				1		1		1	3	4	2	1	1	4
1982	Hombre	Bachillerato	Estrato 2	Colombia	Bogotá D.C.	Bogotá D.C.	3258	U		Discriminización	0.7333333333333333	No	4	4	4	3	4	4	4	4	4	4	4	4	4	4	4	4	4	4	4	1	1	0	1		1	1			1			4	4	4	0	0	4
1986	Hombre	Bachillerato	Estrato 2	Colombia	Bogotá D.C.	Bogotá D.C.	2563	F		Tolerancia a la ambigüedad	3.30	No	4	4	4	4	4	4	4	4	4	3	4	4	4	4	4	4	4	4	4	1	1	0	1	1			1	1				3	3	3	1	0	2
1987	Hombre	Bachillerato	Estrato 1	Colombia	Bogotá D.C.	Bogotá D.C.	2583	T		Confianza	0.00	Sí	3	4	4	4	4	4	4	3	4	4	4	4	4	4	4	4	4	4	4	1	1	1	0					1		1	1	4	3	4	1	0	3
1988	Mujer	Bachillerato	Estrato 1	Colombia	Bogotá D.C.	Bogotá D.C.	3212	I		Discriminización		Sí	3	4	4	4	4	4	4	3	3	4	4	4	4	4	4	4	4	4	4	1	1	1	0	1		1	1					3	3	3	1	1	3
1972	Mujer	Posgrado	Estrato 4	Colombia	Bogotá D.C.	Bogotá D.C.	6600	C	alexyrociog12@hotmail.com	Confianza		Sí	1	5	3	1	3	3	2	2	3	1	3	2	1	1	1	1	3	2	3	1	1	1	1			1		1			1	3	4	2	1	1	2
1962	Hombre	Título universitario	Estrato 6	Colombia	Bogotá D.C.	Bogotá D.C.	6944	J				No	1	1	1	1	1	1	1	1	1	1	1	1	1	1	1	1	1	1	1	1	1	1	1		1			1			1	3	3	3	1	1	1
1960	Mujer	Posgrado	Estrato 6	Colombia	Antioquia	Medellín	1234	M				No	1	3	1	1	3	5	1	1	4	1	1	1	1	1	1	1	1	1	5	1	1	1	1			1		1			1	4	2	3	1	1	1
1998	Hombre	Título universitario	Estrato 2	Colombia	Meta	Villavicencio	4938	C		Confianza	0.50	Sí	2	1	5	5	2	1	5	5	1	2	3	3	5	1	5	3	5	1	2	1	0	1	1					1		1	1	2	2	2	1	1	1
1998	Hombre	Título universitario	Estrato 2	Colombia	Meta	Villavicencio	4938	C				No	4	3	4	3	4	2	2	2	2	3	4	3	3	3	3	3	5	3	3	0	1	1	1		1				1	1		3	3	2	0	0	2
2001	Mujer	Título universitario	Estrato 4	Colombia	Bogotá D.C.	Bogotá D.C.	5477	D		Tolerancia a la ambigüedad	3.20	No	2	2	2	2	1	3	5	3	1	1	3	4	2	3	1	2	3	4	3	1	0	0	0				1	1		1		1	1	3	0	0	4
1996	Mujer	Título universitario	Estrato 3	Colombia	Valle del Cauca	Tuluá	1149	M		Discriminización		Sí	1	3	3	4	3	1	3	5	1	1	3	2	3	1	2	4	4	3	3	0	0	1	1				1			1	1	3	3	3	0	1	3
1997	Otro	Bachillerato	Estrato 4	Andorra	Atlántico	Barranquilla	8821	R		Deshumanización	2.67	Sí	5	4	2	1	2	4	3	1	3	5	5	5	2	5	3	3	4	4	2	0	1	0	1		1		1			1		4	3	2	1	1	4
2000	Hombre	Bachillerato	Estrato 2	Anguilla	Bolívar	Córdoba	2126	M				No	4	4	4	3	3	4	3	3	3	3	3	4	2	3	4	4	3	4	3	1	1	1	1	1	1					1		3	3	3	1	1	5
1988	Mujer	Bachillerato	Estrato 2	Antártida	Bolívar	Arenal	5287	Y		Tolerancia a la ambigüedad	4.00	No	5	4	4	4	4	4	4	4	3	4	4	5	4	4	4	5	4	4	4	1	1	1	1		1		1	1				5	2	2	1	0	5
2003	Mujer	Bachillerato	Estrato 2	Anguilla	Atlántico	Manatí	1234	H				No	4	3	5	4	3	3	3	3	5	4	3	2	4	3	3	2	3	3	4	1	0	1	1		1		1			1		3	4	4	1	1	3
1967	Hombre	Posgrado	Estrato 5	Colombia	Bogotá D.C.	Bogotá D.C.	0821	G				No	2	5	2	2	2	4	1	1	4	5	3	3	2	2	4	3	2	3	3	1	0	1	1			1		1			1	3	1	2	0	1	1
1996	Mujer	Primaria	Estrato 2	Colombia	Bogotá D.C.	Bogotá D.C.	7563	J		Tolerancia a la ambigüedad	3.80	No	3	5	4	5	5	4	4	4	5	5	4	5	5	4	1	5	5	4	4	1	1	1	0			1			1	1		1	5	4	1	1	3
1974	Mujer	Posgrado	Estrato 5	Colombia	Bogotá D.C.	Bogotá D.C.	4532	P	astrid_pereira@hotmail.com	Discriminización	0.5666666666666667	No	1	3	4	1	4	3	1	1	4	1	1	3	1	1	1	4	4	1	4	1	1	1	1		1	1					1	5	4	3	1	0	1
1994	Hombre	Bachillerato	Estrato 3	Colombia	Bogotá D.C.	Bogotá D.C.	3569	D				No	5	5	5	4	4	5	4	3	5	5	5	4	5	5	4	5	4	3	5	1	1	0	1		1			1			1	5	4	4	1	1	5
1995	Hombre	Primaria	Estrato 1	Colombia	Bogotá D.C.	Bogotá D.C.	4376	F		Deshumanización		Sí	4	4	4	5	4	5	5	5	4	5	4	4	4	5	4	5	4	5	5	1	1	1	1	1	1	1						5	5	5	1	1	5
1994	Hombre	Primaria	Estrato 1	Colombia	Bogotá D.C.	Bogotá D.C.	4216	S		Deshumanización	4.33	No	4	5	5	5	5	5	2	4	5	5	2	5	5	5	5	5	5	5	5	1	1	1	1			1		1			1	4	4	3	1	1	5
2003	Hombre	Bachillerato	Estrato 2	Colombia	Bogotá D.C.	Bogotá D.C.	7922	L				No	3	5	5	5	5	5	5	5	5	5	5	5	3	5	5	5	3	5	5	1	1	1	1					1	1		1	5	5	5	1	1	5
1998	Hombre	Título universitario	Estrato 2	Colombia	Meta	Villavicencio	4938	C		Confianza	0.50	No	4	2	3	3	2	3	3	3	1	4	2	4	3	3	2	5	4	3	2	1	1	1	0		1			1		1		2	3	3	1	1	1
1979	Hombre	Posgrado	Estrato 4	Colombia	Antioquia	Medellín	9506	S	ramirorsj1979@gmail.com	Discriminización	0.6333333333333333	No	3	3	1	1	5	3	1	3	1	2	1	4	1	1	3	1	5	1	2	1	1	1	0		1			1			1	4	4	4	1	1	1
1986	Mujer	Técnico / Tecnológico	Estrato 3	Colombia	Atlántico	Barranquilla	0000	E				No	3	3	1	3	3	3	3	3	3	3	3	3	3	3	3	3	3	3	3	0	0	0	0	1				1			1	2	3	3	1	1	2
1985	Mujer	Bachillerato	Estrato 1	Colombia	Bogotá D.C.	Bogotá D.C.	7550	Q		Tolerancia a la ambigüedad	4.20	No	5	5	5	5	5	5	5	5	5	5	5	5	5	5	5	5	5	5	5	1	1	1	1	1		1					1	5	5	5	1	1	5
1990	Mujer	Técnico / Tecnológico	Estrato 1	Colombia	Atlántico	Barranquilla	0986	R		Discriminización	0.5666666666666667	Sí	2	4	4	4	4	4	3	3	4	3	4	3	4	3	3	3	3	2	3	1	1	1	1		1					1	1	3	3	3	0	1	3
1996	Mujer	Técnico / Tecnológico	Estrato 3	Colombia	Magdalena	Santa Marta	9434	O		Tolerancia a la ambigüedad	3.30	No	3	4	4	3	3	2	3	2	3	5	4	4	2	3	1	3	2	2	3	1	1	1	1		1	1		1				3	3	2	0	0	3
1997	Mujer	Bachillerato	Estrato 2	Colombia	Magdalena	Santa Marta	5611	H		Discriminización		Sí	2	4	4	4	3	4	2	2	5	3	4	4	2	2	4	2	4	3	4	0	0	1	0				1	1	1			3	4	2	0	0	1
1991	Mujer	Bachillerato	Estrato 4	Colombia	Bogotá D.C.	Bogotá D.C.	2874	J				No	4	4	2	1	5	1	1	4	5	5	4	5	4	5	3	3	5	2	4	1	1	1	1		1	1					1	1	1	5	0	0	4
1996	Hombre	Técnico / Tecnológico	Estrato 1	Colombia	Bogotá D.C.	Bogotá D.C.	8523	D				No	3	5	2	5	5	5	3	5	3	2	4	4	5	1	1	4	5	5	5	0	1	1	1						1	1	1	5	5	5	1	1	5
1990	Hombre	Técnico / Tecnológico	Estrato 3	Colombia	Antioquia	Medellín	1888	M				No	3	3	3	3	3	3	3	3	3	3	3	3	3	3	3	3	3	3	3	1	1	1	1				1	1	1			3	3	3	1	1	3
1998	Mujer	Título universitario	Estrato 2	Colombia	Bogotá D.C.	Bogotá D.C.	7309	C				No	5	2	2	2	4	1	2	1	3	2	3	2	3	4	1	4	2	2	5	0	0	1	1	1	1						1	1	1	1	0	1	1
1996	Mujer	Técnico / Tecnológico	Estrato 2	Colombia	Bogotá D.C.	Bogotá D.C.	1302	P		Discriminización	0.3333333333333333	No	4	3	3	4	2	3	3	4	4	4	2	2	3	4	3	3	2	3	3	0	0	0	0	1	1			1				1	2	1	0	0	1
1992	Mujer	Técnico / Tecnológico	Estrato 4	Colombia	Bogotá D.C.	Bogotá D.C.	0812	R		Tolerancia a la ambigüedad	4.20	Sí	1	1	1	1	1	1	1	1	1	1	1	1	1	1	1	1	1	1	1	0	0	0	0			1	1		1			5	5	5	1	1	5
1996	Mujer	Técnico / Tecnológico	Estrato 2	Colombia	Bogotá D.C.	Bogotá D.C.	1302	P				No	4	3	4	4	4	2	2	3	3	3	2	2	2	2	3	3	4	3	3	1	0	1	0					1		1	1	1	3	1	0	1	1
2004	Mujer	Bachillerato	Estrato 2	Colombia	Cundinamarca	Fusagasugá	0703	A		Discriminización		Sí	1	1	2	3	1	3	3	3	3	4	3	3	3	3	2	3	4	2	3	0	0	0	0		1			1	1			3	3	3	0	0	3
1984	Hombre	Bachillerato	Estrato 4	Colombia	Bogotá D.C.	Bogotá D.C.	2432	R		Discriminización	0.6	No	3	3	3	3	3	3	3	3	3	3	3	3	3	3	3	3	3	3	3	1	1	1	1				1			1	1	3	3	3	1	1	2
2004	Mujer	Bachillerato	Estrato 4	Colombia	Cundinamarca	Fusagasugá	0703	A		Tolerancia a la ambigüedad	2.90	Sí	2	3	2	1	3	2	2	3	4	2	1	1	1	1	3	3	1	2	1	0	1	0	0					1	1		1	3	1	1	1	0	4
1977	Hombre	Título universitario	Estrato 3	Colombia	Bogotá D.C.	Bogotá D.C.	3944	A		Tolerancia a la ambigüedad		Sí	3	3	3	3	5	3	3	3	3	2	3	5	3	5	3	5	3	3	1	0	0	0	0			1				1	1	3	3	3	1	1	2
2004	Mujer	Bachillerato	Estrato 2	Colombia	Cundinamarca	Fusagasugá	0703	A		Deshumanización	2.67	Sí	1	3	3	3	1	3	3	3	3	3	3	3	3	4	3	3	3	3	3	1	0	0	0	1					1		1	1	1	2	0	0	2
1996	Hombre	Bachillerato	Estrato 3	Colombia	Bogotá D.C.	Bogotá D.C.	5713	P		Discriminización	0.6	No	2	3	4	3	3	3	2	5	1	2	3	1	2	2	3	1	2	4	3	1	0	0	0						1	1	1	1	1	1	1	1	1
2000	Mujer	Título universitario	Estrato 6	Angola	Bolívar	Córdoba	2310	T		Deshumanización	5	No	5	5	5	5	5	5	5	4	5	5	5	5	5	5	5	5	5	5	5	1	1	1	1			1				1	1	1	1	1	0	0	2
2001	Mujer	Bachillerato	Estrato 2	Antártida	Bolívar	Clemencia	3215	M				No	3	3	4	3	3	3	2	4	3	3	4	4	3	3	3	4	3	4	3	0	0	1	1			1			1		1	4	4	3	1	1	4
2000	Hombre	Bachillerato	Estrato 1	Colombia	Amazonas	Puerto Arica	6634	S		Tolerancia a la ambigüedad		Sí	3	3	3	3	3	3	3	3	3	3	3	3	3	3	3	3	3	3	3	1	1	0	1			1	1			1		3	3	4	1	1	3
1999	Otro	Posgrado	Estrato 2	Colombia	Bogotá D.C.	Bogotá D.C.	6105	N		Discriminización	0.5666666666666667	No	1	4	3	1	3	3	3	3	4	4	4	5	4	3	2	4	3	5	2	0	1	1	0	1			1	1				5	5	5	1	1	2
2004	Mujer	Bachillerato	Estrato 2	Colombia	Cundinamarca	Fusagasugá	0703	A		Confianza	0.38	Sí	4	3	3	2	3	1	3	1	2	2	3	3	3	2	1	1	3	3	3	0	0	1	1	1		1					1	3	2	3	0	0	3
1996	Otro	Bachillerato	Estrato 1	Colombia	Bogotá D.C.	Bogotá D.C.	3254	A		Discriminización	0.6	No	1	3	2	2	1	3	2	2	2	3	2	2	3	2	2	3	2	2	2	0	1	1	0				1	1		1		2	2	2	1	0	3
1957	Mujer	Posgrado	Estrato 6	Colombia	Bogotá D.C.	Bogotá D.C.	9370	P	mariamalia57@gmail.com	Discriminización	0.3333333333333333	Sí	1	3	2	1	5	5	1	2	5	2	2	4	2	1	2	2	2	1	4	1	1	1	1		1	1					1	4	3	4	1	1	2
1989	Hombre	Técnico / Tecnológico	Estrato 2	Colombia	Bogotá D.C.	Bogotá D.C.	6684	C		Discriminización	0.6	No	3	3	3	3	3	3	3	3	3	3	3	3	3	3	3	3	3	3	3	1	1	1	1	1			1				1	3	3	3	1	1	3
1995	Mujer	Bachillerato	Estrato 2	Colombia	Atlántico	Barranquilla	5632	A		Deshumanización	4	No	3	3	3	3	3	3	3	3	3	3	3	3	3	3	3	3	3	3	3	1	1	1	1		1			1		1		3	3	3	1	1	3
1977	Hombre	Bachillerato	Estrato 3	Colombia	Bogotá D.C.	Bogotá D.C.	0934	T		Discriminización		Sí	2	4	3	2	3	3	3	3	3	3	2	4	2	2	2	2	3	2	2	1	1	0	0	1			1				1	2	1	1	1	1	3
1999	Hombre	Primaria	Estrato 2	Colombia	Bogotá D.C.	Bogotá D.C.	9159	B		Deshumanización	3	Sí	2	2	1	3	3	3	3	1	3	1	3	2	2	3	3	2	2	3	2	0	0	0	0			1		1			1	4	2	3	0	0	1
1967	Hombre	Técnico / Tecnológico	Estrato 3	Colombia	Bogotá D.C.	Bogotá D.C.	3253	M		Deshumanización	3	No	5	5	5	5	5	5	5	5	5	5	5	5	5	5	5	5	5	5	5	1	1	1	1				1		1	1		5	5	5	1	1	5
1999	Hombre	Primaria	Estrato 2	Colombia	Bogotá D.C.	Bogotá D.C.	9159	B		Confianza	0.00	No	1	2	1	4	3	1	1	2	1	3	3	3	3	1	3	3	3	2	1	0	0	1	0			1		1			1	2	2	1	0	0	1
1976	Hombre	Bachillerato	Estrato 3	Colombia	Cundinamarca	Cajicá	0170	P		Tolerancia a la ambigüedad	3.00	No	3	3	3	3	3	3	3	3	3	3	3	3	3	3	3	3	3	5	3	1	0	0	0	1				1	1			4	3	3	1	1	3
1999	Hombre	Primaria	Estrato 2	Colombia	Bogotá D.C.	Bogotá D.C.	9159	B		Confianza	0.00	Sí	4	2	3	1	1	1	2	2	4	2	2	1	3	3	2	2	1	2	2	0	0	0	0			1	1				1	1	4	3	0	1	1
2004	Mujer	Bachillerato	Estrato 2	Colombia	Cundinamarca	Fusagasugá	0703	A		Discriminización		Sí	1	3	3	3	2	4	1	3	2	3	3	4	3	3	3	2	2	3	2	0	0	1	0			1			1		1	2	2	3	1	0	2
1987	Mujer	Bachillerato	Estrato 2	Colombia	Bogotá D.C.	Bogotá D.C.	7243	C		Deshumanización	1	No	3	3	3	3	3	3	3	3	3	3	3	3	3	3	3	3	3	3	3	1	1	1	1			1	1			1		3	3	3	1	1	3
1990	Hombre	Bachillerato	Estrato 2	Colombia	Bogotá D.C.	Bogotá D.C.	2341	H		Discriminización	0.43333333333333335	No	3	2	1	2	2	2	4	2	2	2	2	3	1	2	3	3	2	1	3	1	1	1	1	1		1		1				4	2	4	1	1	4
1995	Mujer	Bachillerato	Estrato 2	Colombia	Bogotá D.C.	Bogotá D.C.	4696	A		Discriminización	0.6	Sí	5	4	3	3	4	3	4	3	4	3	4	4	4	4	3	3	4	4	4	1	1	0	1	1		1			1			4	4	4	1	1	4
1987	Mujer	Bachillerato	Estrato 2	Colombia	Bogotá D.C.	Bogotá D.C.	4752	J		Confianza	0.88	No	3	3	3	3	3	3	3	3	3	3	3	3	2	3	3	3	3	4	3	1	1	1	1			1	1				1	2	2	2	1	1	3
1993	Mujer	Bachillerato	Estrato 3	Colombia	Bogotá D.C.	Bogotá D.C.	0224	H				No	3	2	3	3	3	3	1	4	3	4	1	4	3	3	3	3	4	1	3	0	0	0	0	1	1		1					3	3	3	1	1	3
1993	Mujer	Técnico / Tecnológico	Estrato 2	Colombia	Risaralda	Dosquebradas	7559	M		Confianza	0.63	Sí	3	3	3	3	3	3	3	3	3	3	3	3	3	3	3	3	3	3	3	1	1	1	1				1			1	1	3	3	3	0	1	3
1992	Hombre	Bachillerato	Estrato 5	Colombia	Bogotá D.C.	Bogotá D.C.	7592	R		Tolerancia a la ambigüedad	4.00	No	1	3	2	3	4	5	4	1	4	4	1	2	4	4	1	5	4	5	2	1	0	1	1	1	1	1						4	4	4	1	1	5
1994	Mujer	Título universitario	Estrato 2	Colombia	Bogotá D.C.	Bogotá D.C.	5198	N				No	2	2	2	2	2	2	2	3	2	2	2	2	2	2	2	2	2	2	2	1	0	0	0		1	1	1					3	3	3	0	1	3
1989	Mujer	Técnico / Tecnológico	Estrato 2	Colombia	Bogotá D.C.	Bogotá D.C.	1235	C		Tolerancia a la ambigüedad	2.80	Sí	3	3	3	3	3	3	3	3	3	3	3	3	3	3	3	3	3	3	3	0	0	1	0		1					1	1	3	3	3	1	0	3
1999	Hombre	Técnico / Tecnológico	Estrato 3	Colombia	Bogotá D.C.	Bogotá D.C.	3142	N				No	3	3	4	3	1	1	3	1	4	3	4	1	2	5	3	3	3	1	1	0	0	1	0	1	1		1					3	3	3	0	0	3
1990	Mujer	Técnico / Tecnológico	Estrato 2	Colombia	Atlántico	Galapa	8550	B		Confianza	0.63	No	3	3	3	2	3	3	2	3	2	3	3	3	4	5	4	4	3	3	3	1	1	1	1			1	1				1	3	3	3	0	0	3
1982	Hombre	Bachillerato	Estrato 3	Colombia	Bogotá D.C.	Bogotá D.C.	2452	L		Tolerancia a la ambigüedad		Sí	3	3	2	3	3	3	3	2	3	3	3	3	3	3	3	3	3	2	3	1	1	1	1			1	1		1			1	2	2	1	1	1
1996	Mujer	Bachillerato	Estrato 1	Colombia	Cesar	Valledupar	0406	C		Deshumanización	2	No	3	3	3	4	3	4	3	4	3	3	4	3	3	4	3	2	4	4	4	1	1	1	1	1			1		1			3	3	2	0	1	2
2004	Hombre	Bachillerato	Rural	Colombia	Risaralda	Pereira	8888	A				No	5	5	4	3	3	4	3	2	4	3	5	3	5	3	5	4	4	3	5	1	0	0	0			1	1			1		3	3	3	1	1	3
1966	Hombre	Título universitario	Estrato 3	Colombia	Bogotá D.C.	Bogotá D.C.	1617	G	rgiraldoolivares@gmail.com			No	3	4	1	3	2	2	1	3	4	2	3	2	2	2	3	3	4	3	2	1	0	1	0	1		1					1	3	2	2	1	1	2
2001	Mujer	Posgrado	Estrato 3	Colombia	Risaralda	Pereira	9165	B		Discriminización		Sí	3	3	2	2	3	3	4	3	2	3	2	4	2	2	3	3	3	3	3	1	1	1	1			1	1				1	1	1	1	1	0	2
1998	Mujer	Bachillerato	Estrato 3	Chile	Risaralda	Risaralda	2982	A				No	2	2	5	4	1	2	4	2	2	5	2	2	1	3	3	3	1	4	5	0	1	1	1					1		1	1	2	1	3	0	0	3
2000	Otro	Técnico / Tecnológico	Estrato 1	Armenia	Atlántico	Galapa	6634	S		Discriminización	0.6	Sí	3	3	3	3	3	3	3	3	3	3	2	3	3	3	3	1	3	3	3	1	1	1	0		1			1			1	3	4	3	1	1	3
1999	Hombre	Título universitario	Estrato 3	Colombia	Risaralda	Pereira	7865	N		Confianza	0.50	No	2	3	3	3	3	3	3	3	2	3	3	3	4	3	2	3	3	3	4	1	1	1	1				1	1			1	3	2	3	0	0	3
2004	Hombre	Bachillerato	Estrato 2	Colombia	Caquetá	Pereira	3468	E				No	2	4	2	3	2	3	1	2	3	5	3	5	1	2	3	1	4	3	2	0	0	1	1						1	1	1	2	1	3	0	1	4
1962	Hombre	Técnico / Tecnológico	Estrato 4	Colombia	Antioquia	La Ceja	9376	T		Confianza	0.63	Sí	2	1	1	3	5	3	1	4	1	1	1	3	1	1	1	4	5	1	4	1	1	0	0				1			1	1	5	3	3	0	0	2
1966	Hombre	Título universitario	Estrato 3	Colombia	Bogotá D.C.	Bogotá D.C.	1617	G		Discriminización	0.6	Sí	2	3	2	2	2	3	2	3	3	2	4	3	2	2	3	2	3	3	2	1	0	1	0	1		1					1	3	3	3	1	1	2
1978	Hombre	Título universitario	Estrato 3	Colombia	Bogotá D.C.	Bogotá D.C.	2944	A		Discriminización		Sí	1	3	5	5	2	3	4	5	4	3	5	5	4	5	1	5	2	3	1	0	1	0	0	1				1	1			3	3	3	0	1	2
1992	Mujer	Título universitario	Estrato 3	Colombia	Bogotá D.C.	Bogota	4683	P		Confianza	1.00	Sí	3	3	3	3	3	3	3	3	3	3	3	3	3	3	3	3	3	3	3	1	1	1	1				1	1			1	4	5	4	1	1	3
1999	Mujer	Técnico / Tecnológico	Estrato 1	Colombia	Atlántico	Barranquilla	6278	P		Deshumanización	2	No	3	3	3	4	2	3	3	2	4	1	2	4	4	4	2	4	4	2	2	1	1	1	1	1	1	1						4	4	3	1	1	3
1982	Mujer	Bachillerato	Estrato 3	Colombia	Cundinamarca	Bogota	2830	V		Deshumanización		Sí	1	1	1	4	3	2	1	2	1	1	1	1	1	1	1	1	4	1	4	1	0	1	0				1	1		1		4	3	3	0	1	1
1986	Mujer	Posgrado	Estrato 4	Colombia	Bogotá D.C.	Bogotá D.C.	5719	Z	estefazuluaga@gmail.com	Discriminización		Sí	3	1	4	1	1	1	1	1	3	1	5	1	1	1	1	4	1	1	3	0	0	1	0	1					1		1	3	4	4	1	1	4
1956	Mujer	Bachillerato	Estrato 2	Bahamas	Huila	Agrado	6089	H		Confianza	0.75	No	2	4	4	4	4	4	3	3	4	4	2	3	2	4	4	2	2	4	1	1	1	0	1		1		1				1	4	3	4	0	1	2
1979	Mujer	Bachillerato	Estrato 1	Colombia	Magdalena	Santa Marta	2200	Y				No	3	4	2	3	5	2	2	4	2	3	4	4	1	2	4	4	2	5	3	1	1	0	0		1		1				1	4	4	5	1	1	2
2000	Mujer	Técnico / Tecnológico	Estrato 4	Banglades	Cesar	Becerril	6244	H				No	3	1	3	2	2	2	5	2	1	3	5	3	1	1	4	3	1	3	3	0	1	1	1				1			1	1	4	4	4	1	1	1
2000	Hombre	Técnico / Tecnológico	Estrato 1	Colombia	Bogotá D.C.	Bogotá D.C.	1264	S		Deshumanización	4	No	3	3	3	2	2	3	3	3	5	2	3	3	3	3	3	3	3	3	3	1	1	0	1		1	1		1				4	4	4	1	1	4
2000	Mujer	Técnico / Tecnológico	Estrato 2	Samoa Americana	Antioquia	Alejandría	3046	H				No	3	4	1	4	2	4	1	4	4	3	4	3	4	4	3	2	3	4	4	0	0	1	0	1		1			1			2	2	4	0	1	3
2000	Mujer	Técnico / Tecnológico	Estrato 2	Albania	Antioquia	Medellín	3839	I		Confianza	0.25	No	3	3	2	2	4	2	3	4	4	3	3	4	3	2	4	3	3	1	5	1	1	1	1			1		1			1	4	2	3	1	1	4
2000	Mujer	Técnico / Tecnológico	Estrato 2	Anguilla	Bogotá D.C.	Bogotá D.C.	3069	H				No	1	2	4	4	2	3	1	4	2	1	2	3	1	1	3	3	4	2	4	0	0	0	1		1	1					1	4	4	4	1	0	4
1998	Hombre	Bachillerato	Estrato 2	Colombia	Magdalena	Santa Marta	2641	A		Deshumanización	5	No	4	5	5	5	5	5	5	5	5	5	5	5	5	5	4	5	5	5	5	1	1	1	1			1			1		1	4	4	3	1	1	4
2000	Mujer	Técnico / Tecnológico	Estrato 1	Samoa Americana	Bogotá D.C.	Bogotá D.C.	3069	H		Confianza	0.50	No	3	2	2	2	1	4	1	4	4	1	4	3	2	3	3	3	2	1	2	0	1	0	0				1	1		1		2	2	2	1	0	4
2004	Mujer	Bachillerato	Estrato 2	Colombia	Cundinamarca	Fusagasugá	0703	A		Deshumanización	2	Sí	3	2	3	3	3	3	3	3	3	3	2	3	1	3	3	1	3	1	3	1	1	0	0	1	1	1						5	1	3	0	0	3
2004	Mujer	Bachillerato	Estrato 2	Colombia	Cundinamarca	Fusagasugá	0703	A		Deshumanización		Sí	3	3	3	2	3	2	3	4	1	1	4	2	3	2	3	2	3	3	3	0	0	0	0			1	1		1			3	2	2	0	0	2
1994	Hombre	Primaria	Estrato 2	Colombia	Bogotá D.C.	Bogotá D.C.	8543	T		Deshumanización	5	Sí	5	5	4	5	5	5	4	5	5	4	5	2	5	5	5	4	5	5	5	1	1	1	1		1	1			1			5	5	5	1	1	5
1992	Hombre	Bachillerato	Estrato 1	Colombia	Bogotá D.C.	Bogotá D.C.	1743	H		Tolerancia a la ambigüedad		Sí	4	4	4	5	4	3	5	4	5	3	5	5	5	5	5	5	5	2	5	1	1	1	1	1		1				1		5	5	5	1	1	5
1996	Hombre	Bachillerato	Estrato 5	Colombia	Bogotá D.C.	Bogotá D.C.	4532	B		Deshumanización	5	No	5	5	4	5	5	4	5	5	5	4	5	5	5	4	5	5	5	5	5	1	1	1	1	1	1				1			5	5	1	1	1	5
1992	Hombre	Bachillerato	Estrato 2	Comoras	Bolívar	Calamar	5843	B		Deshumanización		Sí	5	1	5	4	3	5	5	5	5	2	5	5	5	5	5	5	3	5	5	1	1	1	1	1						1	1	5	2	4	1	1	4
1998	Hombre	Primaria	Estrato 4	Colombia	Bogotá D.C.	Bogotá D.C.	7573	G		Discriminización	0.7333333333333333	Sí	5	4	5	5	5	5	5	1	3	5	5	5	5	5	4	4	4	4	4	1	1	1	1	1		1	1					2	5	5	0	1	5
1995	Mujer	Bachillerato	Estrato 4	Colombia	Bogotá D.C.	Bogotá D.C.	7843	S		Discriminización	0.8333333333333334	No	5	4	4	5	5	3	5	5	5	4	5	5	5	4	4	5	5	4	5	1	1	1	1		1			1			1	5	5	5	1	0	4
1995	Hombre	Primaria	Estrato 2	Colombia	Bogotá D.C.	Bogotá D.C.	6157	P		Tolerancia a la ambigüedad	4.00	No	4	4	4	5	4	4	5	5	4	4	4	5	4	5	5	5	4	5	4	1	1	1	1				1		1	1		4	5	4	1	1	4
1994	Hombre	Técnico / Tecnológico	Estrato 2	Colombia	Bogotá D.C.	Bogotá D.C.	6157	J		Discriminización	0.7666666666666667	No	5	4	1	5	4	4	5	2	5	3	4	5	4	5	5	5	3	4	5	1	1	1	1					1	1		1	5	1	2	1	1	5
1995	Mujer	Bachillerato	Estrato 1	Colombia	Bogotá D.C.	Bogotá D.C.	2453	Y		Discriminización		Sí	4	4	5	4	3	5	5	4	4	1	5	4	5	4	5	4	5	5	5	1	1	1	1			1		1			1	3	4	5	1	1	4
1996	Hombre	Técnico / Tecnológico	Estrato 3	Colombia	Bogotá D.C.	Bogotá D.C.	2453	H		Confianza	1.00	No	5	5	4	5	5	5	5	5	4	4	5	5	5	5	5	5	5	4	5	0	1	1	1		1			1			1	2	4	5	1	1	4
1996	Hombre	Primaria	Estrato 1	Colombia	Bogotá D.C.	Bogotá D.C.	2435	G		Confianza	0.88	Sí	1	5	5	5	5	5	5	4	5	5	5	5	5	5	5	5	5	4	5	1	1	1	0				1			1	1	4	5	5	1	1	5
1995	Mujer	Técnico / Tecnológico	Estrato 2	Colombia	Bogotá D.C.	Bogotá D.C.	7144	C		Tolerancia a la ambigüedad		Sí	3	4	4	3	5	3	4	4	4	4	3	4	4	4	3	3	3	3	4	1	0	0	1		1		1				1	3	4	3	1	1	4
1995	Hombre	Primaria	Estrato 1	Colombia	Bogotá D.C.	Bogotá D.C.	6523	T		Confianza	1.00	No	5	4	5	3	4	5	4	3	4	5	4	5	3	4	5	4	4	4	5	1	1	1	1	1		1			1			4	5	5	1	0	3
1997	Mujer	Técnico / Tecnológico	Estrato 2	Colombia	Bogotá D.C.	Bogotá D.C.	7144	C		Confianza		Sí	4	3	3	4	4	4	4	4	4	4	4	3	4	3	2	3	4	3	3	0	1	0	1			1	1	1				3	4	4	0	1	3
1993	Hombre	Primaria	Estrato 2	Colombia	Bogotá D.C.	Bogotá D.C.	2345	T		Tolerancia a la ambigüedad		Sí	5	4	5	5	5	5	5	4	4	5	4	5	5	5	5	4	4	4	5	1	1	1	1	1				1	1			4	5	5	1	1	5
1995	Mujer	Primaria	Estrato 2	Colombia	Bogotá D.C.	Bogotá D.C.	2645	Y		Deshumanización	2.33	No	5	5	5	5	5	5	5	5	5	5	4	4	4	5	5	4	5	5	5	1	1	1	1	1				1			1	5	5	3	1	1	5
1995	Otro	Técnico / Tecnológico	Estrato 2	Colombia	Bogotá D.C.	Bogotá D.C.	2453	T		Tolerancia a la ambigüedad		Sí	4	5	5	5	4	5	5	5	3	3	4	4	4	4	4	5	5	4	5	1	1	1	1	1		1					1	4	5	5	1	1	5
1999	Mujer	Bachillerato	Estrato 1	Colombia	Bogotá D.C.	Bogotá D.C.	7144	C		Confianza		Sí	3	4	2	4	3	2	3	4	2	4	4	4	4	3	3	3	4	4	3	1	0	1	1				1		1		1	2	3	4	1	1	2
1996	Hombre	Bachillerato	Estrato 2	Colombia	Bogotá D.C.	Bogotá D.C.	1553	S				No	4	5	5	4	4	4	5	5	4	5	4	5	4	5	4	4	5	5	5	1	1	1	1		1	1				1		2	1	4	1	1	5
1987	Mujer	Primaria	Estrato 2	Colombia	Bogotá D.C.	Bogotá D.C.	8140	P				No	3	4	4	4	3	3	4	4	4	4	4	3	2	3	3	4	4	4	4	1	0	1	0			1				1	1	4	4	4	1	1	3
1966	Mujer	Técnico / Tecnológico	Estrato 2	Colombia	Bogotá D.C.	Bogotá D.C.	1234	H		Tolerancia a la ambigüedad		Sí	1	1	4	2	4	3	1	2	1	1	4	4	1	1	1	2	4	1	3	1	1	1	1	1		1					1	4	4	3	1	0	3
1992	Mujer	Técnico / Tecnológico	Estrato 2	Colombia	Cundinamarca	Girardot	7936	B				No	4	5	5	5	4	5	5	4	3	4	5	4	5	5	5	5	4	4	5	1	1	1	0			1			1	1		1	1	1	0	1	1
1996	Mujer	Bachillerato	Estrato 2	Colombia	Bogotá D.C.	Bogotá D.C.	3190	A				No	3	3	3	3	3	3	3	3	3	3	3	3	3	3	3	3	3	3	3	1	1	1	1					1		1	1	3	3	3	1	1	3
1978	Hombre	Título universitario	Estrato 3	Colombia	Bogotá D.C.	Bogotá D.C.	7994	A				No	4	4	4	4	4	4	4	4	4	4	4	4	4	4	4	4	4	4	4	0	0	0	0			1			1		1	2	1	1	0	1	1
2002	Hombre	Bachillerato	Estrato 3	Colombia	Bogotá D.C.	Bogotá D.C.	8793	O		Tolerancia a la ambigüedad		Sí	2	2	3	4	3	2	3	3	2	2	2	3	2	1	2	2	3	2	3	1	1	1	1	1						1	1	3	3	1	0	1	1
1992	Hombre	Bachillerato	Estrato 3	Colombia	Bogotá D.C.	Bogotá D.C.	0192	G		Tolerancia a la ambigüedad		Sí	3	1	3	5	5	5	3	1	2	3	3	2	3	3	5	3	3	3	3	1	1	1	1		1	1					1	2	2	2	0	1	3
1989	Hombre	Bachillerato	Estrato 2	Colombia	Bogotá D.C.	Bogotá D.C.	5507	R		Deshumanización		Sí	3	3	3	3	3	3	3	3	3	3	3	3	3	3	3	3	3	3	3	1	1	1	1			1	1		1			3	4	3	1	1	4
2003	Mujer	Técnico / Tecnológico	Estrato 1	Colombia	Bogotá D.C.	Bogotá D.C.	3208	R		Confianza	0.38	Sí	2	1	5	4	2	2	5	5	1	1	2	2	4	4	3	3	5	5	3	1	1	1	1				1		1	1		2	2	2	1	1	3
1979	Mujer	Técnico / Tecnológico	Estrato 3	Colombia	Bogotá D.C.	Bogotá D.C.	5045	S		Discriminización	0.3333333333333333	No	4	3	5	5	5	3	2	3	5	4	1	3	3	4	3	3	5	4	5	0	0	1	1				1		1	1		2	2	2	1	1	3
1994	Hombre	Técnico / Tecnológico	Estrato 2	Santa Lucía	Bogotá D.C.	Bogotá D.C.	4656	M		Tolerancia a la ambigüedad		Sí	3	3	4	3	4	3	3	4	3	3	3	3	4	3	3	3	3	3	3	1	1	1	1	1		1					1	3	3	3	1	0	3
2002	Hombre	Bachillerato	Estrato 2	Angola	Bolívar	Clemencia	3214	R		Tolerancia a la ambigüedad	3.50	No	4	4	4	4	5	5	4	4	3	4	5	3	5	5	3	5	4	4	4	1	1	1	0						1	1	1	3	5	4	1	1	4
2000	Hombre	Bachillerato	Estrato 1	Colombia	Bogotá D.C.	Bogotá D.C.	6643	S				No	3	3	3	3	3	3	3	3	3	3	3	3	3	3	3	3	3	3	3	1	1	1	1	1		1					1	3	3	3	1	1	3
1994	Mujer	Bachillerato	Estrato 1	Colombia	Cundinamarca	Guayabetal	8932	O				No	2	4	5	4	4	4	4	4	2	2	4	5	2	5	5	1	2	4	4	1	1	1	1			1	1	1				2	2	1	0	0	2
1996	Hombre	Bachillerato	Estrato 2	Argelia	Bogotá D.C.	Bogotá D.C.	1234	A		Confianza	1.00	No	1	5	4	5	5	5	1	5	5	5	1	1	1	5	1	1	1	5	5	0	1	0	1			1	1				1	5	3	2	0	1	1
2000	Hombre	Técnico / Tecnológico	Estrato 2	Colombia	Bogotá D.C.	Bogotá D.C.	5291	M				No	2	1	5	5	3	3	5	4	1	3	1	4	3	1	2	1	5	1	4	0	0	1	1		1		1				1	4	3	2	0	1	1
1995	Hombre	Título universitario	Rural	Colombia	Caquetá	Solita	5623	G		Confianza	0.25	No	3	2	3	4	2	2	2	2	4	3	3	3	3	4	1	3	2	2	1	0	1	1	0	1					1	1		5	3	4	0	0	3
1975	Mujer	Técnico / Tecnológico	Estrato 2	Colombia	Cundinamarca	Madrid	5218	T		Tolerancia a la ambigüedad		Sí	1	2	1	1	1	1	1	1	1	1	1	1	1	1	1	1	1	1	1	1	1	1	1				1	1			1	3	3	3	1	1	3
2000	Hombre	Técnico / Tecnológico	Estrato 2	Colombia	Bogotá D.C.	Bogotá D.C.	5291	M		Discriminización	0.7333333333333333	No	3	4	1	3	2	2	4	4	4	4	3	4	2	2	3	2	2	3	3	0	1	0	1			1	1			1		4	4	4	1	1	4
2000	Hombre	Bachillerato	Estrato 1	Angola	Atlántico	Galapa	6634	S		Discriminización	0.6	Sí	3	3	3	3	3	3	3	3	3	3	3	3	3	3	3	3	3	3	3	1	1	1	1				1		1	1		3	3	3	1	1	3
1972	Mujer	Bachillerato	Estrato 3	Colombia	Cundinamarca	Funza	7700	Q		Deshumanización	1.67	No	1	1	5	5	1	1	5	5	1	1	2	3	1	1	1	2	5	1	3	1	1	0	0	1			1			1		3	2	1	0	1	1
2000	Mujer	Bachillerato	Estrato 3	Colombia	Cundinamarca	Funza	0087	G		Confianza	0.63	No	3	3	3	3	3	3	3	3	3	3	3	3	3	3	3	3	3	3	3	1	1	0	0	1			1			1		3	3	3	0	1	1
1969	Mujer	Bachillerato	Estrato 3	Colombia	Cundinamarca	Funza	7412	Q		Tolerancia a la ambigüedad	3.00	No	3	3	3	3	3	3	3	3	3	3	3	3	3	3	3	3	3	3	3	1	1	0	0	1				1		1		3	3	3	0	1	1
1994	Hombre	Bachillerato	Estrato 3	Colombia	Cundinamarca	Funza	1631	M				No	3	3	3	3	3	3	3	3	3	3	3	3	3	3	3	3	3	3	3	1	1	0	0	1		1	1					3	3	3	0	1	1
1987	Mujer	Bachillerato	Estrato 3	Colombia	Cundinamarca	Funza	6677	A		Confianza		Sí	4	3	3	3	3	3	3	3	3	3	3	3	3	3	3	3	3	3	3	1	1	0	0		1	1					1	3	3	3	0	1	3
1989	Mujer	Bachillerato	Estrato 3	Colombia	Cundinamarca	Funza	2287	O		Discriminización	0.6	No	3	3	3	3	3	3	3	3	3	3	4	3	3	3	3	3	3	3	3	1	1	0	0			1		1		1		3	1	3	0	1	1
1984	Hombre	Bachillerato	Estrato 3	Colombia	La Guajira	Riohacha	8704	G		Confianza	0.63	No	4	2	1	3	1	3	2	4	1	4	3	3	3	3	1	5	3	3	1	1	1	1	0		1			1			1	5	4	3	1	1	3
1990	Hombre	Título universitario	Estrato 3	Colombia	Atlántico	Barranquilla	1888	M		Confianza	1.00	No	3	3	3	3	3	3	3	3	3	3	3	3	3	3	3	3	3	3	3	1	1	1	1					1	1	1		3	3	3	1	1	3
2000	Mujer	Técnico / Tecnológico	Estrato 1	Angola	Bogotá D.C.	Bogotá D.C.	3069	H				No	4	2	1	5	2	3	3	2	4	4	1	2	3	3	3	5	2	5	2	1	1	1	0				1			1	1	3	2	1	0	1	2
2000	Mujer	Técnico / Tecnológico	Estrato 2	Colombia	Bogotá D.C.	Bogotá D.C.	3069	L		Confianza	1.00	No	4	3	4	4	4	4	4	4	2	5	3	2	1	4	1	2	4	2	4	1	1	1	1				1		1		1	4	4	4	1	0	3
1996	Otro	Bachillerato	Estrato 1	Colombia	Atlántico	Barranquilla	9630	B		Deshumanización		Sí	5	5	4	3	4	4	4	3	4	5	4	4	4	5	4	5	4	4	3	1	1	0	1					1		1	1	4	4	4	1	0	4
2000	Hombre	Técnico / Tecnológico	Estrato 2	Colombia	Bogotá D.C.	Bogotá D.C.	5291	M		Confianza		Sí	4	4	5	5	4	5	4	5	5	5	5	5	5	4	5	5	3	4	4	1	1	1	1	1	1		1					5	5	5	1	1	5
1999	Hombre	Técnico / Tecnológico	Estrato 1	Colombia	Bolívar	San Fernando	1258	C		Discriminización	0.5333333333333333	Sí	2	5	3	2	3	3	3	1	1	4	5	1	3	3	3	3	3	3	2	0	1	1	0	1				1		1		4	4	4	1	1	4
1995	Mujer	Técnico / Tecnológico	Estrato 1	Colombia	Bolívar	Córdoba	3258	G		Deshumanización	3.33	No	3	4	4	2	3	3	3	3	3	4	3	4	3	4	4	3	4	3	4	0	0	0	0			1			1	1		4	3	3	0	0	2
1999	Mujer	Técnico / Tecnológico	Estrato 1	Colombia	Atlántico	Barranquilla	6278	P				No	3	3	2	3	3	3	4	3	3	3	3	3	3	3	3	4	3	3	2	1	0	0	0		1	1		1				3	3	3	1	0	2
1993	Mujer	Bachillerato	Estrato 1	Colombia	Bogotá D.C.	Bogotá D.C.	3654	N		Confianza	0.38	No	4	4	4	4	4	4	4	4	4	4	4	4	4	4	4	4	4	3	4	1	1	1	1	1		1		1				2	2	2	1	0	2
2000	Mujer	Técnico / Tecnológico	Estrato 2	Colombia	Atlántico	Barranquilla	0182	P		Confianza	0.25	Sí	5	3	5	2	4	5	3	5	4	5	5	4	4	5	3	1	5	2	5	1	0	1	0			1	1			1		3	4	4	1	1	3
1989	Hombre	Técnico / Tecnológico	Estrato 2	Colombia	Bogotá D.C.	Bogotá D.C.	6681	C		Tolerancia a la ambigüedad	3.00	Sí	3	3	3	3	3	3	3	3	3	3	3	3	3	3	3	3	3	3	3	1	1	1	1	1			1				1	3	3	3	1	1	3
1996	Hombre	Primaria	Estrato 1	Colombia	Atlántico	Manatí	1008	Z		Tolerancia a la ambigüedad	2.80	No	2	1	1	4	2	1	1	1	4	2	4	2	2	2	2	1	4	1	4	0	0	0	0	1	1					1		2	2	2	0	0	2
2000	Hombre	Bachillerato	Estrato 1	Angola	Bogotá D.C.	Bogotá D.C.	6634	S		Discriminización	0.6	No	3	3	3	3	3	3	3	3	3	3	3	3	3	2	3	3	3	3	3	1	1	1	1		1		1				1	4	3	4	1	1	3
1978	Mujer	Título universitario	Estrato 3	Colombia	Atlántico	Candelaria	2326	L				No	2	2	2	2	3	2	2	3	3	3	2	3	2	2	2	4	2	2	3	1	1	0	0	1	1				1			4	4	3	1	1	2
1995	Mujer	Bachillerato	Estrato 2	Colombia	Atlántico	Barranquilla	1235	L		Tolerancia a la ambigüedad	2.90	No	3	3	3	3	3	3	3	3	3	3	3	3	3	3	3	3	3	3	3	1	1	1	1		1			1		1		3	4	3	1	1	3
1985	Mujer	Bachillerato	Estrato 3	Argelia	Amazonas	La Chorrera	2541	V		Discriminización	0.6	Sí	3	3	3	3	3	2	2	3	3	3	2	3	3	2	3	3	3	3	2	0	0	1	0				1	1			1	3	2	3	1	0	2
1990	Mujer	Técnico / Tecnológico	Estrato 2	Colombia	Atlántico	Piojó	4488	A		Discriminización		Sí	3	3	3	3	3	3	3	3	4	3	3	3	3	3	3	3	3	3	3	1	1	1	1		1			1		1		3	3	3	1	1	3
2000	Mujer	Técnico / Tecnológico	Estrato 1	Anguilla	Bogotá D.C.	Bogotá D.C.	3096	L				No	1	4	4	4	4	4	4	4	4	4	3	3	4	4	4	3	4	2	4	1	1	1	1				1	1	1			2	1	4	0	1	2
2000	Mujer	Técnico / Tecnológico	Estrato 1	Anguilla	Bogotá D.C.	Bogotá D.C.	3096	L		Deshumanización	3.67	No	4	2	1	4	1	4	4	3	3	3	1	1	1	3	1	1	1	1	2	1	1	1	1			1		1		1		3	3	2	0	0	1
1995	Mujer	Técnico / Tecnológico	Estrato 1	Colombia	Atlántico	Barranquilla	2358	D				No	1	1	1	1	1	1	1	1	1	1	1	1	1	1	1	1	1	1	1	1	0	1	1					1	1		1	1	4	2	0	1	1
1993	Mujer	Bachillerato	Estrato 1	Colombia	Bolívar	Arjona	5632	R		Deshumanización	2	No	4	3	5	4	4	2	3	3	4	2	2	4	1	5	1	3	1	3	5	0	1	0	0			1				1	1	4	2	3	0	1	3
1990	Mujer	Técnico / Tecnológico	Rural	Colombia	Bogotá D.C.	Bogotá D.C.	6523	R		Deshumanización	2.67	Sí	2	2	2	2	2	2	4	4	2	4	4	3	1	5	4	2	3	4	3	0	1	0	0	1		1	1					4	2	2	0	1	3
1990	Hombre	Título universitario	Estrato 3	Colombia	Antioquia	Medellín	1888	M		Tolerancia a la ambigüedad	3.00	No	3	3	3	3	3	3	2	3	2	3	3	3	3	2	3	3	2	3	3	1	1	1	1	1				1	1			3	3	3	0	1	3
1990	Mujer	Bachillerato	Estrato 1	Venezuela	Atlántico	Malambo	3256	C				No	5	5	5	5	5	5	5	5	5	5	5	5	5	5	5	5	5	5	5	1	1	0	1			1	1			1		1	1	1	0	0	1
2001	Hombre	Técnico / Tecnológico	Estrato 3	Colombia	Bogotá D.C.	Bogotá D.C.	3679	C		Discriminización	0.4666666666666667	Sí	3	2	1	3	4	4	5	3	4	2	2	1	5	3	5	4	3	1	1	1	0	1	1	1	1				1			4	2	2	1	1	1
1985	Hombre	Título universitario	Estrato 2	Colombia	Guaviare	El Retorno	1111	F		Discriminización	0.3	Sí	3	2	3	3	3	3	3	3	3	1	3	3	3	3	3	3	3	1	3	1	0	1	0		1		1				1	3	3	3	1	1	1
2000	Hombre	Técnico / Tecnológico	Estrato 2	Andorra	Atlántico	Candelaria	6634	S		Deshumanización		Sí	3	3	3	3	3	3	3	3	3	3	3	3	3	3	3	3	3	3	3	1	0	1	1	1		1	1					3	3	3	1	1	4
2000	Mujer	Bachillerato	Estrato 1	Anguilla	Bogotá D.C.	Bogotá D.C.	2585	R				No	3	3	3	3	3	3	3	3	3	3	3	3	3	3	4	3	1	3	3	0	1	0	1		1			1			1	3	3	3	1	0	3
1998	Hombre	Título universitario	Estrato 2	Colombia	Meta	Villavicencio	4938	C				No	3	2	3	3	3	3	4	3	3	3	2	3	3	3	3	3	2	3	4	0	0	0	0	1			1			1		3	3	2	0	0	3
1998	Otro	Técnico / Tecnológico	Estrato 1	Colombia	Bogotá D.C.	Bogotá D.C.	4567	H				No	1	1	1	1	1	1	1	1	1	1	1	1	1	1	1	1	1	1	1	1	1	1	1	1				1			1	1	1	1	0	0	1
1998	Hombre	Título universitario	Estrato 3	Colombia	Boyacá	Duitama	2698	G	juliangj0407@gmail.com			No	1	3	1	3	1	3	2	3	3	1	1	1	1	1	3	1	4	2	4	1	1	1	1	1			1		1			3	4	2	1	0	3
1995	Hombre	Primaria	Estrato 2	Anguilla	Bogotá D.C.	Bogotá D.C.	8653	R		Confianza	1.00	No	3	3	3	3	3	3	3	3	3	3	3	3	3	3	3	3	3	3	3	1	0	1	0	1			1			1		3	3	3	0	0	3
1981	Mujer	Bachillerato	Estrato 3	Colombia	Bogotá D.C.	Bogotá D.C.	4714	S				No	2	2	4	4	4	4	3	3	3	4	2	3	4	4	3	3	2	4	4	0	1	0	0			1	1	1				4	5	4	0	0	3
2001	Mujer	Bachillerato	Estrato 4	Colombia	Bogotá D.C.	Bogotá D.C.	7499	C				No	2	3	3	4	3	3	4	5	3	3	1	3	3	2	3	3	4	1	2	1	0	1	1	1			1			1		4	3	2	0	1	1
2001	Mujer	Bachillerato	Estrato 2	Colombia	Bogotá D.C.	Bogotá D.C.	8987	C		Confianza	0.63	Sí	1	1	3	4	2	1	4	1	2	1	2	4	1	2	2	1	3	2	4	1	0	1	1	1					1	1		2	3	3	1	1	2
2003	Mujer	Bachillerato	Estrato 1	Colombia	Cundinamarca	Facatativá	4782	C		Tolerancia a la ambigüedad		Sí	2	2	1	2	3	3	1	2	2	3	4	3	3	3	3	3	5	2	3	1	0	1	0			1		1	1			3	3	3	0	1	4
2000	Hombre	Primaria	Estrato 1	Argelia	Archipiélago de San Andrés, Providencia y Santa Catalina	Providencia	6634	S		Deshumanización	4.33	Sí	3	3	3	3	3	3	3	3	3	3	3	3	3	3	3	3	3	3	3	1	1	1	1	1			1	1				3	3	3	1	1	4
1993	Hombre	Técnico / Tecnológico	Estrato 1	Colombia	Atlántico	Soledad	7858	R		Discriminización	0.7	No	4	5	3	4	4	5	4	4	4	4	4	4	3	4	4	4	5	5	4	0	0	1	1				1		1	1		5	4	2	1	1	5
1998	Hombre	Título universitario	Estrato 2	Colombia	Meta	Villavicencio	4938	C		Confianza		Sí	2	3	2	3	2	3	3	3	3	2	2	3	3	2	3	3	3	3	2	0	0	0	0		1	1					1	3	3	3	0	0	2
1998	Hombre	Título universitario	Estrato 2	Colombia	Meta	Villavicencio	4938	C		Deshumanización	2.67	Sí	3	2	3	3	2	3	3	4	3	2	2	3	3	3	2	3	3	2	3	0	0	0	1			1	1		1			2	3	3	1	1	2
1994	Mujer	Técnico / Tecnológico	Estrato 2	Colombia	Bogotá D.C.	Bogotá D.C.	6573	M		Tolerancia a la ambigüedad	3.00	No	3	3	4	3	3	3	4	3	3	3	3	3	3	3	3	4	3	3	3	1	1	1	1					1		1	1	3	3	3	1	1	3
1993	Mujer	Bachillerato	Estrato 2	Colombia	Bogotá D.C.	Bogotá D.C.	0224	H				No	4	3	3	4	2	3	3	4	3	4	3	4	4	3	3	4	4	3	3	1	0	1	0				1		1		1	3	3	3	1	1	3
2000	Hombre	Bachillerato	Estrato 1	Colombia	Bogotá D.C.	Bogotá D.C.	6925	R		Tolerancia a la ambigüedad		Sí	3	3	3	5	5	4	4	4	2	4	4	3	3	4	3	1	4	2	4	1	1	0	1	1			1	1				2	2	3	0	1	4
2000	Mujer	Título universitario	Estrato 3	Colombia	Bogotá D.C.	Bogotá D.C.	7463	A		Confianza	0.63	No	1	2	3	1	3	3	1	1	2	2	3	2	2	1	2	2	2	2	1	0	1	1	1	1			1			1		3	3	3	1	1	3
1989	Hombre	Técnico / Tecnológico	Estrato 2	Colombia	Bogotá D.C.	Bogotá D.C.	6680	C		Confianza	0.88	No	3	3	3	3	3	3	3	3	3	3	3	3	3	3	3	3	3	3	3	1	1	1	1					1		1	1	3	3	3	1	1	3
2004	Mujer	Bachillerato	Estrato 2	Colombia	Cundinamarca	Fusagasugá	0703	A				No	2	2	2	3	1	2	1	1	1	2	1	2	3	2	1	2	3	4	2	0	0	0	0		1	1			1			2	3	2	0	1	2
1999	Hombre	Primaria	Estrato 1	Colombia	Bogotá D.C.	Bogotá D.C.	9159	B				No	2	2	1	2	1	2	2	1	2	1	1	1	2	2	2	4	1	1	1	1	0	0	0		1	1			1			2	2	2	0	0	1
2004	Mujer	Bachillerato	Estrato 2	Colombia	Cundinamarca	Fusagasugá	0703	A		Tolerancia a la ambigüedad	2.90	No	1	1	2	1	1	3	3	3	4	1	3	2	1	3	4	2	3	3	1	1	0	0	0	1				1			1	5	2	4	0	0	1
1999	Hombre	Primaria	Estrato 2	Colombia	Bogotá D.C.	Bogotá D.C.	9159	B		Deshumanización	1.67	No	2	2	3	1	2	2	2	1	4	4	1	1	2	2	2	2	3	2	3	0	0	0	0			1		1		1		2	1	1	0	0	1
1999	Hombre	Primaria	Estrato 2	Colombia	Bogotá D.C.	Bogotá D.C.	9159	B		Confianza		Sí	3	3	3	3	3	3	3	3	2	3	3	3	4	3	3	3	4	4	3	0	0	0	1	1		1	1					3	3	3	0	1	3
1979	Mujer	Técnico / Tecnológico	Estrato 3	Colombia	Cundinamarca	Girardot	5045	S		Discriminización	0.7666666666666667	Sí	3	4	3	2	2	2	4	3	5	3	2	3	3	1	3	3	2	4	5	1	0	1	0		1			1	1			1	5	4	1	1	2
1996	Hombre	Técnico / Tecnológico	Estrato 1	Colombia	Bogotá D.C.	Bogotá D.C.	9188	M		Discriminización	0.2	Sí	1	3	3	1	1	3	4	3	3	2	5	2	4	4	3	1	4	1	2	1	0	0	1	1				1			1	2	3	2	1	1	1
1959	Hombre	Primaria	Estrato 2	Colombia	Bogotá D.C.	Bogotá D.C.	9159	B				No	3	3	3	3	3	3	2	3	3	3	3	3	3	3	3	3	3	3	3	0	0	0	0	1		1			1			3	3	3	1	1	3
2004	Mujer	Bachillerato	Estrato 2	Colombia	Cundinamarca	Fusagasugá	0703	A				No	2	1	3	3	2	1	3	1	3	2	3	3	1	3	1	3	3	2	2	0	1	0	0			1			1		1	3	1	1	0	0	3
2003	Hombre	Título universitario	Estrato 4	Colombia	Bogotá D.C.	Bogotá D.C.	2175	T				No	5	3	2	5	2	2	3	4	1	4	3	3	4	4	3	5	1	2	4	1	0	0	1					1		1	1	3	4	2	1	1	3
1999	Hombre	Bachillerato	Estrato 2	Colombia	Bogotá D.C.	Bogotá D.C.	9159	B		Discriminización		Sí	2	3	1	3	4	3	3	3	2	2	3	3	2	3	3	3	1	3	3	0	0	0	0		1	1					1	3	2	2	0	1	3
2004	Mujer	Bachillerato	Estrato 2	Colombia	Cundinamarca	Fusagasugá	2004	A		Confianza		Sí	1	2	2	4	1	1	3	3	4	2	2	2	1	4	3	2	1	4	2	0	0	0	1		1		1		1			1	2	1	0	0	1
1999	Hombre	Primaria	Estrato 2	Colombia	Bogotá D.C.	Bogotá D.C.	9159	B		Tolerancia a la ambigüedad		Sí	3	3	3	3	3	3	3	2	3	3	3	3	3	3	2	3	2	2	3	0	0	0	0	1						1	1	3	3	3	0	0	4
1999	Hombre	Primaria	Estrato 2	Colombia	Bogotá D.C.	Bogotá D.C.	9159	B		Discriminización	0.4666666666666667	Sí	2	2	3	3	3	3	3	3	3	3	3	3	3	3	3	2	3	3	2	0	0	0	0			1				1	1	2	3	3	0	0	2
2004	Mujer	Bachillerato	Estrato 2	Colombia	Cundinamarca	Fusagasugá	2004	A		Confianza		Sí	2	3	3	2	4	2	2	3	3	3	2	3	2	1	1	2	2	3	4	0	0	1	0	1	1	1						2	1	4	0	0	4
1965	Mujer	Bachillerato	Estrato 2	Cuba	Atlántico	Malambo	5425	H		Deshumanización	3.67	No	4	3	3	3	3	3	3	3	4	3	3	3	3	3	3	3	4	3	3	1	1	1	1			1		1			1	4	4	4	1	1	4
1985	Mujer	Técnico / Tecnológico	Estrato 3	Antártida	Amazonas	La Pedrera	9754	H				No	3	2	3	2	3	2	3	3	2	3	2	3	3	3	3	3	3	3	2	0	1	1	1				1	1	1			3	3	3	0	1	3
1991	Mujer	Técnico / Tecnológico	Estrato 1	Colombia	Atlántico	Galapa	8550	B		Discriminización	0.9333333333333333	No	5	5	5	5	5	5	5	5	5	2	5	4	5	5	5	4	5	5	5	1	1	1	1		1				1		1	5	5	5	1	1	5
1996	Hombre	Posgrado	Estrato 6	Montenegro	Bogotá D.C.	Bogotá D.C.	2037	R		Confianza	0.38	Sí	2	5	1	2	5	4	1	4	5	4	3	2	5	4	3	4	3	2	3	1	1	0	1	1					1		1	5	4	2	1	1	5
1989	Hombre	Título universitario	Estrato 6	Antártida	Chocó	Bojaya	2508	Y		Deshumanización	2.33	Sí	2	4	2	3	4	3	3	2	5	2	4	3	3	3	5	2	1	3	3	1	1	1	1				1	1	1			3	3	3	0	0	3
2001	Mujer	Técnico / Tecnológico	Estrato 2	Colombia	Atlántico	Barranquilla	9728	B		Discriminización	0.3333333333333333	No	1	1	1	1	1	1	1	1	1	1	1	1	1	1	1	1	1	1	1	0	0	0	0	1					1	1		1	1	1	1	1	3
1990	Mujer	Bachillerato	Estrato 2	Colombia	Atlántico	Galapa	0678	O				No	5	5	5	5	2	5	5	5	5	5	5	5	5	5	5	5	5	5	5	1	1	1	1					1	1	1		5	5	5	1	1	5
2002	Mujer	Técnico / Tecnológico	Estrato 2	Colombia	Atlántico	Barranquilla	9728	B				No	2	3	3	4	3	2	4	4	5	4	1	4	4	3	5	3	3	1	5	1	1	1	1		1		1				1	5	5	4	1	1	4
1985	Mujer	Bachillerato	Estrato 2	Colombia	Bogotá D.C.	Bogotá D.C.	0087	G				No	3	1	5	5	2	5	3	3	5	4	4	3	4	4	2	4	3	5	5	1	1	1	1				1	1	1			4	4	5	1	1	3
1995	Mujer	Técnico / Tecnológico	Estrato 1	Colombia	Atlántico	Barranquilla	3456	M				No	1	1	1	1	1	1	1	1	1	1	1	1	1	1	1	1	1	1	1	0	0	0	0				1	1			1	1	1	1	0	0	1
2001	Mujer	Técnico / Tecnológico	Estrato 2	Colombia	Atlántico	Barranquilla	9728	B		Tolerancia a la ambigüedad	2.90	No	5	5	5	4	5	5	4	5	5	5	4	4	3	5	4	5	5	4	5	1	1	1	1		1		1			1		4	5	4	1	1	5
1996	Hombre	Técnico / Tecnológico	Estrato 2	Colombia	Atlántico	Soledad	4810	D				No	4	4	4	4	3	4	3	4	4	5	4	4	3	4	4	4	4	5	4	1	0	1	0		1				1		1	1	1	1	0	1	1
1990	Mujer	Técnico / Tecnológico	Estrato 1	Colombia	Atlántico	Barranquilla	2580	C		Confianza	0.00	No	1	1	1	1	1	1	1	1	1	1	1	1	1	1	1	1	1	1	1	0	0	0	0				1		1		1	1	1	1	0	0	1
1985	Mujer	Técnico / Tecnológico	Estrato 1	Colombia	Atlántico	Barranquilla	2765	M		Deshumanización	5	No	3	5	5	5	5	5	3	3	3	1	5	1	4	3	3	5	5	3	5	1	0	1	0					1	1	1		4	4	4	1	1	1
1988	Hombre	Bachillerato	Estrato 3	Colombia	Atlántico	Barranquilla	7940	S				No	4	3	5	3	5	5	5	4	4	5	5	5	4	4	5	5	5	5	5	0	0	0	0		1			1	1			5	4	4	0	0	5
1993	Hombre	Técnico / Tecnológico	Estrato 1	Colombia	Atlántico	Soledad	7858	R				No	3	4	3	5	5	2	4	4	2	5	5	3	3	3	4	3	5	5	5	1	0	1	0		1	1		1				2	4	4	1	1	4
1985	Mujer	Técnico / Tecnológico	Estrato 1	Colombia	Atlántico	Barranquilla	2765	M		Discriminización	0.2	Sí	1	1	3	2	1	1	3	1	5	1	1	3	5	1	1	1	5	3	1	1	1	1	1		1				1		1	3	3	3	0	1	4
1990	Mujer	Técnico / Tecnológico	Estrato 1	Colombia	Atlántico	Barranquilla	5463	R				No	1	1	1	1	1	1	1	1	1	1	1	1	1	1	1	1	1	1	1	0	0	0	0	1				1			1	1	1	1	0	0	1
1995	Mujer	Bachillerato	Estrato 1	Colombia	Bogotá D.C.	Bogotá D.C.	4253	D		Discriminización		Sí	5	2	5	4	5	5	5	4	4	4	1	5	5	4	1	2	4	4	5	1	0	1	1	1				1			1	5	5	5	1	1	3
1994	Hombre	Bachillerato	Estrato 2	Colombia	Bogotá D.C.	Bogotá D.C.	1452	T		Deshumanización	4.67	No	5	4	5	4	4	4	5	5	5	4	5	5	5	5	5	4	4	3	5	1	1	1	1			1	1			1		5	4	3	1	1	5
1996	Hombre	Primaria	Estrato 1	Colombia	Bogotá D.C.	Bogotá D.C.	6568	P		Confianza	0.88	Sí	5	4	5	5	4	4	4	4	4	4	4	4	4	5	4	4	4	4	4	1	1	1	1	1	1			1				5	5	4	1	1	5
1995	Hombre	Primaria	Estrato 2	Colombia	Bogotá D.C.	Bogotá D.C.	1236	E		Deshumanización	3	Sí	3	5	4	5	4	5	4	3	4	4	4	5	4	4	5	5	4	4	5	1	1	1	1					1		1	1	3	4	4	1	1	4
1994	Mujer	Bachillerato	Estrato 2	Colombia	Bogotá D.C.	Bogotá D.C.	4573	Y				No	4	4	5	4	5	5	5	4	4	3	4	4	4	4	4	3	4	4	4	1	1	1	1		1					1	1	5	4	5	1	1	4
1996	Mujer	Bachillerato	Estrato 1	Colombia	Cesar	La Paz	0406	C				No	3	3	3	3	3	4	3	3	2	4	3	3	3	4	2	4	3	3	3	1	1	0	1			1	1	1				4	4	3	0	1	3
1993	Hombre	Primaria	Estrato 2	Colombia	Bogotá D.C.	Bogotá D.C.	2457	G		Tolerancia a la ambigüedad	3.70	Sí	4	4	5	4	5	3	5	5	4	4	5	4	5	2	4	5	5	4	5	1	1	1	1	1				1	1			5	5	4	1	1	3
1999	Otro	Bachillerato	Estrato 4	Colombia	Magdalena	Santa Marta	6161	N		Discriminización	0.43333333333333335	No	2	3	4	3	4	1	2	1	2	3	4	1	4	1	3	2	3	4	2	0	0	1	0		1		1				1	5	3	1	0	1	5
1997	Hombre	Primaria	Estrato 2	Colombia	Bogotá D.C.	Bogotá D.C.	4735	R		Confianza	1.00	Sí	5	4	4	4	4	4	4	4	5	5	4	5	2	5	5	4	4	5	3	1	1	1	1					1	1		1	5	3	4	1	1	4
1998	Mujer	Bachillerato	Estrato 1	Colombia	Valle del Cauca	Zarzal	0615	B		Tolerancia a la ambigüedad	3.60	Sí	3	4	4	5	1	1	4	1	3	3	4	4	3	2	4	3	3	3	3	1	0	1	0		1	1					1	3	3	3	0	1	4
1995	Mujer	Bachillerato	Estrato 2	Colombia	Magdalena	Santa Marta	9166	J		Deshumanización		Sí	2	4	4	5	2	2	4	3	3	4	1	3	1	3	3	4	1	4	1	0	0	1	0			1		1		1		4	2	4	0	0	3
1996	Mujer	Bachillerato	Estrato 1	Colombia	Cesar	Valledupar	0406	C		Confianza	0.13	No	4	3	3	4	3	3	3	2	3	4	4	4	4	3	3	4	4	3	4	1	0	1	1	1	1	1						3	4	3	0	0	4
1994	Hombre	Bachillerato	Estrato 2	Colombia	Bogotá D.C.	Bogotá D.C.	4573	T		Tolerancia a la ambigüedad	4.10	No	4	5	4	4	5	5	4	4	3	5	5	5	5	4	4	5	5	5	4	1	1	1	0		1				1	1		4	4	4	1	1	5
1998	Mujer	Bachillerato	Estrato 2	Colombia	Magdalena	Santa Marta	1965	V		Discriminización	0.6	Sí	1	2	1	1	3	4	2	2	3	3	3	3	1	2	1	3	3	4	4	1	1	1	0				1	1		1		2	2	3	0	0	4
1993	Hombre	Primaria	Estrato 1	Colombia	Bogotá D.C.	Bogotá D.C.	1467	B		Deshumanización	2.33	Sí	5	5	5	2	5	4	5	3	4	5	5	2	5	4	5	4	4	5	5	1	1	1	1		1	1	1					5	4	3	1	1	5
1998	Mujer	Bachillerato	Estrato 1	Colombia	Bogotá D.C.	Bogotá D.C.	1678	C				No	3	3	4	3	4	4	4	4	3	2	4	5	4	3	3	4	4	3	3	0	0	0	0			1		1	1			4	3	4	1	0	3
1996	Mujer	Bachillerato	Estrato 1	Colombia	Cesar	Valledupar	0406	C				No	3	3	4	4	3	3	3	3	2	3	4	3	3	3	3	4	4	3	3	1	1	0	1				1		1		1	3	4	3	1	0	3
1996	Hombre	Técnico / Tecnológico	Estrato 3	Colombia	Bogotá D.C.	Bogotá D.C.	7423	S		Deshumanización	1.33	Sí	3	2	3	4	3	2	3	3	2	1	4	2	2	3	4	3	3	2	2	1	0	1	1	1			1			1		3	3	3	0	0	3
1996	Mujer	Bachillerato	Estrato 1	Colombia	Cesar	Valledupar	0406	C				No	3	3	3	3	4	4	3	3	3	3	3	3	3	3	3	3	4	3	3	0	1	0	1	1		1			1			3	4	3	1	0	3
1981	Hombre	Técnico / Tecnológico	Estrato 3	Colombia	Bogotá D.C.	Bogotá D.C.	2356	T		Discriminización		Sí	2	2	1	2	2	2	2	2	3	3	3	3	3	3	4	2	2	2	3	1	0	1	0		1	1			1			1	2	1	1	1	2
1992	Mujer	Bachillerato	Estrato 4	Colombia	Bogotá D.C.	Bogotá D.C.	2422	T		Discriminización		Sí	1	2	2	2	1	1	2	2	3	1	1	1	2	3	1	1	1	3	2	1	0	0	0	1		1				1		2	1	1	1	1	1
1985	Mujer	Bachillerato	Estrato 2	Colombia	Bogotá D.C.	Bogotá D.C.	4742	D		Tolerancia a la ambigüedad	3.50	No	2	3	2	4	4	4	2	4	2	2	1	4	1	2	4	4	5	4	1	0	0	1	0			1		1			1	5	4	5	1	1	5
1983	Mujer	Bachillerato	Estrato 2	Colombia	Bogotá D.C.	Bogotá D.C.	1232	R		Deshumanización	1	No	2	2	1	2	2	4	2	3	3	2	2	3	3	3	2	2	4	3	1	0	0	0	0		1				1	1		2	2	2	0	0	1
1999	Hombre	Primaria	Estrato 2	Colombia	Bogotá D.C.	Bogotá D.C.	9159	B		Deshumanización	3	No	3	3	3	3	3	3	3	3	3	3	2	3	3	3	3	3	3	3	3	0	0	0	0					1		1	1	3	3	3	1	1	3
1959	Mujer	Primaria	Estrato 2	Colombia	Bogotá D.C.	Bogotá D.C.	9159	B		Confianza	0.50	No	4	3	4	3	3	3	4	3	4	3	3	2	4	3	3	3	3	2	3	0	0	0	0			1			1		1	3	3	2	1	1	3
2004	Mujer	Bachillerato	Estrato 2	Colombia	Cundinamarca	Fusagasugá	0703	A		Discriminización	0.5333333333333333	Sí	1	3	1	2	3	4	1	3	2	3	3	2	3	2	3	2	1	2	4	0	1	0	1			1	1		1			3	4	3	0	1	2
1995	Hombre	Técnico / Tecnológico	Estrato 4	Colombia	Bogotá D.C.	Bogotá D.C.	2415	Y		Tolerancia a la ambigüedad		Sí	3	3	3	2	1	1	1	2	2	3	1	2	2	2	2	2	1	2	3	0	0	0	0				1		1		1	3	1	3	1	1	1
2002	Hombre	Técnico / Tecnológico	Estrato 2	Colombia	Cundinamarca	Guasca	7955	G		Tolerancia a la ambigüedad	2.80	Sí	2	3	3	3	2	2	1	2	3	4	2	2	2	5	2	3	3	2	2	1	1	0	0	1			1			1		3	2	3	1	1	3
1978	Hombre	Título universitario	Estrato 3	Colombia	Bogotá D.C.	Bogotá D.C.	2944	A		Confianza	0.00	Sí	4	3	4	4	4	4	5	4	4	4	4	4	4	4	4	4	4	4	4	0	0	0	0	1		1					1	2	2	3	1	1	3
1998	Hombre	Técnico / Tecnológico	Estrato 1	Colombia	Atlántico	Barranquilla	7688	W				No	5	5	5	5	5	5	5	5	5	5	5	5	5	5	5	5	5	5	5	0	0	1	1					1		1	1	5	5	5	1	0	3
1990	Mujer	Bachillerato	Estrato 1	Colombia	Atlántico	Barranquilla	4444	D				No	4	3	3	4	3	3	3	4	3	3	3	4	3	4	4	3	3	3	3	0	0	1	1		1		1		1			1	1	1	0	0	1
2002	Mujer	Bachillerato	Estrato 4	Colombia	Bogotá D.C.	Bogotá D.C.	1450	G		Tolerancia a la ambigüedad	2.50	Sí	1	1	1	4	4	2	3	1	1	1	1	4	1	2	2	3	4	1	3	1	1	1	1						1	1	1	2	2	1	0	1	3
1998	Hombre	Bachillerato	Estrato 2	Colombia	Bogotá D.C.	Bogotá D.C.	9001	Y		Tolerancia a la ambigüedad	3.80	No	4	5	4	4	4	4	4	4	4	4	4	4	4	4	4	5	4	4	4	1	1	1	1		1	1				1		4	4	4	1	1	4
1985	Hombre	Bachillerato	Estrato 2	Colombia	Bogotá D.C.	Bogotá D.C.	4683	S				No	4	5	4	4	5	5	1	4	5	3	4	5	4	4	3	4	5	4	4	1	1	1	1	1		1	1					3	3	4	0	0	1
1994	Mujer	Bachillerato	Estrato 2	Colombia	Bogotá D.C.	Bogotá D.C.	9018	H				No	4	4	4	5	4	4	4	4	4	4	4	4	4	4	4	4	4	4	4	1	1	1	1		1	1				1		4	4	4	1	1	4
1995	Hombre	Primaria	Estrato 2	Colombia	Bogotá D.C.	Bogotá D.C.	1427	7				No	4	4	4	4	4	4	4	4	4	4	4	4	4	4	4	5	4	4	4	1	1	1	1		1		1		1			5	4	5	1	1	4
1967	Otro	Bachillerato	Estrato 2	Colombia	Bogotá D.C.	Bogotá D.C.	1247	P				No	5	4	4	4	4	5	4	4	4	4	4	4	4	4	4	4	4	4	4	1	1	1	1			1		1			1	4	4	4	1	1	4
1930	Mujer	Bachillerato	Estrato 4	Colombia	Bogotá D.C.	Bogotá D.C.	1518	J				No	5	5	5	5	5	5	5	5	5	5	5	5	5	5	5	5	5	5	5	1	1	1	1	1		1					1	5	5	5	1	1	5
1974	Hombre	Bachillerato	Estrato 2	Colombia	Bogotá D.C.	Bogotá D.C.	0917	0		Deshumanización	4.67	No	5	5	5	5	5	5	5	5	5	5	5	5	5	5	5	5	5	5	5	1	1	1	1					1	1		1	5	5	5	1	1	5
1976	Hombre	Bachillerato	Estrato 2	Colombia	Bogotá D.C.	Bogotá D.C.	5417	K		Confianza	1.00	No	5	5	5	5	5	5	5	5	5	5	5	5	5	5	5	5	5	5	5	1	1	1	1	1				1		1		5	5	5	1	1	5
1994	Hombre	Primaria	Estrato 2	Colombia	Bogotá D.C.	Bogotá D.C.	0001	F		Tolerancia a la ambigüedad	4.20	No	5	5	5	5	5	5	5	5	5	5	5	5	5	5	5	5	5	5	5	1	1	1	1					1	1		1	5	5	5	1	1	5
2000	Mujer	Bachillerato	Estrato 2	Colombia	Bolívar	Cartagena	1236	S				No	2	2	2	2	2	2	2	2	2	2	3	2	2	2	2	2	2	2	2	1	0	1	0				1		1		1	3	3	4	1	1	2
1994	Hombre	Técnico / Tecnológico	Estrato 2	Colombia	Cundinamarca	Cajicá	4656	M		Discriminización	0.6	No	3	3	4	4	3	3	3	3	3	2	3	3	3	3	3	3	3	3	3	1	1	1	1	1		1			1			3	3	3	1	1	3
1992	Mujer	Técnico / Tecnológico	Estrato 3	Colombia	Bogotá D.C.	Bogotá D.C.	3975	L		Deshumanización	1.67	No	4	4	4	3	4	4	4	4	3	4	3	4	3	3	4	3	4	4	4	1	0	0	1		1	1					1	3	3	3	1	1	3
1996	Mujer	Técnico / Tecnológico	Estrato 3	Colombia	Bogotá D.C.	Bogotá D.C.	2314	L		Tolerancia a la ambigüedad	2.60	Sí	2	2	3	3	3	2	2	2	2	2	2	3	2	1	3	3	3	2	2	0	0	0	0	1		1	1					1	2	2	1	1	1
1994	Mujer	Bachillerato	Estrato 1	Colombia	Bogotá D.C.	Bogotá D.C.	4877	C				No	4	5	4	3	3	3	4	3	4	3	3	2	4	4	3	4	4	5	5	1	0	1	1				1	1			1	4	4	4	0	1	4
1990	Mujer	Bachillerato	Estrato 1	Colombia	Bogotá D.C.	Bogotá D.C.	3484	C				No	4	5	5	4	5	4	3	3	5	3	4	4	5	4	4	3	5	5	3	1	0	1	1			1		1	1			5	5	5	1	1	5
1954	Hombre	Título universitario	Estrato 3	Colombia	Bogotá D.C.	Bogotá D.C.	1352	T		Discriminización		Sí	3	1	1	1	2	3	1	2	2	3	4	3	1	1	2	1	1	2	3	0	0	0	0	1	1						1	1	1	1	1	1	2
1943	Mujer	Técnico / Tecnológico	Estrato 5	Colombia	Bogotá D.C.	Bogotá D.C.	2514	G		Deshumanización	1.67	No	3	1	2	2	2	2	2	2	2	2	1	2	1	2	2	2	1	2	2	0	0	1	0	1	1					1		3	3	1	0	0	1
1994	Hombre	Técnico / Tecnológico	Estrato 3	Colombia	Bogotá D.C.	Bogotá D.C.	4222	T		Confianza		Sí	1	2	3	2	1	2	2	2	2	2	3	2	1	1	1	1	2	2	2	0	0	0	0			1		1		1		1	2	2	0	0	2
1996	Mujer	Bachillerato	Estrato 1	Colombia	Cesar	Valledupar	0406	C		Discriminización	0.6333333333333333	No	3	4	3	4	4	3	3	3	4	3	3	4	3	3	3	3	3	4	3	0	1	1	0				1	1		1		3	3	3	0	1	3
1996	Mujer	Bachillerato	Estrato 1	Colombia	Cesar	Valledupar	0406	C		Deshumanización	2.67	No	3	3	3	3	3	3	3	3	3	3	3	3	3	3	3	3	4	3	3	1	1	1	1	1	1				1			3	3	3	0	1	3
1996	Mujer	Bachillerato	Estrato 1	Colombia	Cesar	Valledupar	0406	C				No	3	3	3	3	3	3	3	3	4	3	3	3	3	4	3	3	3	3	3	1	1	1	1	1				1	1			3	3	3	0	1	3
1996	Hombre	Título universitario	Estrato 3	Colombia	Bogotá D.C.	Bogotá D.C.	6535	J		Confianza	0.63	No	2	2	1	5	2	3	3	4	3	4	4	1	5	3	2	5	2	4	5	0	0	1	0		1		1	1				4	1	3	0	1	2
1996	Mujer	Bachillerato	Estrato 1	Colombia	Cesar	Valledupar	0406	C		Discriminización	0.6	No	3	3	3	3	4	3	4	3	4	3	4	3	4	3	3	4	3	3	3	1	1	0	1			1	1				1	3	3	3	0	0	3
1985	Mujer	Bachillerato	Estrato 2	Colombia	Bogotá D.C.	Bogotá D.C.	4742	D		Tolerancia a la ambigüedad	3.60	Sí	4	4	4	4	4	4	4	4	4	4	4	4	4	4	4	4	4	4	4	1	1	1	1	1	1						1	4	4	4	1	1	4
1996	Mujer	Bachillerato	Estrato 1	Colombia	Cesar	Valledupar	0406	C		Confianza	0.00	No	3	3	3	3	3	3	3	4	3	3	3	3	3	3	3	4	3	3	3	0	1	1	1		1			1		1		3	3	3	0	0	3
1998	Hombre	Título universitario	Estrato 2	Cabo Verde	Bogotá D.C.	Bogotá D.C.	4375	W		Discriminización	0.5	No	1	3	4	2	5	4	2	3	4	1	5	2	4	5	3	5	5	4	2	1	1	1	0		1	1				1		5	1	4	1	1	4
1996	Mujer	Bachillerato	Estrato 1	Colombia	Cesar	Valledupar	0406	C		Tolerancia a la ambigüedad	3.00	No	3	3	3	3	3	3	3	3	3	3	3	3	3	3	3	3	4	3	3	1	1	1	1	1			1				1	3	3	3	0	0	3
1985	Mujer	Bachillerato	Estrato 1	Colombia	Atlántico	Soledad	7510	P		Tolerancia a la ambigüedad	3.40	Sí	3	1	3	1	1	2	3	1	1	1	2	2	1	2	1	3	1	2	1	1	0	1	1			1	1	1				3	2	2	0	1	1
1996	Mujer	Bachillerato	Estrato 1	Colombia	Cesar	Valledupar	0406	C		Tolerancia a la ambigüedad	2.40	No	3	2	3	3	2	3	3	3	2	3	2	2	3	2	3	2	3	2	3	1	1	1	1			1	1	1				3	3	2	0	0	3
1996	Mujer	Bachillerato	Estrato 1	Colombia	Cesar	Valledupar	0406	C		Deshumanización	2	No	2	3	2	2	2	2	2	2	3	2	2	3	2	2	3	2	2	2	2	1	1	1	1			1			1		1	3	3	3	0	0	3
1992	Mujer	Técnico / Tecnológico	Estrato 2	Colombia	Atlántico	Soledad	8079	V		Discriminización	0.3333333333333333	Sí	4	2	2	4	3	2	2	2	3	2	3	2	2	3	1	3	2	1	3	0	1	1	0	1						1	1	3	3	3	0	0	5
1977	Mujer	Bachillerato	Estrato 3	Colombia	Bogotá D.C.	Bogotá D.C.	8187	M		Deshumanización	1	No	3	3	3	4	4	3	3	3	3	2	3	3	3	3	3	3	3	3	3	1	0	1	0		1					1	1	3	3	3	1	0	2
1993	Otro	Primaria	Estrato 3	Colombia	Bogotá D.C.	Bogotá D.C.	1422	R		Deshumanización		Sí	2	2	2	2	1	2	1	1	3	3	1	2	3	1	2	3	1	3	3	0	0	0	0	1					1	1		2	1	3	1	1	2
1996	Mujer	Bachillerato	Estrato 1	Colombia	Cesar	Valledupar	0406	C		Deshumanización	2	No	3	3	3	3	2	3	3	3	3	3	3	3	3	3	2	3	3	3	3	1	1	1	1		1	1	1					2	3	3	0	0	3
1990	Hombre	Técnico / Tecnológico	Estrato 1	Colombia	Atlántico	Galapa	3256	G				No	5	5	5	5	5	5	4	5	4	4	4	5	5	5	5	5	4	4	5	0	0	0	0			1		1			1	2	3	3	1	1	3
1985	Otro	Primaria	Estrato 3	Anguilla	Bogotá D.C.	Bogotá D.C.	3142	H		Tolerancia a la ambigüedad	3.20	No	4	1	2	1	4	4	1	2	4	2	3	3	3	4	2	1	3	3	2	0	1	0	1				1	1		1		2	5	2	0	1	2
1968	Mujer	Bachillerato	Estrato 2	Colombia	Bogotá D.C.	Bogotá D.C.	1041	D		Confianza	0.50	Sí	1	1	4	3	1	1	4	1	1	1	1	3	1	2	1	1	1	1	3	1	1	1	1				1	1	1			3	3	3	0	1	2
2000	Mujer	Técnico / Tecnológico	Estrato 3	Colombia	Bogotá D.C.	Bogotá D.C.	4446	S		Confianza	0.75	Sí	4	3	3	3	3	3	4	4	1	2	3	3	2	1	2	2	3	3	2	1	1	1	0			1	1			1		4	3	3	1	0	4
1996	Hombre	Técnico / Tecnológico	Estrato 1	Colombia	Atlántico	Galapa	2587	M		Confianza	1.00	Sí	4	4	4	4	4	5	4	4	4	4	4	4	4	4	4	5	4	4	4	0	1	1	1		1			1			1	4	4	4	0	0	3
1995	Mujer	Bachillerato	Estrato 2	Colombia	Bogotá D.C.	Bogotá D.C.	4696	A		Deshumanización	2.33	No	2	2	3	5	3	4	2	4	1	2	4	4	2	1	4	3	1	5	5	1	0	1	0			1	1				1	4	4	4	1	1	4
1966	Hombre	Título universitario	Estrato 3	Colombia	Bogotá D.C.	Bogotá D.C.	1617	G		Tolerancia a la ambigüedad	3.10	Sí	2	2	3	2	2	2	2	3	4	3	3	3	2	3	2	2	3	3	3	1	0	1	0		1					1	1	3	3	3	1	1	2
1990	Mujer	Bachillerato	Estrato 1	Colombia	Bogotá D.C.	Bogotá D.C.	3484	C		Confianza	1.00	No	4	5	5	4	1	3	5	5	2	4	4	5	5	5	3	4	4	5	5	1	1	1	1	1				1		1		4	5	4	1	1	5
1999	Mujer	Técnico / Tecnológico	Estrato 1	Colombia	Atlántico	Barranquilla	6278	P				No	2	3	3	4	3	3	3	3	2	3	3	4	3	3	3	3	3	4	3	1	0	1	1	1				1		1		3	2	2	0	0	3
2003	Hombre	Bachillerato	Estrato 3	Colombia	Bogotá D.C.	Ninguna	6532	J		Confianza		Sí	4	4	3	4	4	3	4	4	4	3	3	4	3	4	4	4	4	4	4	0	0	0	0		1	1	1					3	3	2	0	0	2
2000	Hombre	Bachillerato	Estrato 1	Colombia	Atlántico	Piojó	4896	G		Discriminización	0.6333333333333333	No	3	3	4	3	3	3	4	3	3	4	4	4	4	3	4	3	3	3	4	1	1	1	1			1	1			1		4	4	4	1	1	4
1966	Hombre	Título universitario	Estrato 3	Colombia	Bogotá D.C.	Bogotá D.C.	1617	G		Confianza		Sí	3	2	3	2	3	3	3	4	3	3	3	2	4	4	4	3	4	2	3	1	0	1	0	1	1						1	4	3	3	1	1	3
1984	Hombre	Bachillerato	Estrato 3	Colombia	Bogotá D.C.	Bogotá D.C.	6779	D		Tolerancia a la ambigüedad		Sí	1	1	2	1	3	4	2	2	3	1	1	1	1	1	2	1	3	1	2	0	1	0	1				1		1	1		1	2	1	1	1	1
1995	Mujer	Bachillerato	Estrato 1	Colombia	Bogotá D.C.	Bogotá D.C.	4742	D		Tolerancia a la ambigüedad	3.10	No	3	2	4	4	4	3	4	4	3	4	5	4	4	3	5	1	4	4	1	1	0	0	0	1				1		1		4	4	4	1	1	4
1994	Mujer	Bachillerato	Estrato 2	Colombia	Cundinamarca	Cajicá	7740	S		Confianza	0.13	Sí	1	1	1	3	3	5	1	4	3	1	4	1	1	2	1	1	1	1	1	0	1	0	1					1	1		1	3	3	3	0	0	2
1954	Hombre	Técnico / Tecnológico	Estrato 4	Colombia	Bogotá D.C.	Bogotá D.C.	1524	S		Discriminización	0.6666666666666666	No	3	1	1	4	4	4	2	4	1	1	1	4	3	4	4	4	4	1	3	0	0	0	0				1	1	1			4	4	3	1	0	2
1959	Hombre	Título universitario	Estrato 4	Colombia	Bogotá D.C.	Bogotá D.C.	2138	L		Confianza	1.00	No	4	3	2	4	4	3	1	4	2	2	1	3	3	3	3	1	1	1	3	1	0	1	0	1	1					1		2	3	3	1	0	2
1981	Mujer	Título universitario	Estrato 4	Colombia	Bogotá D.C.	Bogotá D.C.	5421	G				No	1	1	4	4	4	4	4	1	1	3	3	4	4	1	1	4	3	1	3	1	1	1	1	1			1	1				4	2	4	1	1	4
1987	Mujer	Bachillerato	Estrato 1	Colombia	Bogotá D.C.	Bogotá D.C.	1505	A				No	3	3	3	3	3	3	3	3	3	3	3	3	3	3	3	3	3	3	3	1	1	1	1		1					1	1	3	3	3	0	0	3
1987	Mujer	Bachillerato	Estrato 1	Colombia	Bogotá D.C.	Bogotá D.C.	1505	A				No	4	3	4	3	3	3	4	4	4	4	3	4	3	4	4	3	3	3	3	1	0	1	1		1	1	1					3	3	3	0	1	3
1989	Mujer	Bachillerato	Estrato 3	Colombia	Cundinamarca	Beltrán	3104	H		Confianza	0.13	Sí	1	3	4	3	3	1	2	2	3	3	2	3	2	1	3	1	2	2	3	1	0	1	1	1		1				1		2	3	3	0	1	3
1985	Hombre	Técnico / Tecnológico	Estrato 3	Colombia	Bogotá D.C.	Bogotá D.C.	3212	H		Confianza	0.75	No	3	3	3	3	3	3	3	3	3	3	3	3	3	3	3	3	3	3	3	0	1	1	1					1		1	1	3	3	3	1	1	3
1999	Hombre	Técnico / Tecnológico	Estrato 3	Colombia	Bogotá D.C.	Bogotá D.C.	5004	J		Discriminización		Sí	2	3	3	3	4	3	2	4	3	4	2	3	3	3	3	5	3	3	3	1	1	0	0		1	1					1	4	3	2	0	1	5
1993	Mujer	Bachillerato	Estrato 1	Colombia	Atlántico	Soledad	6695	C		Confianza	0.75	No	5	5	3	1	5	5	3	3	1	3	3	4	5	3	4	4	3	3	5	1	1	0	1	1			1				1	4	1	4	0	1	5
1984	Mujer	Técnico / Tecnológico	Estrato 3	Colombia	Bogotá D.C.	Bogotá D.C.	7419	A		Deshumanización		Sí	2	3	3	3	2	3	1	1	4	2	5	5	5	5	1	5	5	1	5	0	0	0	1		1			1		1		3	3	3	1	1	3
2004	Hombre	Técnico / Tecnológico	Estrato 2	Colombia	Cundinamarca	Anapoima	0151	V		Tolerancia a la ambigüedad	3.60	Sí	3	3	5	5	2	2	2	5	4	4	4	3	4	4	3	4	4	2	4	1	1	0	0		1		1			1		3	3	3	0	1	4
1994	Hombre	Técnico / Tecnológico	Estrato 3	Colombia	Atlántico	Barranquilla	2199	P				No	1	1	1	1	1	1	1	1	1	1	1	1	1	1	1	1	1	1	1	1	1	1	1	1				1			1	5	5	5	1	1	5
2002	Hombre	Técnico / Tecnológico	Estrato 2	Colombia	Bogotá D.C.	Bogotá D.C.	2597	C		Confianza	0.38	Sí	2	2	2	5	2	2	1	5	4	2	3	4	2	1	5	2	4	1	4	0	0	0	0				1		1		1	3	3	3	1	1	2
1992	Mujer	Técnico / Tecnológico	Estrato 2	Colombia	Cundinamarca	Girardot	7936	B		Deshumanización	1	No	3	2	5	2	4	3	2	2	3	3	3	4	2	2	3	4	2	2	4	1	0	1	0	1		1				1		1	2	2	0	1	2
1996	Mujer	Bachillerato	Estrato 3	Egipto	Cundinamarca	Cogua	2236	R				No	2	2	2	4	4	4	1	1	3	2	5	2	3	2	5	4	2	3	3	0	0	1	1			1			1		1	5	3	4	0	0	5
1998	Hombre	Bachillerato	Estrato 1	Colombia	Cundinamarca	Funza	5283	L		Confianza		Sí	3	3	3	3	3	3	3	3	3	3	3	3	3	3	3	3	3	3	3	1	0	1	0			1				1	1	5	5	2	1	1	5
1985	Hombre	Posgrado	Estrato 2	Samoa Americana	Chocó	Medio Baudó	4789	K				No	3	2	3	1	2	3	4	4	2	2	2	5	2	1	5	5	4	4	5	0	0	0	0	1		1					1	1	3	1	1	0	1
1993	Hombre	Título universitario	Estrato 1	Colombia	Atlántico	Malambo	9220	F		Confianza		Sí	2	3	5	5	4	4	5	5	2	1	3	2	4	1	4	4	5	2	5	0	0	0	0	1			1		1			1	2	1	1	1	1
1999	Mujer	Primaria	Estrato 1	Colombia	Bogotá D.C.	Bogotá D.C.	4532	M				No	2	5	3	3	3	2	3	3	3	5	5	3	4	3	4	1	2	4	3	1	0	1	1	1				1	1			4	3	3	1	0	3
1995	Mujer	Bachillerato	Estrato 2	Venezuela	Atlántico	Piojó	6712	B				No	5	5	5	5	5	5	5	5	5	5	5	5	5	5	5	5	5	5	5	1	1	1	1		1				1		1	5	5	5	1	1	5
1985	Mujer	Técnico / Tecnológico	Estrato 2	Colombia	Atlántico	Baranoa	8547	M				No	5	5	5	5	5	5	5	5	5	5	5	5	5	5	5	5	5	5	5	1	1	1	1		1		1				1	5	5	5	1	1	5
1991	Mujer	Bachillerato	Estrato 1	Colombia	Atlántico	Galapa	9211	V				No	3	3	4	4	3	1	4	3	2	3	2	4	3	3	3	3	3	3	3	1	1	1	1		1				1	1		3	3	3	0	1	3
1990	Hombre	Técnico / Tecnológico	Estrato 6	Colombia	Bogotá D.C.	Bogotá D.C.	7593	E		Tolerancia a la ambigüedad	3.60	No	5	5	5	5	5	5	5	5	5	4	5	5	5	5	5	5	5	5	5	1	1	1	1	1		1	1					4	5	5	1	1	4
1995	Mujer	Bachillerato	Estrato 2	Colombia	Bogotá D.C.	Bogotá D.C.	4696	A		Confianza		Sí	4	4	4	4	3	4	5	3	3	5	1	5	2	1	2	5	2	3	5	0	1	1	1	1		1					1	4	3	4	1	1	5
1973	Mujer	Título universitario	Estrato 3	Colombia	Bogotá D.C.	Bogotá D.C.	6507	S		Tolerancia a la ambigüedad		Sí	2	2	2	2	2	2	2	2	2	2	2	2	2	2	2	2	2	2	2	1	1	0	1	1				1			1	3	3	3	0	1	2
1998	Hombre	Bachillerato	Estrato 2	China	Bogotá D.C.	Bogotá D.C.	5512	J		Tolerancia a la ambigüedad	3.20	Sí	3	3	3	3	4	3	3	3	3	4	3	3	4	4	3	3	4	3	4	1	0	0	0			1		1			1	4	4	4	1	1	4
2001	Mujer	Bachillerato	Estrato 1	Banglades	Atlántico	Barranquilla	9581	M		Confianza		Sí	4	3	2	2	5	1	3	3	3	2	1	3	3	3	3	2	2	1	2	1	0	1	0			1	1		1			3	3	3	0	0	3
1990	Hombre	Técnico / Tecnológico	Estrato 3	Colombia	Cundinamarca	Villeta	9983	G				No	3	3	3	3	3	3	3	3	3	3	3	3	3	3	4	3	3	3	3	1	1	1	1	1		1	1					3	3	3	1	1	3
1988	Mujer	Técnico / Tecnológico	Estrato 2	Colombia	Bogotá D.C.	Bogotá D.C.	2158	M				No	3	3	3	3	3	3	3	3	3	3	3	3	3	3	3	3	3	3	3	1	1	1	1				1		1		1	3	3	3	0	1	3
1997	Mujer	Bachillerato	Estrato 1	Colombia	Atlántico	Piojó	3201	Z				No	4	1	1	2	1	2	2	3	2	1	2	4	3	5	5	1	1	2	5	1	0	0	0	1			1	1				3	2	2	0	0	3
2001	Hombre	Bachillerato	Estrato 3	Colombia	Cundinamarca	Bogotá	7958	R		Tolerancia a la ambigüedad		Sí	1	1	2	4	4	3	4	3	2	3	3	4	3	4	2	2	4	1	3	1	1	1	0	1		1				1		2	3	2	0	1	2
1997	Mujer	Bachillerato	Estrato 1	Colombia	Atlántico	Manatí	3120	Z				No	2	4	3	2	1	1	2	1	3	1	1	3	2	3	2	5	3	5	1	0	0	0	0	1			1			1		3	4	4	0	0	2
1990	Hombre	Bachillerato	Estrato 3	Colombia	Bogotá D.C.	Bogotá D.C.	5309	M		Tolerancia a la ambigüedad	3.70	Sí	1	3	3	5	2	1	2	4	1	2	1	1	2	3	4	3	5	1	2	1	1	0	0	1		1			1			4	3	3	1	1	1
1998	Hombre	Bachillerato	Estrato 2	Colombia	Bogotá D.C.	Bogotá D.C.	1051	J				No	3	4	4	4	4	4	3	4	3	3	4	3	3	4	4	4	4	3	4	0	0	0	0						1	1	1	3	4	3	1	1	4
1984	Mujer	Técnico / Tecnológico	Estrato 3	Colombia	Bogotá D.C.	Bogotá D.C.	7419	A		Tolerancia a la ambigüedad	1.80	Sí	2	2	2	2	2	2	2	2	2	2	2	2	2	2	2	2	2	2	2	1	1	1	1	1					1		1	4	3	3	1	1	3
2000	Mujer	Bachillerato	Estrato 2	Colombia	Bogotá D.C.	Bogotá D.C.	7586	L		Discriminización		Sí	3	4	5	4	4	3	2	3	4	4	3	4	4	2	3	4	5	5	4	1	0	0	0				1	1	1			4	4	3	1	1	4
1970	Mujer	Bachillerato	Estrato 2	Colombia	Bogotá D.C.	Bogotá D.C.	2345	F		Discriminización	0.6333333333333333	No	3	4	3	4	3	3	4	3	4	4	4	3	4	3	2	3	3	3	4	0	0	0	0		1			1	1			3	4	3	1	1	4
1998	Mujer	Bachillerato	Estrato 1	Colombia	Bogotá D.C.	Bogotá D.C.	5674	B		Tolerancia a la ambigüedad	3.10	No	3	4	3	3	3	3	3	3	4	4	3	3	2	3	3	3	3	4	3	1	0	0	0					1	1		1	4	3	4	1	1	4
1984	Mujer	Técnico / Tecnológico	Estrato 3	Colombia	Bogotá D.C.	Bogotá D.C.	1525	M		Tolerancia a la ambigüedad		Sí	4	3	4	4	5	4	3	4	4	4	1	4	5	5	4	4	4	4	4	1	0	1	1			1				1	1	4	4	3	1	1	3
2001	Hombre	Técnico / Tecnológico	Estrato 3	Colombia	Bogotá D.C.	Bogotá D.C.	9387	C				No	1	5	2	5	4	5	4	5	3	5	3	2	2	1	4	4	4	1	4	0	1	0	0			1			1	1		2	4	3	0	0	4
1990	Hombre	Bachillerato	Estrato 2	Colombia	Bogotá D.C.	Bogotá D.C.	1500	O				No	5	5	5	5	5	5	5	5	5	5	5	5	5	5	5	5	5	5	5	1	1	1	1		1			1			1	5	5	5	1	1	5
2001	Mujer	Título universitario	Estrato 3	Colombia	Bogotá D.C.	Bogotá D.C.	5471	D				No	5	5	2	4	1	2	1	4	5	1	4	1	2	4	2	5	5	3	5	1	0	1	1					1	1	1		4	2	5	1	1	4
2001	Hombre	Técnico / Tecnológico	Estrato 2	Colombia	Cundinamarca	Girardot	9356	M				No	4	3	3	4	3	3	3	3	3	3	3	3	4	3	3	4	3	3	4	1	1	1	1			1		1	1			3	3	3	1	0	3
1999	Hombre	Bachillerato	Estrato 2	Colombia	Bogotá D.C.	Bogotá D.C.	0010	2				No	5	5	5	5	5	5	5	5	5	5	5	5	5	5	5	5	5	5	5	1	1	1	1			1				1	1	5	5	5	1	1	5
1999	Hombre	Bachillerato	Estrato 2	Colombia	Bogotá D.C.	Bogotá D.C.	5554	N				No	5	5	5	5	5	5	5	5	5	5	5	5	5	5	5	5	5	5	5	1	1	1	1				1	1			1	5	5	5	1	1	5
2004	Mujer	Bachillerato	Estrato 2	Colombia	Bogotá D.C.	Bogotá D.C.	1222	T				No	5	5	5	5	5	5	5	5	5	5	5	5	5	5	5	5	5	5	5	1	1	1	1			1	1				1	5	5	5	1	1	5
1986	Otro	Técnico / Tecnológico	Estrato 1	Bolivia	Bolívar	Cicuco	5689	G		Tolerancia a la ambigüedad	3.10	Sí	1	1	1	1	1	1	1	1	1	1	1	3	1	1	1	1	1	1	1	0	0	0	0			1	1			1		1	1	1	1	1	1
2000	Hombre	Primaria	Estrato 1	Albania	Arauca	Puerto Rondón	6634	S		Deshumanización	2.33	No	3	3	3	3	3	3	3	3	3	2	3	3	3	3	3	2	3	3	3	1	1	1	1	1	1	1						4	3	3	1	1	3
1997	Mujer	Bachillerato	Estrato 3	Colombia	Bogotá D.C.	Bogotá D.C.	5297	A				No	3	3	3	3	3	3	2	3	3	3	3	3	3	3	3	2	3	3	4	1	1	1	1					1		1	1	3	4	2	1	1	3
1983	Mujer	Bachillerato	Estrato 2	Colombia	Bogotá D.C.	Bogotá D.C.	2240	G				No	3	3	3	3	5	3	3	3	3	3	3	3	3	3	4	3	3	2	3	0	1	1	1			1	1				1	3	3	3	0	1	1
2000	Hombre	Primaria	Estrato 1	Antártida	Huila	Aipe	6634	S		Confianza	1.00	No	3	2	3	3	3	3	3	3	3	3	3	3	3	3	3	3	3	3	3	0	1	1	1				1		1	1		3	3	3	1	1	3
1990	Hombre	Técnico / Tecnológico	Estrato 2	Venezuela	Bogotá D.C.	Bogotá D.C.	5454	G				No	1	1	1	1	2	2	2	2	2	1	2	1	1	2	1	2	2	1	1	0	0	0	1	1						1	1	2	2	2	0	0	2
1968	Mujer	Bachillerato	Estrato 2	Colombia	Bogotá D.C.	Bogotá D.C.	1041	D		Confianza		Sí	1	1	3	2	2	1	4	1	1	1	1	3	1	2	2	1	3	1	3	1	1	1	1						1	1	1	3	3	3	0	1	3
1985	Mujer	Bachillerato	Estrato 2	Colombia	Bogotá D.C.	Bogotá D.C.	4742	D		Tolerancia a la ambigüedad	3.60	Sí	4	4	4	4	4	4	4	4	4	4	4	4	4	4	4	4	4	4	4	0	0	0	0		1		1		1			4	5	4	1	1	4
1954	Mujer	Técnico / Tecnológico	Estrato 4	Colombia	Bogotá D.C.	Bogotá D.C.	2132	D		Confianza	0.50	No	1	4	4	4	2	3	1	3	2	3	1	4	3	1	1	3	3	3	2	1	0	0	0			1		1			1	3	4	1	1	1	1
1985	Mujer	Bachillerato	Estrato 2	Colombia	Bogotá D.C.	Bogotá D.C.	4742	D		Deshumanización		Sí	4	4	4	4	4	4	4	4	4	4	4	4	4	4	4	4	4	4	4	0	1	0	1	1					1	1		4	4	4	1	1	4
1985	Mujer	Bachillerato	Estrato 2	Colombia	Bogotá D.C.	Bogotá D.C.	4742	D		Discriminización	0.7333333333333333	No	4	4	4	5	5	4	4	4	4	4	4	4	4	4	4	4	4	4	4	1	1	0	1	1	1			1				4	4	4	1	1	4
1985	Mujer	Bachillerato	Estrato 2	Colombia	Bogotá D.C.	Bogotá D.C.	4742	D				No	4	5	4	4	4	4	4	4	4	4	4	2	4	4	4	2	4	4	4	1	1	1	1		1			1	1			4	4	2	0	0	4
2002	Mujer	Título universitario	Estrato 3	Colombia	Bogotá D.C.	Bogotá D.C.	4977	N		Confianza	0.50	No	1	1	2	1	1	2	2	1	2	1	1	3	1	1	1	1	1	2	4	0	1	1	1	1	1				1			3	2	2	1	1	2
1973	Mujer	Técnico / Tecnológico	Estrato 3	Colombia	Bogotá D.C.	Bogotá D.C.	4675	C				No	2	1	1	1	1	1	2	1	3	1	1	1	2	1	2	1	1	1	2	1	1	1	1		1	1		1				4	2	3	1	0	1
1985	Hombre	Bachillerato	Estrato 2	Colombia	Bogotá D.C.	Bogotá D.C.	4683	S		Discriminización	0.8666666666666667	No	2	4	3	5	4	3	4	5	4	1	4	4	2	3	2	2	5	4	2	1	1	0	0		1	1				1		5	4	4	0	1	1
1996	Mujer	Bachillerato	Estrato 1	Colombia	Bogotá D.C.	Bogotá D.C.	7469	C		Tolerancia a la ambigüedad	3.30	No	4	4	4	4	4	4	4	4	4	4	4	1	4	4	4	4	4	4	4	1	0	0	0			1	1			1		5	2	1	1	1	4
1969	Hombre	Bachillerato	Estrato 3	Colombia	Bogotá D.C.	Bogotá D.C.	6273	P		Discriminización	0.6666666666666666	Sí	1	1	1	1	1	1	2	1	2	1	1	1	1	1	1	1	1	1	1	1	1	1	1				1	1	1			4	3	1	1	1	1
1997	Hombre	Bachillerato	Estrato 3	Colombia	Bogotá D.C.	Bogotá D.C.	9609	B		Discriminización	0.5	No	3	3	4	3	4	4	4	3	3	3	3	1	3	4	4	4	5	4	4	0	0	1	0					1		1	1	3	3	3	1	1	4
1991	Mujer	Técnico / Tecnológico	Estrato 1	Colombia	Atlántico	Barranquilla	9833	C				No	2	4	3	5	3	4	3	5	4	4	5	5	4	3	4	4	2	4	4	1	0	1	1		1			1			1	3	4	4	1	1	2
1994	Hombre	Bachillerato	Estrato 1	Colombia	Bogotá D.C.	Bogotá D.C.	5065	M				No	5	4	5	4	4	4	3	4	2	4	4	5	4	4	4	4	2	5	5	1	0	1	1			1		1			1	4	5	4	1	1	5
1978	Mujer	Bachillerato	Estrato 2	Colombia	Bogotá D.C.	Bogotá D.C.	3043	L		Confianza	0.75	Sí	3	3	1	4	1	3	3	3	2	2	3	1	2	2	3	2	2	3	4	0	1	1	1	1			1		1			3	3	3	0	1	1
2000	Hombre	Bachillerato	Estrato 2	Colombia	Bogotá D.C.	Bogotá D.C.	8672	A		Deshumanización	4.33	No	5	5	5	5	5	5	5	5	5	4	5	5	5	5	5	5	5	5	5	1	0	0	0			1	1				1	4	5	5	1	1	4
1985	Mujer	Bachillerato	Estrato 3	Colombia	Bogotá D.C.	Bogotá D.C.	8545	S				No	4	5	5	5	4	4	3	5	5	5	5	5	5	4	5	5	4	5	5	1	0	1	1		1					1	1	1	3	5	0	1	2
1998	Mujer	Bachillerato	Estrato 1	Colombia	Bogotá D.C.	Bogotá D.C.	1678	C				No	3	3	3	1	5	5	3	1	2	4	2	2	3	4	4	3	2	3	2	1	0	0	0				1	1			1	1	1	3	0	1	4
1963	Mujer	Bachillerato	Estrato 1	Azerbaiyán	Cundinamarca	Cota	2365	K		Tolerancia a la ambigüedad		Sí	5	1	2	2	2	4	2	1	4	3	2	2	5	1	1	4	3	4	5	1	1	0	0		1			1	1			2	2	1	1	1	1
1998	Mujer	Bachillerato	Estrato 1	Colombia	Bogotá D.C.	Bogotá D.C.	1678	C				No	3	4	3	2	3	3	4	1	3	3	4	4	5	5	4	2	2	3	4	0	0	0	0			1		1			1	4	2	4	0	0	2
1994	Mujer	Título universitario	Estrato 3	Colombia	Bogotá D.C.	Bogotá D.C.	3522	M		Tolerancia a la ambigüedad		Sí	1	2	2	4	3	2	3	3	2	2	2	2	1	1	1	1	3	1	3	1	0	1	1		1			1			1	3	3	3	1	1	3
1996	Mujer	Técnico / Tecnológico	Estrato 4	Aruba	Cesar	González	5365	H		Tolerancia a la ambigüedad	2.80	Sí	5	1	1	2	5	2	4	1	4	3	5	1	1	4	3	1	1	1	4	0	0	0	0				1		1		1	2	5	4	0	0	2
1995	Mujer	Bachillerato	Estrato 2	Colombia	Bogotá D.C.	Bogotá D.C.	4696	A				No	1	3	5	4	2	4	4	2	4	3	4	4	5	5	2	1	5	2	3	0	1	0	1			1	1				1	3	1	1	1	0	3
1999	Hombre	Bachillerato	Estrato 2	Colombia	Bogotá D.C.	Bogotá D.C.	8697	V		Discriminización	0.3333333333333333	Sí	1	4	1	2	3	3	1	3	4	1	3	1	3	1	2	1	1	2	3	1	1	1	1	1	1						1	4	1	5	1	1	3
1997	Hombre	Técnico / Tecnológico	Estrato 2	Colombia	Bogotá D.C.	Bogotá D.C.	2492	C		Tolerancia a la ambigüedad	3.80	No	1	2	3	5	3	2	4	2	3	2	4	3	5	1	1	3	3	2	2	1	1	0	1			1			1	1		5	4	2	0	1	1
1995	Hombre	Técnico / Tecnológico	Estrato 2	Colombia	Bogotá D.C.	Bogotá D.C.	1876	F				No	4	4	4	3	4	4	4	3	4	4	4	4	2	5	3	4	2	3	5	0	0	0	0		1				1	1		3	2	2	0	1	3
1989	Mujer	Técnico / Tecnológico	Estrato 2	Colombia	Cundinamarca	Mosquera	2435	D		Discriminización		Sí	4	3	3	3	1	1	2	3	1	3	3	2	3	3	5	3	3	3	3	1	0	1	1	1					1	1		3	3	3	1	0	3
1987	Mujer	Título universitario	Estrato 2	Colombia	Bogotá D.C.	Bogotá D.C.	5629	G		Tolerancia a la ambigüedad		Sí	3	3	4	5	3	1	4	4	2	3	3	4	4	3	3	3	3	3	3	1	1	1	1			1		1	1			3	3	3	0	1	1
1991	Hombre	Bachillerato	Estrato 1	Colombia	Bogotá D.C.	Bogotá D.C.	9955	M				No	3	2	2	2	2	1	2	2	1	2	1	1	1	1	1	1	2	3	1	0	1	1	1				1		1		1	1	1	1	0	0	1
1986	Hombre	Bachillerato	Estrato 4	Colombia	Bogotá D.C.	Bogotá D.C.	2420	A		Confianza	0.88	No	3	3	3	3	3	3	3	3	3	3	3	3	3	3	3	3	3	3	3	1	0	1	0	1		1				1		4	4	4	1	1	2
1998	Mujer	Bachillerato	Estrato 2	Venezuela	Bogotá D.C.	Bogotá D.C.	1998	A		Deshumanización	2.33	No	1	2	3	1	4	3	1	1	3	2	3	1	3	1	1	2	3	1	2	0	0	0	0						1	1	1	3	3	3	0	1	2
2001	Mujer	Técnico / Tecnológico	Estrato 2	Colombia	Atlántico	Barranquilla	9728	B				No	4	4	5	2	5	4	4	5	5	4	3	4	4	5	4	5	3	3	2	1	1	1	1					1		1	1	4	4	3	1	1	4
2000	Mujer	Técnico / Tecnológico	Estrato 3	Colombia	Boyacá	Chitaraque	7030	A		Confianza	0.88	Sí	1	1	1	1	1	1	1	1	1	1	1	1	1	1	1	1	1	1	1	1	1	1	1		1				1	1		1	3	3	1	1	3
2000	Mujer	Bachillerato	Estrato 2	Colombia	Chocó	Bagadó	9728	C				No	5	5	5	4	5	4	4	4	3	4	4	4	4	3	5	5	3	3	3	1	1	1	1		1	1				1		5	3	4	1	0	1
1942	Mujer	Técnico / Tecnológico	Estrato 3	Colombia	Bogotá D.C.	Bogotá D.C.	2454	E		Discriminización		Sí	1	2	4	1	3	3	3	2	1	3	3	3	3	1	2	3	1	1	4	1	1	1	1	1		1	1					4	2	3	0	1	2
1999	Mujer	Técnico / Tecnológico	Estrato 4	Colombia	Atlántico	Barranquilla	8810	D		Discriminización	0.7333333333333333	No	5	1	2	4	2	2	4	2	4	5	3	4	2	3	2	2	1	1	1	0	0	0	0	1		1		1				1	3	1	0	0	2
1998	Mujer	Bachillerato	Estrato 3	Colombia	Bogotá D.C.	Bogotá D.C.	8740	S				No	1	1	3	1	3	2	2	1	2	2	3	2	2	1	3	2	3	1	2	1	0	1	1	1		1				1		2	2	1	0	1	3
1996	Mujer	Bachillerato	Estrato 2	Colombia	Bogotá D.C.	Bogotá D.C.	9611	A		Discriminización	0.6	Sí	3	3	3	4	3	3	3	3	3	3	3	3	3	3	3	3	3	3	3	1	1	1	1		1		1			1		2	3	3	1	1	3
2000	Mujer	Técnico / Tecnológico	Estrato 1	Colombia	Atlántico	Barranquilla	0182	P				No	3	3	4	2	4	3	2	3	3	4	3	2	1	3	3	2	3	4	2	1	0	1	0			1		1			1	2	2	3	0	0	3
1993	Hombre	Bachillerato	Estrato 2	Colombia	Bogotá D.C.	Bogotá D.C.	9611	A		Discriminización	0.6	No	3	3	3	3	3	3	3	3	3	3	3	3	3	3	3	3	3	3	3	1	1	1	1					1		1	1	3	3	3	1	1	3
2000	Mujer	Técnico / Tecnológico	Estrato 2	Colombia	Bogotá D.C.	Bogotá D.C.	7459	H		Deshumanización	1.33	Sí	2	1	2	2	2	3	3	4	3	1	2	2	1	3	1	2	4	1	4	1	1	1	1				1	1	1			3	3	3	1	1	3
1988	Mujer	Bachillerato	Estrato 2	Angola	Bolívar	Clemencia	0785	B				No	5	5	5	5	5	5	5	4	4	5	5	5	4	5	4	1	5	4	5	1	1	1	1	1				1		1		5	5	5	1	1	5
2001	Mujer	Técnico / Tecnológico	Estrato 3	Armenia	Boyacá	Betéitiva	9729	C		Confianza	1.00	No	3	4	5	4	3	5	5	2	1	5	4	5	1	2	1	4	4	1	1	1	0	0	0					1	1		1	1	5	2	1	1	3
1996	Mujer	Bachillerato	Estrato 2	Colombia	Bogotá D.C.	Bogotá D.C.	3190	A		Deshumanización	1	No	3	3	3	3	3	3	3	3	3	3	3	3	3	3	3	3	3	3	3	1	1	1	1	1	1						1	3	3	3	1	1	3
1985	Hombre	Técnico / Tecnológico	Estrato 3	Colombia	Bogotá D.C.	Bogotá D.C.	3956	L		Tolerancia a la ambigüedad	4.70	No	3	1	1	5	4	3	4	1	1	1	5	3	5	1	5	1	5	1	5	1	1	1	1				1	1			1	4	4	4	1	1	3
1987	Mujer	Bachillerato	Estrato 1	Colombia	Bogotá D.C.	Bogotá D.C.	1505	A		Deshumanización	4	No	3	3	4	3	3	4	4	4	4	4	4	4	4	3	4	3	4	3	3	1	1	1	1			1	1	1				3	3	4	0	0	3
1998	Hombre	Título universitario	Estrato 2	Colombia	Meta	Villavicencio	4938	C				No	2	2	3	3	3	2	3	3	2	2	3	2	3	2	3	2	2	2	2	0	0	1	0			1			1		1	3	2	2	1	1	3
1996	Mujer	Bachillerato	Estrato 2	Colombia	Bogotá D.C.	Bogotá D.C.	3196	A		Tolerancia a la ambigüedad	3.00	No	3	3	3	3	3	3	3	3	3	3	3	3	3	3	3	3	3	3	3	1	1	1	1	1	1				1			3	3	3	1	1	5
1995	Mujer	Bachillerato	Estrato 1	Colombia	Atlántico	Barranquilla	9364	S		Deshumanización		Sí	4	3	5	3	2	3	3	4	3	2	3	3	3	3	3	4	3	4	3	1	1	1	0	1		1					1	3	3	4	1	1	4
1996	Mujer	Técnico / Tecnológico	Estrato 2	Colombia	Bogotá D.C.	Bogotá D.C.	1302	P				No	3	3	4	1	1	2	3	3	4	3	4	4	3	3	4	4	4	3	2	0	0	0	0				1	1			1	1	1	1	0	1	1
1964	Hombre	Bachillerato	Estrato 1	Colombia	Atlántico	Barranquilla	9203	S		Discriminización	0.36666666666666664	Sí	4	4	4	4	3	4	4	3	4	3	4	3	4	4	3	3	3	3	4	1	0	1	0		1					1	1	3	3	3	0	0	2
1995	Mujer	Bachillerato	Estrato 2	Colombia	Atlántico	Barranquilla	9364	H		Deshumanización		Sí	3	3	4	4	3	3	4	3	3	4	4	3	3	2	3	3	3	3	4	1	1	1	0			1	1		1			3	3	3	1	1	4
1996	Mujer	Técnico / Tecnológico	Estrato 2	Colombia	Bogotá D.C.	Bogotá D.C.	1302	P		Tolerancia a la ambigüedad	2.00	No	2	3	3	4	3	1	3	2	2	3	3	2	4	3	4	3	4	4	4	1	0	0	0		1	1			1			1	1	1	0	0	1
2002	Hombre	Técnico / Tecnológico	Estrato 1	Colombia	Atlántico	Barranquilla	2929	E		Discriminización	0.6333333333333333	No	4	3	4	3	3	3	4	4	3	4	4	3	3	3	3	4	3	3	4	1	0	0	0		1					1	1	3	3	3	0	1	2
1995	Mujer	Bachillerato	Estrato 2	Colombia	Atlántico	Barranquilla	9364	H		Discriminización		Sí	3	4	3	4	3	3	3	4	3	4	2	3	3	4	3	3	4	3	3	0	1	1	1	1						1	1	4	3	4	1	1	4
1985	Hombre	Bachillerato	Estrato 2	Colombia	Bogotá D.C.	Bogotá D.C.	4683	S		Tolerancia a la ambigüedad	4.00	Sí	3	4	4	3	4	3	4	4	2	3	3	3	3	4	4	4	3	4	3	1	0	1	1	1			1	1				1	2	3	1	0	2
1968	Mujer	Bachillerato	Estrato 1	Colombia	Atlántico	Barranquilla	4341	S		Tolerancia a la ambigüedad		Sí	3	4	3	3	3	5	3	2	3	4	3	3	4	2	3	2	3	3	4	1	0	1	0	1				1			1	3	3	3	0	1	2
1991	Mujer	Técnico / Tecnológico	Estrato 1	Colombia	Atlántico	Barranquilla	2436	M				No	4	4	3	3	3	3	3	4	3	3	3	3	3	3	3	5	3	3	3	1	1	1	1					1	1		1	3	4	3	1	1	3
1995	Mujer	Técnico / Tecnológico	Estrato 1	Colombia	Atlántico	Barranquilla	2154	C		Deshumanización	3	No	1	1	1	1	1	1	1	1	1	1	1	1	1	1	1	1	1	1	1	0	0	0	0						1	1	1	1	1	1	0	0	1
1989	Mujer	Técnico / Tecnológico	Estrato 4	Colombia	Atlántico	Barranquilla	8282	M		Confianza	1.00	No	5	1	5	5	1	1	1	5	5	5	5	1	1	5	5	1	1	1	1	0	0	0	0				1		1		1	5	5	5	1	1	5
1985	Mujer	Técnico / Tecnológico	Estrato 1	Colombia	Atlántico	Barranquilla	5864	M				No	1	1	1	1	1	1	1	1	1	1	1	1	1	1	1	1	1	1	1	0	0	0	0	1	1			1				1	1	1	0	0	1
2000	Hombre	Bachillerato	Estrato 1	Colombia	Boyacá	Santana	7031	A		Discriminización	0.4666666666666667	No	1	1	1	1	1	1	1	1	1	1	1	1	1	1	1	1	1	1	1	1	1	1	1		1	1				1		3	3	3	1	1	3
1996	Otro	Título universitario	Estrato 6	Colombia	Bogotá D.C.	Bogotá D.C.	4567	Y				No	1	1	1	1	1	1	1	1	1	1	1	1	1	1	1	1	1	1	1	1	1	1	1				1	1			1	1	1	1	0	0	1
1967	Mujer	Bachillerato	Estrato 1	Colombia	Cundinamarca	Ortega	6444	L		Deshumanización	2.67	Sí	3	2	4	5	4	4	3	1	2	3	2	1	2	1	1	1	4	2	5	0	1	0	0		1	1					1	3	4	2	1	1	2
1991	Hombre	Bachillerato	Estrato 1	Venezuela	Atlántico	Barranquilla	6320	M				No	3	2	3	2	3	3	2	2	4	3	3	3	4	3	3	4	3	3	3	1	1	1	1		1	1				1		4	5	2	0	1	3
1999	Mujer	Bachillerato	Estrato 2	Colombia	Bogotá D.C.	Bogotá D.C.	0077	3				No	5	5	5	5	5	5	5	5	5	5	5	5	5	5	5	5	5	5	5	1	1	1	1		1				1		1	5	5	5	1	1	5
1998	Mujer	Bachillerato	Estrato 2	Colombia	Bogotá D.C.	Bogotá D.C.	0906	K		Confianza	1.00	No	5	5	5	5	5	5	5	5	5	5	5	5	5	5	5	5	5	5	5	1	1	1	1					1	1		1	5	5	5	1	1	5
1999	Hombre	Título universitario	Estrato 3	Colombia	Bogotá D.C.	Bogotá D.C.	2097	G				No	1	2	1	3	2	1	1	3	1	2	2	4	3	3	3	1	3	2	3	1	0	1	0		1					1	1	2	2	2	1	1	2
1991	Hombre	Bachillerato	Estrato 1	Venezuela	Atlántico	Barranquilla	6320	M		Tolerancia a la ambigüedad	3.10	No	4	3	3	4	4	3	3	4	3	3	3	4	4	3	3	4	3	3	4	1	1	1	1	1						1	1	3	2	3	0	1	3
1991	Hombre	Bachillerato	Estrato 1	Venezuela	Atlántico	Barranquilla	6320	M				No	3	4	4	4	3	2	3	4	4	4	3	3	2	3	3	3	2	4	2	1	1	1	1	1		1			1			3	2	3	0	1	3
1991	Hombre	Bachillerato	Estrato 1	Venezuela	Atlántico	Barranquilla	6320	M		Tolerancia a la ambigüedad	2.80	No	3	4	3	2	2	4	4	3	2	2	3	2	2	2	2	3	4	3	3	1	1	1	1	1				1	1			4	3	3	0	1	3
2001	Mujer	Técnico / Tecnológico	Estrato 4	Antártida	Caldas	Manzanares	5653	D				No	5	1	5	1	5	5	1	3	5	3	3	1	3	1	5	1	3	3	1	1	1	0	0	1			1	1				3	5	4	0	1	4
1998	Mujer	Bachillerato	Estrato 2	Colombia	Bogotá D.C.	Bogotá D.C.	1998	A		Tolerancia a la ambigüedad	3.80	No	1	3	3	1	4	2	1	1	2	1	3	3	3	1	1	3	1	1	3	1	0	1	1				1		1		1	1	1	1	0	1	3
1991	Hombre	Bachillerato	Estrato 1	Venezuela	Atlántico	Barranquilla	6320	M		Discriminización		Sí	2	3	2	3	2	2	3	3	1	3	4	2	2	4	2	1	3	4	3	1	1	1	1	1				1	1			3	3	3	1	0	3
1992	Hombre	Título universitario	Estrato 3	Venezuela	Bogotá D.C.	Bogotá D.C.	0620	G		Deshumanización	1	No	1	4	1	1	1	1	1	4	1	1	3	1	1	1	3	2	1	1	1	0	0	1	0	1					1		1	4	3	3	0	1	2
1992	Hombre	Posgrado	Estrato 1	Colombia	Atlántico	Barranquilla	9429	P		Confianza		Sí	1	3	1	1	4	1	1	1	1	1	1	3	1	3	1	2	2	4	4	1	1	1	1	1						1	1	2	3	3	1	1	2
1998	Otro	Bachillerato	Estrato 3	Colombia	Bogotá D.C.	Bogotá D.C.	4584	A				No	2	3	3	3	4	3	3	1	2	2	3	1	3	3	1	3	3	1	3	1	0	1	0		1			1			1	3	3	3	0	1	2
1998	Mujer	Bachillerato	Estrato 3	Colombia	Bogotá D.C.	Bogotá D.C.	4584	A		Discriminización	0.5666666666666667	No	2	2	1	1	2	1	2	1	2	2	1	2	1	1	2	1	2	1	2	0	0	0	0		1		1	1				3	3	2	0	1	2
1992	Hombre	Posgrado	Estrato 1	Colombia	Atlántico	Barranquilla	9429	P		Discriminización		Sí	1	1	1	1	4	1	1	1	1	1	1	1	1	1	1	1	1	1	3	1	1	1	1			1				1	1	3	3	3	1	1	3
1998	Mujer	Bachillerato	Estrato 2	Colombia	Bogotá D.C.	Bogotá D.C.	2632	A		Discriminización	0.4666666666666667	No	3	3	3	1	3	3	1	2	2	2	3	3	2	1	1	4	3	3	2	0	0	0	0			1		1			1	4	3	3	0	1	2
1990	Mujer	Bachillerato	Estrato 2	Colombia	Bogotá D.C.	Bogotá D.C.	1998	G				No	1	3	3	1	3	3	1	3	2	2	2	3	1	3	1	3	3	1	3	1	0	1	0		1	1					1	2	2	3	0	1	2
1986	Hombre	Técnico / Tecnológico	Estrato 2	Colombia	Cundinamarca	Bogota	1915	M		Confianza	0.25	No	3	3	3	3	3	3	3	4	3	3	3	3	3	3	3	3	3	3	3	1	1	1	1	1			1		1			3	3	3	1	0	1
1972	Mujer	Técnico / Tecnológico	Estrato 2	Colombia	Cundinamarca	Girardot	6549	D		Confianza		Sí	1	3	5	1	4	4	1	4	1	1	4	4	2	4	1	5	5	2	4	1	1	1	1					1		1	1	4	4	4	1	1	4
1998	Mujer	Bachillerato	Estrato 2	Colombia	Bogotá D.C.	Bogotá D.C.	4584	A		Deshumanización	2	No	2	3	3	1	3	3	3	1	2	2	2	3	3	3	2	3	3	3	3	1	0	1	0		1	1					1	2	3	3	0	1	2
1987	Hombre	Técnico / Tecnológico	Estrato 3	Colombia	Bogotá D.C.	Bogotá D.C.	4759	F				No	3	3	3	3	3	3	3	3	3	3	3	3	3	4	3	3	3	3	3	1	1	1	1			1		1		1		3	3	3	1	1	3
1988	Mujer	Técnico / Tecnológico	Estrato 2	Colombia	Bogotá D.C.	Bogotá D.C.	9537	O		Tolerancia a la ambigüedad	2.80	Sí	4	3	2	2	1	2	2	3	1	2	2	2	2	2	2	2	2	2	3	1	1	0	0	1		1				1		1	5	3	1	1	3
1989	Hombre	Técnico / Tecnológico	Estrato 6	Colombia	Bogotá D.C.	Bogotá D.C.	9608	L		Discriminización	0.36666666666666664	No	1	2	1	3	1	3	3	3	2	3	2	1	3	3	1	1	2	3	3	1	0	1	0			1				1	1	3	3	3	1	1	1
2000	Hombre	Bachillerato	Estrato 1	Andorra	Amazonas	La Pedrera	6634	S		Deshumanización	3	No	3	3	3	3	3	3	3	3	3	3	3	3	3	3	3	3	3	3	3	0	1	1	1		1	1					1	3	3	3	0	1	3
2000	Mujer	Primaria	Estrato 4	Angola	Atlántico	Luruaco	6634	S		Confianza	1.00	No	3	3	3	3	3	3	2	3	3	3	2	3	2	2	3	2	3	3	2	1	1	1	1		1	1	1					2	3	3	1	1	3
1990	Hombre	Bachillerato	Estrato 2	Colombia	Bogotá D.C.	Bogotá D.C.	4796	W		Confianza	0.88	No	3	3	3	3	3	3	3	3	3	3	3	3	3	3	3	3	3	3	3	0	0	1	0			1		1	1			1	3	3	1	1	4
1991	Hombre	Técnico / Tecnológico	Estrato 2	Colombia	Bogotá D.C.	Bogotá D.C.	3259	R		Confianza		Sí	3	3	3	2	3	2	4	2	2	3	2	2	2	3	1	3	2	3	1	1	0	1	0	1		1		1				3	1	5	0	0	2
2001	Hombre	Título universitario	Estrato 3	Colombia	Bogotá D.C.	Bogotá D.C.	6057	C		Deshumanización	1	Sí	2	1	5	5	2	2	2	5	1	1	2	3	3	4	5	3	5	2	2	1	1	1	0	1			1			1		2	2	2	0	1	2
2001	Hombre	Título universitario	Estrato 3	Colombia	Bogotá D.C.	Bogotá D.C.	8758	P				No	3	4	2	5	4	3	5	2	2	4	4	4	3	3	3	1	4	3	4	1	0	1	1	1			1		1			3	4	4	1	0	2
1997	Hombre	Bachillerato	Estrato 2	Colombia	Bogotá D.C.	Bogotá D.C.	1762	V				No	2	3	3	4	2	3	2	3	3	3	3	2	4	3	4	3	4	4	3	1	1	1	1	1		1	1					2	3	4	1	1	2
2001	Hombre	Título universitario	Estrato 2	Colombia	Bogotá D.C.	Bogotá D.C.	1334	R				No	3	5	5	5	3	3	2	3	4	3	5	4	4	5	3	3	4	3	4	1	0	1	0			1		1		1		3	4	4	0	1	4
1977	Hombre	Título universitario	Estrato 1	Colombia	Bogotá D.C.	Bogotá D.C.	7997	D		Tolerancia a la ambigüedad		Sí	3	3	3	3	2	4	4	3	3	2	3	3	2	4	3	4	4	3	4	0	0	0	0			1				1	1	3	3	3	1	1	3
2001	Hombre	Título universitario	Estrato 2	Colombia	Bogotá D.C.	Bogotá D.C.	5519	V		Tolerancia a la ambigüedad	3.20	Sí	3	4	3	3	3	4	4	3	3	4	3	4	3	3	3	2	3	4	3	1	1	1	1						1	1	1	4	4	3	1	1	4
1977	Hombre	Título universitario	Estrato 2	Colombia	Bogotá D.C.	Bogotá D.C.	8944	A		Confianza	1.00	Sí	4	3	4	3	3	3	3	3	3	3	3	4	3	3	3	4	3	3	4	0	1	0	0						1	1	1	4	4	4	1	1	4
2001	Mujer	Título universitario	Estrato 6	Colombia	Bogotá D.C.	Bogotá D.C.	8758	P		Confianza	0.88	Sí	3	4	4	4	4	3	4	4	3	4	5	2	4	3	4	3	3	3	3	1	0	1	1	1	1			1				4	4	4	1	1	3
1997	Mujer	Bachillerato	Estrato 1	Colombia	Bogotá D.C.	Bogotá D.C.	7469	C		Tolerancia a la ambigüedad	4.00	No	4	4	5	4	4	4	4	4	4	4	5	4	4	4	4	4	5	4	4	1	1	1	1			1	1			1		4	4	4	1	1	4
1987	Mujer	Primaria	Estrato 1	Colombia	Magdalena	Santa Marta	8733	A		Tolerancia a la ambigüedad	3.50	Sí	2	3	4	2	5	2	3	2	4	3	4	3	4	1	4	3	3	4	5	1	1	0	0				1	1			1	3	2	3	1	1	3
1992	Hombre	Bachillerato	Estrato 2	Colombia	Bogotá D.C.	Bogotá D.C.	8829	S		Discriminización	0.5333333333333333	Sí	3	3	3	3	3	3	3	3	3	3	3	3	3	3	3	3	3	3	3	1	1	1	1	1		1					1	3	3	3	0	1	1
1991	Hombre	Bachillerato	Estrato 1	Venezuela	Atlántico	Barranquilla	6320	M				No	3	3	3	4	3	2	3	2	3	2	2	4	4	4	3	2	3	2	3	1	1	1	1	1	1		1					4	3	3	0	1	3
1991	Hombre	Primaria	Estrato 1	Venezuela	Atlántico	Barranquilla	6320	M		Confianza	0.88	No	4	3	2	2	3	3	3	3	3	3	3	3	3	4	3	3	2	3	3	1	1	1	1	1	1					1		2	3	3	0	1	2
1997	Mujer	Bachillerato	Estrato 1	Colombia	Atlántico	Soledad	3201	Z		Deshumanización	2.33	No	2	2	1	2	1	1	5	5	1	5	3	3	1	5	1	1	2	2	5	0	1	0	0		1	1		1				3	3	2	0	0	4
1987	Mujer	Primaria	Estrato 1	Colombia	Magdalena	Santa Marta	8733	A		Deshumanización	4.33	Sí	5	3	4	3	3	3	4	4	5	3	4	4	4	4	2	3	2	5	3	1	1	1	1				1	1	1			3	4	3	1	1	2
2001	Hombre	Bachillerato	Estrato 2	Colombia	Magdalena	Santa Marta	8601	P				No	3	2	2	1	2	2	2	2	2	3	2	2	2	1	3	2	2	1	2	1	1	1	1	1		1				1		3	3	3	0	1	3
1997	Mujer	Bachillerato	Estrato 1	Colombia	Atlántico	Malambo	3201	Z		Deshumanización	1.33	No	3	2	2	5	3	4	2	2	4	2	3	2	5	3	2	3	3	3	1	0	1	1	1			1	1	1				2	2	2	0	0	2
1996	Mujer	Primaria	Estrato 1	Anguilla	Bogotá D.C.	Bogotá D.C.	3254	B		Tolerancia a la ambigüedad	3.40	Sí	4	2	4	3	2	2	3	2	3	3	3	3	3	4	4	4	3	3	4	0	0	0	1	1	1						1	2	2	2	0	0	2
1997	Mujer	Bachillerato	Estrato 2	Venezuela	Bogotá D.C.	Bogotá D.C.	5043	H		Confianza	0.38	No	3	3	3	3	5	5	3	1	3	3	5	5	3	5	3	3	3	5	3	1	0	1	0		1					1	1	3	3	3	1	1	3
1986	Hombre	Posgrado	Estrato 3	Colombia	Meta	Villavicencio	6642	R	reinstein.jonathan@gmail.com	Tolerancia a la ambigüedad		Sí	3	1	1	3	3	1	1	1	1	1	2	5	2	1	1	3	5	1	2	1	0	0	0				1			1	1	5	4	4	1	1	2
1997	Mujer	Bachillerato	Estrato 1	Colombia	Magdalena	Santa Marta	6044	A		Confianza	1.00	Sí	4	3	3	2	2	2	3	4	5	3	4	5	4	3	3	3	5	5	4	1	1	1	1					1	1		1	4	5	3	1	1	3
1990	Mujer	Bachillerato	Estrato 1	Colombia	Magdalena	Santa Marta	2592	E				No	5	5	4	3	4	3	4	3	2	5	3	5	4	3	3	3	4	4	3	1	1	1	1					1	1		1	5	3	4	1	1	4
1997	Mujer	Bachillerato	Estrato 2	Venezuela	Bogotá D.C.	Bogotá D.C.	5043	H		Tolerancia a la ambigüedad	3.70	No	2	2	2	3	3	3	3	2	3	2	3	3	3	2	3	3	3	3	3	1	0	1	0				1	1	1			3	3	3	0	1	3
1996	Hombre	Bachillerato	Estrato 3	Colombia	Bogotá D.C.	Bogotá D.C.	8534	A		Tolerancia a la ambigüedad	2.90	No	3	3	3	3	3	3	3	3	3	3	3	3	3	3	3	3	3	3	3	0	0	0	0				1	1	1			3	3	3	1	0	3
1996	Mujer	Bachillerato	Estrato 2	Colombia	Bogotá D.C.	Bogotá D.C.	3258	N		Discriminización	0.7666666666666667	Sí	4	4	4	4	4	4	4	4	4	4	4	4	4	4	4	4	4	4	4	1	1	1	0		1	1					1	2	2	4	1	1	4
1997	Hombre	Bachillerato	Estrato 2	Armenia	Bogotá D.C.	Bogotá D.C.	9399	P		Confianza		Sí	1	5	2	5	4	1	1	1	3	1	1	5	1	1	3	3	1	5	1	1	1	1	1			1	1		1			5	4	3	1	0	3
1990	Hombre	Bachillerato	Estrato 2	Colombia	Bogotá D.C.	Bogotá D.C.	5323	C		Deshumanización		Sí	2	3	3	5	4	2	1	1	1	3	3	5	3	1	1	3	4	1	5	1	0	0	0	1			1		1			3	3	3	1	1	3
1991	Hombre	Bachillerato	Estrato 1	Venezuela	Atlántico	Barranquilla	6320	M		Tolerancia a la ambigüedad	3.40	Sí	2	2	2	2	2	3	3	2	3	3	3	3	3	2	3	3	3	2	2	1	1	1	1				1	1	1			2	3	3	0	1	4
1991	Hombre	Bachillerato	Estrato 1	Venezuela	Atlántico	Barranquilla	6320	M				No	3	2	3	3	3	2	2	3	2	2	4	3	2	4	3	4	2	2	4	1	1	1	1	1			1	1				3	3	2	0	1	2
1991	Hombre	Bachillerato	Estrato 1	Venezuela	Atlántico	Barranquilla	6320	M		Tolerancia a la ambigüedad	3.20	No	3	4	2	4	3	4	3	3	2	3	4	2	3	3	2	2	2	3	3	1	1	1	1	1		1		1				3	3	2	0	1	4
1997	Mujer	Bachillerato	Estrato 2	Colombia	Atlántico	Piojó	3201	Z		Confianza	0.25	No	5	2	3	2	2	2	4	3	4	3	2	4	5	4	4	2	2	3	5	0	0	0	1	1	1				1			2	1	2	0	0	2
2000	Mujer	Técnico / Tecnológico	Estrato 2	Colombia	Atlántico	Barranquilla	0182	P		Discriminización	0.5	No	3	1	4	5	2	2	4	2	2	4	5	2	4	4	1	1	3	4	3	1	0	1	0				1		1	1		3	2	4	0	1	1
1995	Mujer	Bachillerato	Estrato 2	Colombia	Bogotá D.C.	Bogotá D.C.	3254	C				No	4	4	4	4	4	4	4	4	3	4	3	3	4	4	4	4	4	4	3	1	1	1	1			1	1	1				4	4	4	1	1	3
2000	Mujer	Técnico / Tecnológico	Estrato 2	Colombia	Atlántico	Barranquilla	0182	P				No	1	5	4	2	2	2	5	1	4	2	4	1	4	1	4	4	5	4	2	0	1	0	1			1		1		1		5	1	4	1	1	1
1991	Mujer	Técnico / Tecnológico	Estrato 3	Colombia	Bogotá D.C.	Bogotá D.C.	4454	C		Deshumanización		Sí	3	3	5	4	3	4	3	4	3	3	3	2	4	3	3	3	5	3	3	0	1	1	1				1	1			1	3	4	4	1	1	3
1999	Mujer	Técnico / Tecnológico	Estrato 3	Colombia	Atlántico	Baranoa	1234	S		Confianza	0.50	Sí	1	2	4	3	1	4	5	5	2	3	3	1	4	4	2	3	2	1	5	1	0	1	0					1	1		1	5	1	2	1	1	4
1997	Mujer	Bachillerato	Estrato 2	Venezuela	Bogotá D.C.	Bogotá D.C.	5043	H		Confianza	0.25	Sí	3	2	2	2	4	3	4	4	2	3	3	2	4	2	4	2	3	2	4	1	0	1	0				1	1			1	2	2	2	1	1	4
1996	Hombre	Técnico / Tecnológico	Estrato 3	Colombia	Atlántico	Piojó	6425	I		Confianza	0.50	No	3	4	4	2	1	1	5	3	5	1	2	2	4	1	2	4	4	1	5	1	0	1	0					1	1	1		5	5	2	0	1	5
1987	Mujer	Primaria	Estrato 1	Colombia	Magdalena	Santa Marta	8733	A				No	4	5	4	4	3	4	5	3	5	3	3	4	3	2	2	5	3	3	5	1	1	1	1					1	1		1	4	2	3	1	1	2
1994	Hombre	Bachillerato	Estrato 3	Colombia	Cundinamarca	Junín	6663	S		Deshumanización	1	Sí	3	3	3	3	3	3	4	3	3	3	3	3	3	3	3	3	3	3	3	0	0	0	0				1			1	1	3	3	3	1	1	3
1995	Hombre	Bachillerato	Estrato 1	Colombia	Cauca	Caloto	1341	V		Confianza	0.75	No	5	4	5	2	5	5	2	1	5	5	1	5	5	5	5	1	4	5	5	1	1	1	1		1	1		1				4	3	4	1	1	4
1990	Hombre	Título universitario	Estrato 3	Colombia	Huila	Neiva	8955	P		Tolerancia a la ambigüedad	4.10	Sí	1	3	1	3	5	4	2	1	5	1	4	3	3	4	1	3	3	4	5	1	1	1	1		1	1					1	4	4	4	1	1	4
1991	Hombre	Bachillerato	Estrato 1	Venezuela	Atlántico	Barranquilla	6320	M		Tolerancia a la ambigüedad	3.10	Sí	3	4	3	2	2	3	2	3	5	3	4	2	4	3	2	2	3	3	4	1	1	1	1		1			1	1			3	3	4	0	1	3
1994	Hombre	Primaria	Estrato 4	Colombia	Atlántico	Soledad	0335	P				No	1	2	3	1	2	3	3	1	3	3	3	3	3	1	3	3	3	3	1	0	0	0	0		1	1			1			3	4	2	0	0	2
1979	Mujer	Título universitario	Estrato 3	Colombia	Bogotá D.C.	Bogotá D.C.	4934	V				No	4	3	3	4	3	3	4	4	4	3	3	3	3	3	4	3	3	3	3	0	0	0	0			1				1	1	3	3	3	1	0	1
1995	Hombre	Bachillerato	Estrato 1	Colombia	Caldas	Filadelfia	1341	V		Confianza		Sí	4	4	4	4	4	4	2	4	4	4	3	4	4	1	4	4	4	4	4	1	1	1	1	1		1			1			4	4	4	1	1	4
1994	Mujer	Técnico / Tecnológico	Estrato 2	Colombia	Bogotá D.C.	Bogotá D.C.	0324	J		Discriminización	0.6	Sí	3	3	3	3	3	3	3	3	3	3	3	3	3	3	3	3	3	3	3	0	1	0	1		1			1		1		3	3	3	0	0	3
1995	Mujer	Bachillerato	Estrato 4	Colombia	Atlántico	Luruaco	5872	F		Tolerancia a la ambigüedad	3.20	No	2	2	4	5	2	2	4	2	4	3	4	2	3	4	4	2	2	3	3	0	1	0	1					1		1	1	2	2	2	0	1	2
1980	Mujer	Técnico / Tecnológico	Estrato 1	Colombia	Atlántico	Barranquilla	2588	C		Deshumanización	4	No	1	1	1	1	1	1	1	1	1	1	1	1	1	1	1	1	1	1	1	0	0	0	0				1	1	1			1	1	1	0	0	1
1968	Mujer	Técnico / Tecnológico	Estrato 1	Colombia	Atlántico	Barranquilla	5890	V		Deshumanización	4.33	No	1	1	1	1	1	1	1	1	1	1	1	1	1	1	1	1	1	1	1	0	0	0	0	1	1			1				1	1	1	0	0	1
2001	Mujer	Bachillerato	Estrato 1	Colombia	Bogotá D.C.	Bogotá D.C.	0221	D		Confianza		Sí	4	3	4	4	3	4	3	4	4	4	3	4	4	1	5	3	4	4	3	1	1	0	0			1	1			1		4	5	4	1	1	2
1992	Mujer	Bachillerato	Estrato 2	Colombia	Atlántico	Soledad	8079	V		Discriminización	0.23333333333333334	Sí	3	2	3	5	3	2	5	2	1	2	2	5	3	2	2	3	2	1	4	0	0	0	1		1			1	1			2	5	2	0	0	2
1985	Mujer	Técnico / Tecnológico	Estrato 1	Colombia	Atlántico	Malambo	7510	P		Deshumanización	2.67	No	2	4	2	3	4	4	4	2	2	2	5	2	2	3	3	4	2	4	4	1	1	0	1		1			1		1		3	3	3	1	0	2
1986	Hombre	Título universitario	Estrato 6	Antigua y Barbuda	Bolívar	Córdoba	6457	A		Discriminización	0.7	No	3	4	3	4	3	3	2	3	2	5	4	4	4	4	4	4	3	2	3	1	0	0	1	1	1						1	3	5	2	1	0	4
1997	Mujer	Bachillerato	Estrato 1	Angola	Atlántico	Piojó	3201	Z		Discriminización	0.4666666666666667	No	3	5	5	5	2	3	5	4	4	1	3	2	3	5	1	5	5	3	5	1	1	1	0	1			1				1	3	3	4	0	1	5
1987	Mujer	Primaria	Estrato 1	Colombia	Magdalena	Santa Marta	8733	A		Discriminización		Sí	3	3	3	5	4	5	5	3	2	5	3	4	4	2	2	5	4	4	3	1	1	1	1					1	1		1	4	4	5	1	1	4
1982	Mujer	Posgrado	Estrato 3	Colombia	Bogotá D.C.	Bogotá D.C.	6932	T				No	1	1	1	3	1	1	1	1	2	1	1	2	1	1	1	4	4	1	1	1	1	1	0	1	1						1	2	3	3	0	1	1
1991	Hombre	Bachillerato	Estrato 1	Venezuela	Atlántico	Barranquilla	6320	M		Confianza	1.00	Sí	3	2	3	2	3	2	2	3	2	3	2	2	3	2	2	4	3	3	4	1	1	1	1				1	1	1			3	2	3	1	1	2
1994	Mujer	Título universitario	Estrato 4	Colombia	Bogotá D.C.	Bogotá D.C.	3517	A				No	3	4	2	3	2	3	3	4	3	3	3	2	3	3	3	5	3	4	4	0	0	0	0			1				1	1	4	5	4	0	1	4
1981	Mujer	Bachillerato	Estrato 1	Venezuela	Córdoba	Cereté	7828	R		Tolerancia a la ambigüedad	3.60	No	4	4	4	4	4	4	4	4	4	4	4	4	4	4	4	4	4	4	4	1	1	1	1	1			1				1	4	4	4	1	1	4
1994	Hombre	Técnico / Tecnológico	Estrato 4	Colombia	Bogotá D.C.	Bogotá D.C.	7899	G		Confianza	0.50	No	3	1	5	5	2	1	5	5	3	5	5	3	4	1	4	1	5	4	5	0	1	1	1				1			1	1	3	5	5	1	1	1
1998	Hombre	Título universitario	Estrato 3	Colombia	Bogotá D.C.	Bogotá D.C.	1393	P		Discriminización		Sí	3	3	2	3	4	3	3	4	2	3	3	1	2	1	3	3	2	2	2	1	1	0	0	1			1	1				3	3	3	1	1	3
1997	Mujer	Bachillerato	Estrato 1	Colombia	Magdalena	Santa Marta	6044	A				No	2	3	5	4	4	5	3	5	3	3	4	3	3	5	4	2	4	4	5	1	1	1	1					1	1		1	3	4	3	1	1	2
2002	Mujer	Bachillerato	Estrato 1	Venezuela	Boyacá	Berbeo	3947	R		Confianza	0.88	No	4	4	4	4	4	4	4	4	4	4	4	4	4	4	4	4	4	4	4	1	1	1	1	1					1	1		1	4	2	0	0	1
2001	Mujer	Bachillerato	Estrato 1	Venezuela	Caquetá	Morelia	2948	B		Deshumanización	3	No	5	5	4	5	4	5	4	5	4	5	4	4	4	4	4	5	4	4	4	1	1	1	1						1	1	1	5	5	4	1	1	4
1997	Hombre	Bachillerato	Estrato 1	Baréin	Caldas	Filadelfia	8161	M		Deshumanización	2.33	Sí	4	4	3	2	1	4	1	4	4	4	4	4	3	4	3	4	4	3	3	1	1	1	1	1	1						1	4	4	4	1	1	3
1967	Mujer	Título universitario	Estrato 4	Colombia	Bogotá D.C.	Bogotá D.C.	9266	G		Discriminización	0.5666666666666667	Sí	1	2	2	2	2	3	2	2	1	2	5	3	2	2	2	2	2	2	2	1	1	1	1				1	1			1	3	2	2	1	1	1
2001	Mujer	Bachillerato	Estrato 2	Colombia	Atlántico	Barranquilla	9728	V				No	3	2	4	4	3	4	2	3	1	4	4	3	3	4	4	4	4	3	1	1	0	1	0			1		1	1			1	2	2	0	0	2
2001	Mujer	Bachillerato	Estrato 4	Colombia	Atlántico	Barranquilla	9728	B				No	4	2	1	2	4	5	3	3	5	4	4	2	2	3	2	1	2	2	2	0	1	0	0		1				1		1	4	2	2	0	0	3
1995	Mujer	Bachillerato	Estrato 3	Colombia	Bogotá D.C.	Bogotá D.C.	3975	L				No	5	2	2	2	5	2	2	3	3	3	3	2	3	4	3	2	3	3	5	1	1	1	0			1	1			1		4	4	2	1	1	1
2000	Mujer	Bachillerato	Estrato 1	Colombia	Atlántico	Barranquilla	7688	H		Discriminización	0.8	No	3	4	4	4	4	4	4	3	4	4	4	3	4	4	3	3	4	4	3	0	0	1	1				1	1		1		4	3	5	0	1	3
1989	Mujer	Bachillerato	Estrato 2	Colombia	Atlántico	Candelaria	6799	D				No	4	4	5	5	5	4	4	2	5	4	4	5	4	4	4	4	4	5	4	0	0	0	1				1		1	1		4	4	5	1	1	4
1994	Mujer	Técnico / Tecnológico	Estrato 3	Venezuela	Santander	Barrancabermeja	1307	C		Confianza	0.75	No	1	5	1	2	4	3	3	4	3	2	3	3	3	1	2	3	2	2	1	1	1	1	1			1			1		1	5	3	4	1	1	2
1995	Hombre	Título universitario	Estrato 3	Colombia	Cundinamarca	Soacha	8166	C		Tolerancia a la ambigüedad	3.00	Sí	1	1	1	1	3	1	1	1	1	1	1	1	1	1	1	1	1	1	1	0	0	0	0					1	1	1		5	5	5	1	1	3
1991	Mujer	Técnico / Tecnológico	Estrato 2	Samoa Americana	Arauca	Arauca	3465	N				No	3	4	4	3	3	3	4	3	3	3	4	4	4	4	3	4	3	3	3	1	1	1	1					1		1	1	3	4	4	1	1	3
1992	Hombre	Posgrado	Estrato 1	Colombia	Atlántico	Barranquilla	9429	P		Deshumanización	5	Sí	1	1	1	1	1	1	1	1	1	1	1	1	1	1	1	1	1	1	1	1	1	1	1	1		1	1					4	4	4	1	1	4
1992	Hombre	Título universitario	Estrato 3	Argelia	Bogotá D.C.	Bogotá D.C.	3652	V		Confianza	1.00	Sí	3	4	4	2	4	3	3	4	4	3	4	3	4	2	3	2	4	3	4	1	0	0	0		1		1		1			4	3	3	0	1	3
1993	Mujer	Bachillerato	Estrato 2	Colombia	Bogotá D.C.	Bogotá D.C.	0003	N				No	5	5	5	5	5	5	5	5	5	5	5	5	5	5	5	5	5	5	5	1	1	1	1		1	1		1				5	5	5	1	1	5
1991	Mujer	Primaria	Estrato 2	Bélgica	Bogotá D.C.	Bogotá D.C.	9632	S		Confianza	0.75	No	4	3	3	4	3	4	4	4	3	3	3	3	4	4	4	3	3	4	3	1	0	1	1			1			1		1	3	3	4	1	1	3
1999	Mujer	Bachillerato	Estrato 2	Colombia	Bogotá D.C.	Bogotá D.C.	0330	H				No	5	5	5	5	5	5	5	5	5	5	5	5	5	5	5	5	5	5	5	1	1	1	1		1	1				1		5	5	5	1	1	5
1985	Otro	Técnico / Tecnológico	Estrato 2	Canadá	Bogotá D.C.	Bogotá D.C.	0646	H		Tolerancia a la ambigüedad	3.70	No	5	4	4	4	4	4	4	4	4	4	4	4	4	4	4	4	4	4	4	1	1	1	1		1			1	1			3	4	4	1	1	3
1991	Hombre	Posgrado	Estrato 4	Colombia	Bogotá D.C.	Bogotá D.C.	4748	G				No	1	4	4	2	3	1	3	2	1	1	1	4	2	4	2	4	5	1	5	1	1	1	1	1						1	1	4	3	4	1	0	4
2001	Mujer	Bachillerato	Estrato 1	Colombia	Bogotá D.C.	Bogotá D.C.	0221	D		Confianza	0.75	No	4	2	4	2	4	3	3	3	4	4	3	3	2	3	4	1	4	4	4	1	1	1	1	1		1	1					3	5	4	1	0	3
1991	Mujer	Bachillerato	Estrato 3	Colombia	Atlántico	Barranquilla	7450	B				No	4	4	4	4	3	4	4	4	4	4	4	4	4	4	4	4	4	4	4	1	1	0	0		1		1				1	4	4	2	0	0	3
1990	Mujer	Bachillerato	Estrato 1	Colombia	Bogotá D.C.	Bogotá D.C.	3484	C		Confianza	1.00	No	5	5	5	5	5	4	4	5	5	4	4	5	5	4	5	5	5	5	5	1	1	1	1					1		1	1	3	4	5	1	1	4
1991	Mujer	Bachillerato	Estrato 3	Colombia	Atlántico	Barranquilla	2521	C		Deshumanización	3.67	No	3	4	4	4	3	4	4	4	4	4	4	4	3	4	4	3	3	4	4	0	0	0	0				1			1	1	4	4	4	1	1	4
1990	Mujer	Bachillerato	Estrato 2	Colombia	Bogotá D.C.	Bogotá D.C.	3484	C				No	5	5	5	5	5	5	5	4	5	5	5	4	4	4	4	5	5	4	5	1	1	1	1					1	1	1		5	5	5	1	1	5
1990	Mujer	Bachillerato	Estrato 1	Colombia	Magdalena	Santa Marta	2592	E				No	4	4	2	3	5	5	4	2	4	5	2	2	3	4	3	3	3	4	5	1	1	1	1					1	1		1	5	4	2	1	1	3
2003	Mujer	Bachillerato	Estrato 1	Colombia	Magdalena	Santa Marta	7793	R				No	5	5	5	5	5	5	5	5	5	5	5	5	5	5	5	5	5	5	5	1	1	1	1			1	1	1				5	5	5	1	1	5
2002	Hombre	Bachillerato	Estrato 1	Colombia	Magdalena	Santa Marta	8601	P				No	5	5	5	5	5	5	5	5	5	5	5	3	3	5	5	5	5	4	5	1	1	1	1			1			1		1	5	5	5	1	1	5
2001	Hombre	Bachillerato	Estrato 1	Anguilla	Bogotá D.C.	Bogotá D.C.	3948	B		Confianza	1.00	Sí	5	5	4	4	5	5	4	5	4	5	4	5	5	5	4	4	4	5	4	1	1	1	1	1	1	1						5	4	5	1	1	5
2003	Mujer	Bachillerato	Estrato 1	Colombia	Magdalena	Santa Marta	7793	R		Confianza	0.88	No	5	5	5	4	5	5	5	5	5	4	5	5	5	5	5	5	4	5	5	1	1	1	1			1			1	1		4	5	4	1	1	5
1990	Mujer	Primaria	Estrato 1	Colombia	Magdalena	Santa Marta	2592	E		Discriminización	0.8	No	3	5	3	4	5	2	5	4	5	4	5	3	4	4	4	5	2	4	5	1	1	1	1					1	1		1	4	3	5	1	1	4
1987	Mujer	Primaria	Estrato 1	Colombia	Magdalena	Santa Marta	8733	A				No	3	4	3	2	4	5	3	3	5	4	5	4	3	3	3	4	4	3	5	1	1	1	1					1	1		1	4	5	2	1	1	2
1992	Hombre	Título universitario	Estrato 2	Colombia	Bogotá D.C.	Bogotá D.C.	9296	S		Deshumanización		Sí	1	1	1	5	1	1	2	5	1	1	1	3	5	2	4	2	5	2	3	1	1	0	0				1		1	1		2	2	2	1	1	1
2000	Mujer	Bachillerato	Estrato 1	Colombia	Valle del Cauca	Cali	3870	C		Confianza	0.63	No	3	3	4	3	4	4	4	4	4	2	4	3	4	3	4	3	4	4	3	0	0	1	0		1	1				1		3	3	4	0	1	3
1995	Mujer	Bachillerato	Estrato 1	Colombia	Bogotá D.C.	Bogotá D.C.	5936	C		Discriminización	0.8	No	3	1	5	2	5	2	3	2	5	5	3	5	5	2	2	4	5	3	3	0	1	0	1				1	1			1	5	4	5	1	1	3
1995	Hombre	Bachillerato	Estrato 1	Colombia	Sucre	Sincelejo	0663	R		Deshumanización		Sí	3	3	3	3	3	3	3	3	3	3	3	3	3	3	3	3	3	3	3	1	1	1	1	1	1		1					3	3	3	0	1	3
1995	Mujer	Bachillerato	Estrato 1	Colombia	Cundinamarca	Cundinamarca	5936	C				No	1	4	5	5	5	4	2	5	4	5	4	3	4	4	5	5	4	5	4	1	0	1	1					1	1	1		3	3	5	1	1	4
2000	Mujer	Bachillerato	Estrato 1	Colombia	Valle del Cauca	Cali	3209	C				No	4	4	4	4	3	4	4	3	4	3	4	2	4	4	4	4	3	4	4	1	1	0	1					1	1		1	4	4	3	1	1	4
1996	Hombre	Técnico / Tecnológico	Estrato 1	Colombia	Bolívar	Clemencia	3269	C		Tolerancia a la ambigüedad	3.60	Sí	2	3	3	3	2	2	2	4	3	3	2	3	3	4	2	3	2	2	2	0	0	1	1		1		1				1	1	3	2	0	0	2
1999	Mujer	Técnico / Tecnológico	Estrato 3	Colombia	Bolívar	Arjona	3280	B		Deshumanización	2.67	No	4	4	3	4	2	4	4	4	5	2	4	4	4	4	4	3	4	2	4	0	1	1	1				1			1	1	2	2	2	0	0	2
2001	Mujer	Técnico / Tecnológico	Estrato 2	Colombia	Meta	Villavicencio	7599	H		Confianza	0.75	No	3	3	3	2	3	3	3	4	4	2	3	3	3	4	4	3	3	2	2	1	0	1	1	1	1		1					3	3	2	1	1	3
2001	Mujer	Técnico / Tecnológico	Estrato 2	Colombia	Meta	Villavicencio	7599	H		Tolerancia a la ambigüedad	2.90	Sí	4	4	2	3	5	3	3	4	2	4	4	3	3	2	3	3	4	3	2	1	1	0	0			1			1		1	3	3	2	1	0	2
2001	Mujer	Técnico / Tecnológico	Estrato 2	Colombia	Meta	Villavicencio	7599	H				No	3	2	2	3	3	3	3	3	3	2	4	3	3	3	4	2	2	2	2	1	1	0	0				1		1	1		3	4	2	1	0	4
1995	Mujer	Bachillerato	Estrato 1	Colombia	Cundinamarca	Cundinamarca	5936	C		Discriminización	0.7666666666666667	No	3	5	4	4	2	3	4	3	3	4	4	3	3	3	3	1	4	3	3	1	0	1	0		1				1		1	1	4	2	0	0	3
1997	Mujer	Bachillerato	Estrato 2	Venezuela	Bogotá D.C.	Bogotá D.C.	5043	H				No	2	4	2	2	2	2	3	3	2	2	2	2	2	2	2	4	2	4	2	1	0	1	0					1		1	1	3	3	3	1	1	3
1992	Mujer	Técnico / Tecnológico	Estrato 6	Colombia	Bogotá D.C.	Bogotá D.C.	9296	S		Confianza	0.50	No	3	3	3	3	3	3	3	3	3	3	2	3	3	3	3	3	3	3	2	1	1	1	0		1		1	1				1	3	2	0	0	1
1992	Hombre	Título universitario	Estrato 2	Colombia	Bogotá D.C.	Bogotá D.C.	9296	S				No	1	1	4	5	1	2	1	2	1	3	1	4	2	1	1	2	5	2	1	1	1	0	0				1	1			1	1	2	2	1	0	1
1995	Hombre	Bachillerato	Estrato 1	Angola	Bogotá D.C.	Bogotá D.C.	1341	V				No	4	4	4	4	4	4	4	4	4	4	4	4	4	4	4	4	4	4	4	1	1	1	1	1			1			1		4	4	4	1	1	4
1997	Mujer	Bachillerato	Estrato 2	Venezuela	Bogotá D.C.	Bogotá D.C.	5043	H		Tolerancia a la ambigüedad	3.70	Sí	2	2	2	2	2	3	2	2	2	2	2	2	2	2	2	2	2	2	2	1	1	1	0			1	1	1				2	1	1	1	1	1
1995	Hombre	Bachillerato	Estrato 1	Angola	Bogotá D.C.	Bogotá D.C.	1341	V		Tolerancia a la ambigüedad	3.40	Sí	4	4	4	4	4	4	4	1	3	3	4	4	4	5	3	4	4	4	4	1	1	1	1	1		1	1					4	4	4	1	1	4
1995	Hombre	Bachillerato	Estrato 1	Angola	Bogotá D.C.	Bogotá D.C.	1341	V		Tolerancia a la ambigüedad		Sí	4	4	4	4	4	4	4	4	4	4	4	5	4	4	4	4	4	4	4	1	1	1	1						1	1	1	4	4	4	1	1	4
1995	Mujer	Bachillerato	Estrato 1	Colombia	Cundinamarca	Cundinamarca	5936	C		Discriminización	0.7	No	4	5	5	4	3	4	4	2	4	4	4	5	4	4	5	2	4	4	4	1	0	1	1				1	1			1	5	3	5	1	1	4
1997	Mujer	Bachillerato	Estrato 2	Venezuela	Bogotá D.C.	Bogotá D.C.	5043	H				No	5	5	5	5	5	5	5	5	5	5	5	5	5	5	5	5	5	5	5	1	1	1	1		1	1					1	1	1	1	1	0	1
1997	Mujer	Bachillerato	Estrato 2	Venezuela	Bogotá D.C.	Bogotá D.C.	5043	H				No	3	3	3	3	3	3	3	3	3	3	3	3	3	3	3	3	3	3	3	1	0	1	0		1		1			1		3	3	3	1	1	3
1997	Mujer	Bachillerato	Estrato 2	Venezuela	Bogotá D.C.	Bogotá D.C.	5043	H		Tolerancia a la ambigüedad	4.20	No	2	2	2	2	2	2	2	2	2	2	2	2	2	2	2	2	2	2	2	1	0	1	1		1				1		1	2	2	2	0	0	2
1997	Mujer	Técnico / Tecnológico	Estrato 2	Colombia	Bogotá D.C.	Bogotá D.C.	3360	V		Confianza	0.50	No	3	5	1	1	5	3	2	3	5	5	4	1	3	3	1	3	5	5	5	1	1	1	0		1		1			1		2	3	1	0	1	3
1998	Mujer	Bachillerato	Estrato 1	Colombia	Cundinamarca	Cundinamarca	1678	C		Deshumanización	4	No	5	5	4	4	4	4	4	5	4	5	5	4	4	5	4	5	5	5	4	0	1	1	0			1				1	1	3	3	4	1	1	3
1998	Mujer	Bachillerato	Estrato 1	Colombia	Bogotá D.C.	Bogotá D.C.	1678	C				No	4	4	4	4	3	3	4	4	3	3	3	4	3	3	4	3	3	4	4	1	1	0	0	1		1		1				4	4	2	1	0	2
1995	Mujer	Bachillerato	Estrato 1	Colombia	Bogotá D.C.	Bogotá D.C.	5936	C				No	5	4	4	4	4	5	4	4	3	5	4	4	4	4	4	5	3	3	5	1	1	1	1	1		1		1				4	5	4	1	1	4
1998	Mujer	Bachillerato	Estrato 1	Colombia	Bogotá D.C.	Bogotá D.C.	1678	C				No	4	4	4	4	4	4	4	3	4	4	4	4	3	1	4	4	4	4	3	1	0	0	0		1		1				1	4	4	4	1	1	4
1998	Mujer	Primaria	Estrato 1	Colombia	Bogotá D.C.	Bogotá D.C.	1678	C				No	4	4	4	4	5	4	5	4	4	4	4	4	4	4	4	4	4	3	4	0	0	0	0				1		1	1		4	5	4	1	1	4
1990	Mujer	Bachillerato	Estrato 1	Colombia	Bogotá D.C.	Bogotá D.C.	3484	C				No	5	5	4	5	5	5	4	5	5	5	5	5	5	5	5	4	5	5	5	1	1	1	1		1		1	1				5	4	5	1	1	5
1997	Mujer	Bachillerato	Estrato 2	Venezuela	Bogotá D.C.	Bogotá D.C.	5043	H		Confianza	0.50	Sí	4	4	4	4	4	4	4	4	4	4	4	4	4	4	4	4	4	4	4	1	1	1	1	1			1		1			4	4	4	0	0	4
1990	Mujer	Bachillerato	Estrato 1	Colombia	Bogotá D.C.	Bogotá D.C.	3484	C		Tolerancia a la ambigüedad	4.00	No	5	5	5	5	5	5	5	5	5	5	5	5	5	5	5	5	5	5	5	1	1	1	1		1			1	1			5	5	5	1	1	5
1987	Mujer	Primaria	Estrato 1	Colombia	Magdalena	Santa Marta	8733	A				No	3	5	3	5	4	4	5	5	3	4	5	3	4	2	3	2	3	5	4	1	1	1	1					1	1		1	5	4	4	1	1	3
1997	Mujer	Bachillerato	Estrato 2	Venezuela	Bogotá D.C.	Bogotá D.C.	5043	H		Deshumanización		Sí	5	5	5	5	5	5	5	5	5	5	5	5	5	5	5	5	5	5	5	1	1	1	1	1	1					1		5	5	5	1	1	5
1997	Mujer	Técnico / Tecnológico	Estrato 1	Colombia	Magdalena	Santa Marta	6044	A		Confianza	1.00	Sí	4	1	2	3	4	2	2	3	3	4	5	4	5	5	3	5	5	5	5	1	1	0	1		1			1		1		5	4	5	1	1	5
2003	Mujer	Bachillerato	Estrato 1	Colombia	Magdalena	Santa Marta	7793	R		Deshumanización	5	No	5	5	5	5	5	5	5	5	5	5	5	5	5	5	5	5	5	5	5	1	1	1	1			1		1	1			5	5	5	1	1	5
1987	Mujer	Primaria	Estrato 1	Colombia	Magdalena	Santa Marta	8733	A		Deshumanización	5	No	4	4	4	3	4	3	4	3	5	5	4	5	3	5	5	3	2	4	5	1	1	1	1					1	1		1	5	5	3	1	1	4
1998	Mujer	Técnico / Tecnológico	Estrato 2	Colombia	Bogotá D.C.	Bogotá D.C.	9627	C				No	2	2	2	2	2	2	2	2	2	2	2	2	2	2	2	2	2	2	2	1	1	1	1			1	1				1	3	3	3	1	1	3
1987	Mujer	Primaria	Estrato 1	Colombia	Magdalena	Santa Marta	8733	A				No	4	5	2	4	4	4	3	4	5	3	2	5	3	5	5	3	5	4	4	1	1	1	1					1	1		1	4	4	5	1	1	3
1994	Otro	Bachillerato	Estrato 3	Colombia	Atlántico	Malambo	9955	F		Deshumanización	2.33	No	4	4	2	4	4	3	3	4	2	4	2	2	5	2	3	2	4	5	2	0	0	1	0			1	1			1		3	3	4	1	1	3
2003	Mujer	Primaria	Estrato 1	Colombia	Magdalena	Santa Marta	7793	R		Deshumanización		Sí	5	5	5	5	5	5	5	5	5	5	5	5	5	5	5	5	5	5	5	1	1	1	1					1	1	1		5	5	5	1	1	5
1987	Mujer	Primaria	Estrato 1	Colombia	Magdalena	Santa Marta	8733	A				No	3	5	5	5	5	4	3	5	5	4	2	4	3	4	3	4	5	4	3	1	1	1	1					1	1		1	5	3	4	1	1	3
1997	Mujer	Técnico / Tecnológico	Estrato 1	Colombia	Atlántico	Barranquilla	4796	E		Tolerancia a la ambigüedad	4.00	No	2	4	2	5	3	5	2	4	2	4	5	3	3	3	5	4	4	5	4	1	0	1	1	1		1	1					4	5	5	1	1	4
1982	Mujer	Bachillerato	Estrato 1	Perú	Caldas	Anserma	7828	R		Confianza	1.00	Sí	5	3	5	5	5	1	3	5	5	5	3	5	5	5	5	5	5	5	5	1	1	1	1		1	1					1	3	2	4	1	1	4
2003	Mujer	Técnico / Tecnológico	Estrato 1	Colombia	Atlántico	Barranquilla	9955	C		Tolerancia a la ambigüedad	2.20	No	2	2	2	2	2	2	2	2	2	2	2	2	2	2	2	2	2	2	2	0	1	1	1	1	1				1			2	2	5	1	1	5
1997	Mujer	Técnico / Tecnológico	Estrato 1	Colombia	Atlántico	Galapa	4577	G		Confianza	0.75	No	2	4	1	4	3	3	2	5	2	4	2	4	4	3	3	2	4	4	2	1	1	0	0			1		1			1	2	5	5	1	1	3
1990	Mujer	Bachillerato	Estrato 1	Colombia	Bogotá D.C.	Bogotá D.C.	3484	C		Confianza	1.00	No	5	4	3	4	4	5	5	4	4	4	3	5	4	5	3	5	5	5	4	1	1	1	1		1					1	1	2	4	5	1	1	5
1987	Mujer	Primaria	Estrato 1	Colombia	Magdalena	Santa Marta	8733	A				No	2	2	5	5	5	5	4	5	4	4	4	5	4	3	3	5	2	3	3	1	1	1	1					1	1		1	3	4	5	1	1	5
1995	Hombre	Bachillerato	Estrato 3	Colombia	Bolívar	Cicuco	4258	H		Deshumanización	3	No	4	3	2	3	3	3	4	2	4	3	2	3	3	4	4	4	3	3	4	0	1	0	1	1	1						1	5	2	3	1	0	4
2000	Mujer	Técnico / Tecnológico	Estrato 1	Colombia	Atlántico	Barranquilla	9955	C				No	5	2	5	5	5	5	2	5	5	5	5	5	5	2	5	5	5	5	5	1	1	1	1			1			1	1		2	5	4	1	1	2
1991	Hombre	Bachillerato	Estrato 1	Venezuela	Atlántico	Barranquilla	6320	M		Tolerancia a la ambigüedad		Sí	2	3	2	3	2	3	2	3	3	3	4	3	2	3	2	3	2	3	2	1	1	1	1		1			1	1			3	4	3	1	1	4
1993	Hombre	Técnico / Tecnológico	Estrato 5	Colombia	Atlántico	Polonuevo	6547	X		Confianza	0.75	No	2	5	3	2	3	5	2	3	5	5	3	3	2	3	3	4	5	3	3	1	1	1	1						1	1	1	4	4	3	0	0	4
1982	Mujer	Bachillerato	Estrato 1	Argelia	Arauca	Puerto Rondón	7828	R		Confianza		Sí	4	5	5	3	4	3	2	5	4	5	3	5	5	5	4	2	3	4	3	1	1	1	1		1					1	1	5	5	3	1	1	2
1990	Mujer	Bachillerato	Estrato 1	Colombia	Bogotá D.C.	Bogotá D.C.	3484	C				No	5	5	5	1	5	5	5	4	5	5	5	5	5	5	4	4	5	5	4	1	1	1	1	1		1				1		3	4	5	1	1	4
1991	Hombre	Bachillerato	Estrato 1	Venezuela	Atlántico	Barranquilla	6320	M				No	3	3	2	2	2	3	4	3	2	2	3	3	4	3	2	4	3	4	3	1	1	1	1			1		1	1			3	2	3	0	1	3
1997	Hombre	Bachillerato	Estrato 1	Colombia	Atlántico	Barranquilla	2546	S		Tolerancia a la ambigüedad	3.60	No	4	5	4	5	4	4	5	5	4	5	5	4	5	5	5	5	5	4	2	1	1	1	1	1			1	1				5	5	5	1	1	4
1993	Hombre	Título universitario	Estrato 3	Colombia	Bogotá D.C.	Bogotá D.C.	7917	M				No	2	3	2	3	3	3	3	3	3	3	3	3	3	3	3	1	3	2	3	1	1	1	1			1				1	1	3	3	3	1	1	2
1987	Mujer	Primaria	Estrato 1	Colombia	Magdalena	Santa Marta	8733	A		Tolerancia a la ambigüedad		Sí	2	3	4	5	3	3	5	2	5	3	4	2	5	5	5	4	4	4	3	1	1	1	1					1	1		1	5	4	5	1	1	4
1990	Otro	Bachillerato	Estrato 2	Colombia	Magdalena	Santa Marta	3810	P				No	3	2	3	1	3	3	1	2	3	2	1	1	2	3	1	3	3	3	2	0	0	1	0			1	1			1		2	1	2	0	1	1
1998	Mujer	Bachillerato	Estrato 1	Colombia	Bogotá D.C.	Bogotá D.C.	1678	C		Deshumanización	3.67	No	4	5	5	4	4	4	5	2	4	4	4	4	1	1	4	5	4	5	5	0	0	0	0			1			1		1	3	5	4	1	1	4
1995	Mujer	Técnico / Tecnológico	Estrato 2	Colombia	Bogotá D.C.	Bogotá D.C.	5770	R		Discriminización	0.7666666666666667	No	4	1	4	4	3	1	2	1	2	1	2	3	1	4	3	3	4	4	1	1	1	0	0	1		1				1		3	2	1	0	0	3
2004	Mujer	Bachillerato	Estrato 1	Colombia	Bogotá D.C.	Bogotá D.C.	2522	B		Tolerancia a la ambigüedad	3.90	No	1	1	3	5	5	3	5	3	3	2	2	5	3	3	4	3	3	5	3	0	1	0	0				1	1	1			5	2	1	0	0	1
1998	Mujer	Bachillerato	Estrato 1	Colombia	Bogotá D.C.	Bogotá D.C.	1678	C				No	2	1	4	5	4	4	5	2	4	4	4	1	4	5	4	3	4	4	1	0	1	0	0			1		1		1		4	5	4	1	1	4
1995	Mujer	Bachillerato	Estrato 1	Colombia	Cundinamarca	Cundinamarca	5936	C				No	4	1	4	4	5	4	3	2	4	3	3	1	4	5	1	4	4	4	2	1	1	1	1		1	1					1	3	3	3	0	0	5
1998	Mujer	Bachillerato	Estrato 1	Colombia	Bogotá D.C.	Bogotá D.C.	1678	C		Deshumanización	3.67	No	3	3	3	3	3	3	3	3	3	4	3	3	3	3	3	3	3	3	3	1	0	0	0	1		1		1				3	5	1	1	1	4
2004	Mujer	Bachillerato	Estrato 1	Colombia	Bogotá D.C.	Bogotá D.C.	2522	B				No	4	2	4	4	2	3	1	4	3	3	2	5	3	2	3	2	2	4	4	0	0	0	0		1			1		1		4	2	4	0	0	2
1998	Mujer	Primaria	Estrato 1	Colombia	Bogotá D.C.	Bogotá D.C.	1678	C				No	1	4	3	5	5	5	5	5	5	4	5	5	1	4	4	3	3	4	1	1	0	0	1		1			1		1		5	4	4	1	1	4
1995	Mujer	Bachillerato	Estrato 1	Colombia	Atlántico	Baranoa	7505	E				No	3	3	2	2	5	2	3	4	2	3	3	4	4	3	2	2	3	3	3	0	1	1	1				1	1	1			4	4	3	1	1	5
1994	Hombre	Técnico / Tecnológico	Estrato 2	Colombia	Bogotá D.C.	Bogotá D.C.	3218	F		Tolerancia a la ambigüedad		Sí	1	2	4	5	4	4	3	2	2	3	4	3	3	2	3	5	3	4	2	1	1	0	1	1				1	1			3	1	4	1	1	5
1997	Mujer	Bachillerato	Estrato 2	Venezuela	Bogotá D.C.	Bogotá D.C.	5043	H		Confianza	1.00	Sí	5	5	5	5	5	5	5	5	5	5	5	5	5	5	5	5	5	5	5	1	1	1	1	1	1					1		5	5	5	1	1	5
2003	Mujer	Bachillerato	Estrato 1	Colombia	Magdalena	Santa Marta	7793	R				No	4	3	4	2	5	4	5	5	4	5	5	4	4	5	5	5	3	5	5	1	1	1	1	1		1	1					5	5	5	1	1	5
1995	Mujer	Bachillerato	Estrato 1	Colombia	Bogotá D.C.	Bogotá D.C.	5936	C				No	4	4	4	4	5	4	5	4	4	5	5	4	4	4	5	4	5	4	5	1	1	1	1	1						1	1	1	3	2	0	0	4
1990	Hombre	Técnico / Tecnológico	Estrato 2	Colombia	Bogotá D.C.	Bogotá D.C.	6826	G		Confianza	1.00	Sí	3	3	3	3	3	3	3	3	3	3	3	3	3	3	3	3	3	3	3	0	1	0	1	1				1	1			3	3	3	1	0	3
1995	Mujer	Bachillerato	Estrato 1	Colombia	Atlántico	Barranquilla	7505	E		Confianza		Sí	4	4	2	5	4	4	1	4	5	5	4	2	2	4	4	1	4	4	4	1	1	0	1	1				1			1	1	4	5	1	0	4
1987	Mujer	Primaria	Estrato 1	Colombia	Magdalena	Santa Marta	8733	A				No	3	2	4	4	5	5	3	5	3	3	4	3	3	5	2	4	2	5	3	1	1	1	1		1			1			1	5	4	5	1	1	4
1995	Mujer	Bachillerato	Estrato 1	Colombia	Bogotá D.C.	Bogotá D.C.	5936	C				No	4	4	4	4	4	4	4	4	5	4	4	4	4	4	4	4	4	4	5	1	1	1	1	1				1			1	4	4	2	1	1	4
1995	Mujer	Bachillerato	Estrato 1	Colombia	Bogotá D.C.	Bogotá D.C.	5936	C				No	4	1	4	4	4	4	4	5	4	4	4	4	4	4	4	4	4	5	4	0	1	1	1	1		1	1					5	4	5	1	1	3
1997	Mujer	Bachillerato	Estrato 2	Venezuela	Bogotá D.C.	Bogotá D.C.	5043	H		Confianza		Sí	1	1	1	1	1	1	1	1	1	1	1	1	1	1	1	1	1	1	1	1	1	1	1	1			1	1				5	5	5	1	0	5
1984	Mujer	Técnico / Tecnológico	Estrato 1	Colombia	Atlántico	Barranquilla	4563	V				No	3	5	5	5	5	5	5	5	5	5	5	5	4	5	1	5	3	5	5	1	0	1	1			1			1	1		5	5	5	1	1	5
1993	Hombre	Técnico / Tecnológico	Estrato 1	Colombia	Atlántico	Soledad	4087	V				No	4	4	4	4	4	4	4	4	3	4	3	5	4	4	4	4	4	4	4	1	1	1	1	1	1		1					3	3	3	0	1	1
1987	Mujer	Primaria	Estrato 1	Colombia	Magdalena	Santa Marta	8733	A		Confianza	1.00	Sí	5	3	4	3	3	5	5	4	4	2	5	5	4	4	4	4	5	3	5	1	1	1	1					1	1		1	5	3	4	1	1	4
1997	Mujer	Bachillerato	Estrato 2	Venezuela	Bogotá D.C.	Bogotá D.C.	5043	H		Tolerancia a la ambigüedad	2.40	Sí	1	1	1	1	1	1	1	1	1	1	1	1	1	1	1	1	1	1	1	1	1	1	1	1	1				1			1	1	1	1	1	1
1996	Mujer	Título universitario	Estrato 2	Colombia	Cundinamarca	Tabio	4974	R				No	1	1	5	5	3	1	3	5	1	1	1	5	1	3	3	3	5	1	5	1	1	0	0	1		1	1					4	1	4	1	1	2
1988	Mujer	Bachillerato	Estrato 3	Colombia	Sucre	Los Palmitos	5902	W				No	4	5	2	1	4	2	4	3	3	3	2	1	3	3	3	5	3	4	4	1	0	0	1					1	1	1		3	3	3	0	1	2
1985	Mujer	Técnico / Tecnológico	Estrato 1	Colombia	Atlántico	Barranquilla	2765	M				No	2	3	4	4	4	1	5	2	4	1	3	1	5	2	1	1	4	1	1	1	1	1	1		1				1	1		3	2	3	1	1	3
1992	Mujer	Bachillerato	Estrato 1	Colombia	Atlántico	Barranquilla	2914	H				No	3	3	3	4	4	3	3	4	3	4	4	3	3	3	4	3	3	3	4	0	0	0	0			1	1				1	3	4	3	0	0	4
1996	Mujer	Técnico / Tecnológico	Estrato 1	Colombia	Atlántico	Barranquilla	8123	C		Confianza	1.00	Sí	3	3	3	3	3	4	3	3	3	4	3	3	3	4	3	3	4	3	4	1	1	1	1	1		1		1				3	3	3	1	1	3
1995	Hombre	Bachillerato	Estrato 3	Colombia	Arauca	Saravena	9658	M		Discriminización	0.6666666666666666	No	2	3	5	3	5	4	3	4	3	4	4	4	3	3	2	2	4	5	4	1	1	1	1					1	1	1		2	4	4	1	1	5
1995	Hombre	Bachillerato	Estrato 3	Antártida	Caldas	Filadelfia	8990	P		Discriminización	0.6	No	2	3	5	2	2	2	4	4	3	4	4	4	4	3	4	4	5	3	2	1	1	1	1			1	1	1				4	4	5	1	1	4
1983	Hombre	Técnico / Tecnológico	Estrato 4	Colombia	Atlántico	Barranquilla	6450	M		Tolerancia a la ambigüedad	3.50	Sí	3	3	3	2	3	3	3	3	3	3	4	3	3	3	3	3	3	3	3	1	0	0	0	1						1	1	3	3	3	0	1	2
1992	Hombre	Bachillerato	Estrato 2	Colombia	Bogotá D.C.	Bogotá D.C.	3684	N				No	4	3	3	4	2	3	3	3	1	3	5	4	4	3	4	2	3	1	2	1	1	1	1			1	1	1				4	4	4	1	1	4
1991	Mujer	Título universitario	Estrato 3	Colombia	Bogotá D.C.	Bogotá D.C.	4137	B				No	4	4	2	2	3	3	2	5	4	3	1	4	3	5	3	3	4	2	4	1	1	1	1	1		1		1				4	2	3	1	1	3
1995	Mujer	Bachillerato	Estrato 2	Colombia	Bogotá D.C.	Bogotá D.C.	4696	A		Confianza		Sí	4	4	3	3	3	4	2	3	1	4	4	1	1	2	2	2	3	4	3	1	1	1	1	1		1		1				4	2	3	1	1	4
1996	Mujer	Bachillerato	Estrato 2	Antártida	Bolívar	Cantagallo	7457	H		Confianza	1.00	No	3	3	3	3	4	4	3	3	3	3	4	3	3	4	3	3	3	4	4	1	1	1	1				1		1		1	4	3	3	1	1	4
1960	Hombre	Primaria	Estrato 1	Colombia	Cauca	Puerto Tejada	5861	C		Discriminización	0.6333333333333333	No	4	3	4	4	4	4	3	4	4	4	4	3	4	4	4	4	4	4	4	1	1	0	1			1	1		1			4	4	4	1	1	2
1982	Mujer	Bachillerato	Estrato 1	Angola	Amazonas	La Chorrera	7828	R		Deshumanización		Sí	5	4	4	5	5	4	4	5	4	5	4	5	4	4	1	5	4	3	5	1	1	1	1		1					1	1	5	5	5	1	1	5
1991	Mujer	Técnico / Tecnológico	Estrato 1	Camerún	Bolívar	Cantagallo	2586	T		Deshumanización	3	Sí	4	3	3	4	4	4	3	3	3	4	3	3	3	4	3	4	4	4	4	0	0	0	0		1		1			1		3	3	3	0	0	3
1985	Mujer	Bachillerato	Estrato 2	Anguilla	Bolívar	Cicuco	5588	K		Deshumanización	3.33	Sí	4	3	5	5	4	4	5	3	5	4	5	5	5	4	4	4	4	5	4	1	1	1	1	1	1						1	4	4	4	1	1	1
1991	Mujer	Bachillerato	Estrato 3	Colombia	Atlántico	Barranquilla	0834	B		Deshumanización	2.67	Sí	3	3	3	3	3	3	3	3	3	3	3	3	3	3	3	3	3	3	3	0	0	0	0				1	1			1	3	3	3	1	0	3
2002	Hombre	Bachillerato	Estrato 1	Colombia	Magdalena	Santa Marta	8601	P		Tolerancia a la ambigüedad	4.20	No	5	3	3	4	1	5	5	1	5	5	1	5	5	5	2	5	5	5	5	0	0	1	1					1	1	1		5	1	5	0	0	4
1990	Hombre	Técnico / Tecnológico	Estrato 5	Colombia	Bogotá D.C.	Bogotá D.C.	7528	A				No	2	2	1	2	1	2	1	1	2	2	1	2	1	1	2	2	1	1	2	0	1	0	0		1		1				1	4	2	3	0	0	4
1982	Mujer	Bachillerato	Estrato 1	Argentina	Bolívar	Arjona	7828	R		Confianza		Sí	4	4	2	4	4	3	3	3	2	4	4	4	4	3	3	2	3	4	4	1	1	1	1				1	1			1	4	4	4	1	1	4
1994	Mujer	Técnico / Tecnológico	Estrato 2	Colombia	Atlántico	Baranoa	3682	R		Deshumanización		Sí	3	2	3	2	3	3	3	4	4	3	3	3	2	2	3	4	4	3	2	0	0	0	0				1		1		1	1	1	1	0	1	4
1995	Mujer	Título universitario	Estrato 3	Colombia	Caldas	La Dorada	4325	M				No	3	3	2	1	2	2	2	3	2	2	2	2	3	3	3	2	2	2	3	0	1	0	0		1		1				1	2	2	2	0	0	2
1984	Mujer	Técnico / Tecnológico	Estrato 3	Colombia	Bogotá D.C.	Bogotá D.C.	7419	A		Tolerancia a la ambigüedad		Sí	3	3	3	3	3	3	3	3	3	3	3	3	3	3	3	3	3	3	3	1	1	1	1	1		1				1		3	3	3	1	1	3
1991	Hombre	Primaria	Estrato 2	Colombia	Atlántico	Galapa	4442	R		Confianza	0.00	No	2	2	2	3	2	3	2	2	3	2	2	3	3	3	4	2	2	2	2	0	0	0	0			1	1	1				3	2	2	0	0	2
1996	Mujer	Primaria	Estrato 4	Colombia	Magdalena	Santa Marta	4526	D		Confianza	0.63	No	2	1	5	4	3	1	4	4	2	1	4	3	2	4	4	3	4	4	2	0	1	0	1	1	1					1		2	2	5	0	0	1
1996	Hombre	Primaria	Estrato 1	Colombia	Magdalena	Santa Marta	1991	V		Tolerancia a la ambigüedad	2.60	No	2	4	2	1	4	5	4	4	4	1	4	4	2	2	3	4	4	2	2	1	1	0	0		1		1		1			4	1	2	0	1	1
1995	Mujer	Bachillerato	Estrato 1	Colombia	Magdalena	Santa Marta	1996	H		Confianza	0.38	No	3	5	2	2	3	1	1	5	1	3	1	1	1	3	3	1	1	4	1	0	0	1	0	1	1			1				1	4	3	0	0	1
1977	Hombre	Bachillerato	Estrato 1	Colombia	Magdalena	Santa Marta	1996	B		Confianza		Sí	3	2	2	5	1	1	3	3	3	1	4	1	1	3	3	1	1	5	4	0	1	0	0	1	1						1	5	4	2	0	0	3
1996	Otro	Técnico / Tecnológico	Estrato 2	Colombia	Magdalena	Santa Marta	1996	H		Deshumanización	1	Sí	1	1	1	4	3	4	2	4	2	2	5	4	3	3	1	2	3	3	3	0	0	0	0	1		1				1		1	3	1	0	0	2
1999	Mujer	Bachillerato	Estrato 2	Colombia	Bogotá D.C.	Bogotá D.C.	0408	H		Deshumanización	3.67	No	5	5	5	5	5	5	5	5	5	5	5	5	5	5	5	5	5	5	5	1	1	1	1					1	1		1	5	5	5	1	1	5
1994	Hombre	Primaria	Estrato 2	Colombia	Atlántico	Barranquilla	7035	R		Discriminización		Sí	2	2	2	2	2	2	2	2	2	2	2	2	2	2	2	2	2	2	2	1	1	0	0		1				1		1	2	2	2	0	0	2
1994	Mujer	Título universitario	Estrato 1	Colombia	Atlántico	Barranquilla	3731	R		Discriminización	0.7	Sí	2	1	1	5	3	3	3	4	1	4	4	3	2	2	2	3	5	3	3	1	1	1	1	1						1	1	2	3	2	1	1	1
1993	Mujer	Bachillerato	Estrato 1	Colombia	Atlántico	Malambo	1443	O		Confianza		Sí	3	4	4	3	4	4	3	3	4	4	4	4	4	4	4	4	4	4	4	0	0	0	0	1		1				1		4	4	4	1	1	3
2001	Mujer	Bachillerato	Estrato 5	Colombia	Bogotá D.C.	Bogotá D.C.	2514	C		Discriminización	0.6333333333333333	Sí	3	3	3	3	3	3	3	3	3	3	3	3	3	3	3	3	3	3	3	0	0	0	0	1					1	1		3	3	3	0	0	3
2000	Mujer	Técnico / Tecnológico	Estrato 1	Colombia	Atlántico	Barranquilla	1785	V				No	1	5	2	4	3	2	3	3	4	2	4	3	1	5	1	2	5	1	3	1	1	1	1				1			1	1	3	2	2	0	1	3
1993	Mujer	Bachillerato	Estrato 1	Colombia	Atlántico	Barranquilla	1443	O		Deshumanización	5	Sí	3	3	3	3	3	3	3	3	3	3	3	3	3	3	3	3	3	3	3	1	0	0	0						1	1	1	3	3	3	1	1	3
2004	Mujer	Título universitario	Estrato 1	Colombia	Atlántico	Galapa	0134	V		Deshumanización	1.33	No	3	5	5	5	2	2	5	5	2	5	4	3	5	4	5	4	5	3	3	0	1	0	0			1	1				1	1	2	1	0	1	2
2000	Mujer	Bachillerato	Estrato 3	Colombia	Bogotá D.C.	Bogotá D.C.	4587	F				No	3	3	3	3	3	3	3	3	3	3	3	3	3	3	3	3	3	3	3	0	0	0	0					1		1	1	3	3	3	0	0	3
1983	Mujer	Bachillerato	Estrato 1	Colombia	Atlántico	Barranquilla	8205	S				No	3	4	1	4	2	2	3	1	4	2	4	3	2	1	1	3	2	1	3	1	1	0	1			1				1	1	2	2	2	0	0	2
1966	Mujer	Primaria	Estrato 1	Colombia	Magdalena	Santa Marta	1999	F		Tolerancia a la ambigüedad		Sí	2	4	1	3	2	2	4	2	2	2	3	4	2	4	4	4	4	2	4	1	1	1	0		1		1	1				4	3	4	1	0	4
1998	Mujer	Bachillerato	Estrato 2	Colombia	Bogotá D.C.	Bogotá D.C.	9686	S		Tolerancia a la ambigüedad	3.00	Sí	3	3	3	3	3	3	3	3	3	3	3	3	3	3	3	3	3	3	3	1	0	0	0		1			1		1		3	4	3	0	0	3
2003	Mujer	Bachillerato	Estrato 1	Colombia	Magdalena	Santa Marta	7793	R		Confianza	1.00	No	5	5	5	5	5	5	5	5	5	5	5	5	5	5	5	5	5	5	5	1	1	1	1		1	1		1				5	5	5	1	1	5
1996	Otro	Técnico / Tecnológico	Estrato 2	Colombia	Magdalena	Santa Marta	1996	H		Confianza		Sí	3	1	4	3	4	3	2	4	3	1	3	2	1	3	2	2	2	3	4	1	1	1	0	1				1			1	4	4	4	0	0	3
1996	Mujer	Primaria	Estrato 1	Colombia	Magdalena	Santa Marta	3255	G		Tolerancia a la ambigüedad		Sí	3	2	3	3	4	1	3	3	3	1	4	3	3	3	1	5	4	2	4	0	1	0	1	1		1	1					1	1	3	0	0	2
1994	Mujer	Técnico / Tecnológico	Estrato 2	Colombia	Bogotá D.C.	Bogotá D.C.	6867	E		Tolerancia a la ambigüedad	3.00	Sí	3	3	3	3	3	3	3	2	3	3	3	3	3	3	3	3	3	3	3	1	0	0	0		1		1				1	3	2	2	0	1	3
1993	Hombre	Primaria	Estrato 3	Colombia	Bolívar	Arenal	2508	M				No	1	3	1	3	1	3	1	3	1	2	1	3	1	1	1	3	5	1	3	0	0	0	0	1						1	1	2	2	2	0	0	2
1978	Hombre	Bachillerato	Estrato 2	Colombia	Bogotá D.C.	Bogotá D.C.	8475	E				No	3	3	3	3	3	3	3	3	3	3	3	3	3	3	3	3	3	3	3	1	1	0	0	1		1		1				3	3	3	0	1	3
1984	Hombre	Bachillerato	Estrato 3	Colombia	Bogotá D.C.	Bogotá D.C.	4151	L		Deshumanización	2.33	No	3	3	3	3	3	3	3	3	3	3	3	3	3	3	3	3	3	3	3	0	0	0	0			1				1	1	3	3	3	0	0	2
1994	Mujer	Bachillerato	Estrato 2	Colombia	Bogotá D.C.	Bogotá D.C.	9678	I		Confianza	0.50	No	3	3	3	3	3	3	3	3	3	3	3	3	3	3	3	3	3	3	3	1	0	1	0		1			1		1		3	3	3	0	0	3
1994	Mujer	Bachillerato	Estrato 2	Colombia	Bogotá D.C.	Bogotá D.C.	8475	Ñ		Confianza		Sí	3	3	3	3	3	3	3	3	3	3	3	3	3	3	3	3	3	3	3	1	0	0	0			1		1		1		3	3	3	0	1	3
1999	Mujer	Bachillerato	Estrato 2	Colombia	Bogotá D.C.	Bogotá D.C.	3563	S		Tolerancia a la ambigüedad	3.00	Sí	3	3	3	3	3	3	3	3	3	3	3	3	3	3	3	3	3	3	3	0	0	0	0		1		1				1	3	3	3	0	0	3
1999	Mujer	Bachillerato	Estrato 2	Colombia	Bogotá D.C.	Bogotá D.C.	3332	V		Confianza	0.75	No	3	3	3	3	3	3	3	3	3	3	3	3	3	3	3	3	3	3	3	1	0	1	1		1			1	1			3	3	3	0	0	3
1999	Mujer	Bachillerato	Estrato 3	Colombia	Bogotá D.C.	Bogotá D.C.	5432	B		Tolerancia a la ambigüedad	3.00	No	3	3	3	3	3	3	3	3	3	3	3	3	3	3	3	3	3	3	3	0	0	0	0				1		1		1	3	3	3	0	0	3
1998	Hombre	Bachillerato	Estrato 2	Colombia	Bogotá D.C.	Bogotá D.C.	3669	V				No	3	3	3	3	3	3	3	3	3	3	3	3	3	3	3	3	3	3	3	1	0	0	0					1	1	1		3	3	2	0	0	3
2000	Mujer	Bachillerato	Estrato 2	Colombia	Bogotá D.C.	Bogotá D.C.	6698	J		Discriminización	0.6	Sí	3	3	3	3	3	3	3	3	3	3	3	3	3	3	3	3	3	3	3	0	0	0	0		1				1	1		3	3	3	0	0	3
2000	Mujer	Bachillerato	Estrato 2	Colombia	Bogotá D.C.	Bogotá D.C.	6644	W		Tolerancia a la ambigüedad	3.00	Sí	3	3	3	3	3	3	3	3	3	3	3	3	3	3	3	3	3	3	3	0	0	0	0	1	1		1					3	3	3	0	0	3
1995	Hombre	Técnico / Tecnológico	Estrato 1	Colombia	Atlántico	Barranquilla	9939	B		Tolerancia a la ambigüedad		Sí	2	1	3	2	3	2	1	2	2	2	2	3	3	2	2	3	1	2	2	0	1	0	0	1					1	1		2	2	2	0	0	2
2000	Hombre	Técnico / Tecnológico	Estrato 3	Colombia	Atlántico	Barranquilla	3548	A				No	3	2	2	2	4	3	2	2	4	3	3	2	4	2	3	3	2	3	3	0	0	0	0	1	1	1						2	3	2	0	1	3
1999	Hombre	Primaria	Estrato 1	Colombia	Bolívar	Cantagallo	2514	G				No	3	4	4	3	3	4	4	3	3	3	3	3	3	3	4	4	4	3	2	1	0	0	0					1	1	1		2	2	3	0	0	2
1995	Mujer	Técnico / Tecnológico	Estrato 1	Colombia	Bolívar	Calamar	3265	C				No	3	3	3	3	3	3	3	3	2	3	4	3	3	3	3	3	3	3	4	1	0	0	0	1	1						1	2	1	3	1	0	2
1966	Hombre	Título universitario	Estrato 3	Colombia	Bogotá D.C.	Bogotá D.C.	1617	G		Tolerancia a la ambigüedad		Sí	4	2	2	3	2	2	2	2	2	3	4	2	2	3	2	2	2	3	2	1	0	1	0		1	1					1	3	2	2	1	1	2
1989	Hombre	Título universitario	Estrato 2	Colombia	Atlántico	Barranquilla	1236	G		Tolerancia a la ambigüedad	2.90	Sí	3	3	3	3	3	1	3	3	3	3	3	3	3	3	3	1	3	3	3	1	1	1	1				1	1			1	3	1	1	1	1	3
1998	Mujer	Bachillerato	Estrato 2	Colombia	Bogotá D.C.	Bogotá D.C.	2632	A		Discriminización	0.3333333333333333	No	2	3	3	1	4	2	2	1	2	1	4	2	3	1	1	3	3	2	3	1	0	1	0		1				1		1	3	3	3	0	1	2
1989	Hombre	Primaria	Estrato 6	Colombia	Atlántico	Barranquilla	1450	G				No	1	1	1	1	1	1	1	1	1	1	1	1	1	1	1	1	1	1	1	0	0	0	0			1			1	1		1	1	1	0	0	1
1966	Hombre	Título universitario	Estrato 3	Colombia	Bogotá D.C.	Bogotá D.C.	1617	G		Tolerancia a la ambigüedad	2.40	No	3	2	3	2	3	3	3	3	3	3	3	3	2	3	3	2	2	2	2	1	0	1	0	1	1						1	3	2	2	1	1	2
1989	Mujer	Bachillerato	Estrato 3	Colombia	Atlántico	Barranquilla	1435	C		Confianza		Sí	4	3	3	3	3	3	3	3	3	3	3	1	3	3	3	3	3	3	3	1	1	1	1		1		1		1			3	3	3	1	1	3
1989	Hombre	Posgrado	Estrato 2	Colombia	Atlántico	Barranquilla	1450	G				No	2	2	2	2	2	2	2	2	2	2	2	2	2	2	2	2	2	2	2	0	0	0	0	1	1				1			2	2	2	0	0	2
1989	Hombre	Primaria	Estrato 1	Colombia	Atlántico	Barranquilla	1450	G		Deshumanización	2.67	No	1	3	3	3	1	3	4	1	1	1	1	1	3	1	3	1	1	1	3	1	1	1	1	1					1	1		4	4	4	1	1	4
1989	Mujer	Bachillerato	Estrato 3	Colombia	Atlántico	Barranquilla	1435	C		Deshumanización	4.67	No	3	3	3	3	3	3	3	3	3	3	3	3	3	3	3	3	3	3	3	1	1	1	1	1				1		1		4	4	4	1	1	4
1989	Hombre	Técnico / Tecnológico	Estrato 2	Angola	Atlántico	Malambo	1450	G				No	5	5	5	5	5	5	5	5	5	5	5	5	5	5	5	5	5	5	4	1	1	1	1		1	1					1	5	5	5	1	1	5
1989	Hombre	Bachillerato	Estrato 2	Argelia	Atlántico	Galapa	1450	G				No	5	5	5	5	5	5	5	5	5	5	5	5	5	5	5	5	5	5	5	1	1	1	1				1	1		1		5	5	5	1	1	5
1992	Mujer	Bachillerato	Estrato 1	Colombia	Atlántico	Barranquilla	2356	N				No	3	3	3	4	3	4	3	3	4	4	4	4	3	4	2	3	3	4	5	1	1	1	1	1	1				1			4	3	4	0	1	3
1989	Mujer	Bachillerato	Estrato 3	Colombia	Atlántico	Barranquilla	1453	C				No	3	3	3	3	3	3	3	3	3	3	3	3	3	3	3	3	3	3	3	1	1	1	1				1		1		1	3	3	3	1	1	3
1966	Mujer	Primaria	Estrato 2	Colombia	Bogotá D.C.	Bogotá D.C.	6305	P		Deshumanización		Sí	3	3	2	3	4	4	4	4	3	4	4	2	3	2	3	2	4	4	4	1	0	1	0	1			1			1		2	4	3	1	0	4
1997	Mujer	Técnico / Tecnológico	Estrato 2	Colombia	Bogotá D.C.	Bogotá D.C.	7114	P		Tolerancia a la ambigüedad	3.00	No	3	3	3	3	3	3	3	3	3	3	3	3	3	3	3	3	3	3	3	1	1	1	1	1						1	1	4	4	3	0	1	4
2003	Hombre	Primaria	Estrato 2	Colombia	Bogotá D.C.	Bogotá D.C.	9159	B		Discriminización		Sí	2	3	3	3	2	2	1	2	3	3	3	3	3	3	3	3	3	2	3	1	1	1	0		1		1		1			3	3	3	0	0	3
2001	Mujer	Bachillerato	Estrato 1	Anguilla	Bolívar	Cicuco	2948	B		Discriminización	0.7333333333333333	No	4	4	4	4	4	4	4	4	4	4	4	4	4	4	4	4	4	4	4	1	1	1	1	1	1			1				4	5	5	1	1	4
1997	Mujer	Técnico / Tecnológico	Estrato 2	Colombia	Bogotá D.C.	Bogotá D.C.	8638	C		Confianza	0.75	No	3	3	3	3	3	3	3	3	3	3	3	3	3	3	3	3	3	3	2	0	1	1	0				1			1	1	3	3	3	1	1	4
1995	Hombre	Bachillerato	Estrato 1	Angola	Bogotá D.C.	Bogotá D.C.	1341	V		Discriminización	0.7333333333333333	No	4	4	4	4	4	4	4	4	4	4	4	4	4	4	4	4	4	4	4	1	1	1	1			1	1				1	4	4	4	1	1	4
1988	Hombre	Técnico / Tecnológico	Estrato 3	Colombia	Bogotá D.C.	Bogotá D.C.	1294	R				No	3	3	3	3	3	3	3	3	3	3	3	3	3	3	3	3	3	3	3	0	1	0	1			1	1		1			3	3	3	0	1	3
2003	Hombre	Primaria	Estrato 2	Colombia	Bogotá D.C.	Bogotá D.C.	9159	B		Tolerancia a la ambigüedad	2.80	No	4	3	2	3	3	3	3	3	3	3	3	3	3	3	3	3	3	2	3	0	0	0	0			1				1	1	3	3	3	0	1	3
2003	Mujer	Bachillerato	Estrato 1	Colombia	Magdalena	Santa Marta	7793	R		Discriminización	0.8666666666666667	Sí	5	5	5	5	5	5	5	5	5	5	5	5	5	5	5	5	5	5	5	1	1	0	0		1	1	1					4	5	4	1	1	4
1990	Mujer	Bachillerato	Estrato 2	Colombia	Bogotá D.C.	Bogotá D.C.	9006	G		Discriminización		Sí	3	3	3	3	3	3	3	3	3	3	3	3	3	3	3	3	3	3	3	0	1	0	1		1				1	1		3	3	3	1	0	3
1988	Hombre	Técnico / Tecnológico	Estrato 2	Colombia	Cundinamarca	Cajicá	1294	R				No	3	4	4	4	4	3	4	4	3	4	4	3	4	4	4	4	4	4	4	1	1	1	1			1	1	1				3	4	3	0	1	2
1989	Hombre	Bachillerato	Estrato 2	Colombia	Bogotá D.C.	Chia	9412	R		Deshumanización	2.67	No	3	4	4	3	3	2	5	4	3	2	3	4	3	3	3	4	4	4	3	0	1	0	0				1	1		1		3	4	2	0	1	3
1994	Mujer	Técnico / Tecnológico	Estrato 1	Colombia	Casanare	Hato Corozal	7577	W		Deshumanización	5	No	4	4	5	3	3	4	4	3	4	3	3	4	3	4	4	4	3	3	3	1	1	1	1			1				1	1	2	2	2	0	0	2
1995	Mujer	Bachillerato	Estrato 1	Colombia	Atlántico	Barranquilla	7505	W		Confianza		Sí	3	5	3	5	4	4	3	4	4	3	4	3	3	4	2	3	3	4	4	1	1	0	1	1		1		1				4	4	5	1	1	5
1999	Otro	Primaria	Estrato 6	Colombia	Atlántico	Barranquilla	6451	O				No	1	5	5	3	5	2	4	4	4	4	5	3	4	4	3	4	1	4	2	1	0	1	0	1				1		1		4	4	4	0	1	4
1996	Mujer	Técnico / Tecnológico	Estrato 1	Antártida	Boyacá	Arcabuco	9654	G		Deshumanización	2.33	No	2	3	3	2	3	3	3	3	4	2	2	3	2	4	2	3	3	2	3	0	0	0	0	1			1				1	3	4	4	1	1	4
2000	Hombre	Bachillerato	Estrato 2	Colombia	Atlántico	Barranquilla	3451	B		Deshumanización		Sí	1	3	4	5	4	4	5	4	4	4	5	4	5	4	4	4	5	4	1	1	0	1	1		1		1			1		2	4	4	0	1	5
1986	Mujer	Bachillerato	Estrato 1	Chile	Atlántico	Barranquilla	2424	B				No	4	4	4	3	4	4	4	3	3	4	4	4	4	4	4	4	3	4	4	0	0	0	0				1	1	1			4	4	4	1	1	4
2000	Otro	Técnico / Tecnológico	Estrato 4	Canadá	Boyacá	Aquitania	6431	K				No	4	1	1	4	4	4	1	3	5	4	2	1	4	4	4	4	2	5	5	1	0	1	0			1			1	1		4	4	4	1	0	4
1987	Mujer	Técnico / Tecnológico	Estrato 1	Colombia	Antioquia	Medellín	8790	B				No	4	4	4	4	4	4	4	4	4	4	4	4	4	4	4	4	4	4	4	1	1	1	1	1			1		1			4	4	3	1	1	4
1986	Hombre	Técnico / Tecnológico	Estrato 2	Colombia	Atlántico	Barranquilla	5255	B		Discriminización	0.6333333333333333	No	4	4	4	4	4	4	4	4	4	4	4	4	4	4	4	4	4	4	4	1	1	1	1				1		1	1		4	4	4	1	1	4
1994	Mujer	Técnico / Tecnológico	Estrato 1	Colombia	Bolívar	El Carmen de Bolívar	1718	S		Confianza	0.75	Sí	4	3	3	3	3	3	3	3	3	3	3	3	4	3	3	3	4	3	4	1	1	1	1	1	1					1		3	3	3	1	1	1
1999	Hombre	Título universitario	Estrato 2	Colombia	Bogotá D.C.	Bogotá D.C.	4731	M		Tolerancia a la ambigüedad	3.50	Sí	2	2	3	4	2	1	5	2	2	2	2	5	2	2	2	4	4	2	4	1	1	0	0			1	1		1			4	4	3	0	0	2
1983	Mujer	Bachillerato	Estrato 1	Colombia	Sucre	Guaranda	1101	S		Deshumanización		Sí	3	3	3	3	3	3	3	3	3	3	3	3	3	3	3	3	3	3	3	1	1	1	1		1			1		1		1	1	1	0	1	1
2000	Mujer	Técnico / Tecnológico	Estrato 1	Colombia	Atlántico	Barranquilla	8205	S				No	2	4	3	4	3	4	1	3	3	3	2	2	2	1	2	3	3	2	3	1	1	0	1				1			1	1	3	5	5	0	0	3
2001	Mujer	Técnico / Tecnológico	Estrato 1	Colombia	Atlántico	Barranquilla	8205	S		Confianza		Sí	3	3	3	3	3	3	3	3	3	3	3	3	3	3	4	3	3	3	3	0	1	0	1		1	1				1		3	3	3	0	0	3
1995	Hombre	Título universitario	Estrato 2	Colombia	Atlántico	Sabanalarga	9762	S		Tolerancia a la ambigüedad		Sí	3	3	3	3	3	3	3	3	3	3	3	3	3	3	3	3	3	3	3	1	1	1	1	1			1		1			1	1	1	0	1	1
2000	Mujer	Bachillerato	Estrato 3	Colombia	Valle del Cauca	Cali	3870	C		Confianza	0.88	No	3	2	4	3	3	4	4	4	4	4	4	2	3	3	3	4	3	4	4	0	1	1	0		1		1				1	3	2	4	1	1	4
2000	Hombre	Bachillerato	Estrato 1	Colombia	Atlántico	Barranquilla	8899	G		Discriminización	0.6	No	3	3	3	4	3	3	3	3	4	3	3	2	3	3	3	3	3	3	3	1	1	1	0			1		1			1	2	2	2	0	1	3
1983	Mujer	Bachillerato	Estrato 1	Colombia	Atlántico	Barranquilla	1785	S		Discriminización	0.5666666666666667	No	4	4	3	4	3	3	3	3	3	3	3	3	3	3	2	3	4	4	3	0	1	0	1		1	1	1					3	3	3	0	0	3
1984	Mujer	Técnico / Tecnológico	Estrato 3	Colombia	Bogotá D.C.	Bogotá D.C.	7419	A		Deshumanización	3	Sí	3	3	3	3	3	3	4	3	4	3	3	3	3	3	4	3	3	3	3	1	1	1	1				1		1	1		3	3	3	1	1	4
1990	Mujer	Técnico / Tecnológico	Estrato 1	Colombia	Atlántico	Galapa	8550	B				No	3	4	5	5	5	5	2	5	5	5	5	4	5	5	5	5	2	4	5	0	0	0	0		1		1				1	5	5	5	1	1	5
1982	Mujer	Bachillerato	Estrato 1	Colombia	Atlántico	Barranquilla	8142	E		Tolerancia a la ambigüedad	3.00	Sí	3	3	3	3	3	3	3	3	3	3	3	3	3	3	4	3	3	3	3	0	0	0	1			1			1		1	3	3	3	0	0	3
1986	Hombre	Técnico / Tecnológico	Estrato 2	Colombia	Atlántico	Barranquilla	8056	G		Confianza		Sí	3	3	3	3	3	3	3	3	3	3	3	3	3	3	3	3	3	3	3	1	1	0	0				1	1	1			3	3	3	1	1	1
2004	Hombre	Técnico / Tecnológico	Estrato 3	Colombia	Valle del Cauca	Cali	2381	P				No	4	4	3	3	3	4	3	4	4	4	4	3	4	3	3	4	2	3	3	0	0	0	0	1		1	1					3	2	3	0	0	1
2004	Mujer	Primaria	Estrato 1	Afganistán	Antioquia	Cali	8219	G		Tolerancia a la ambigüedad	3.30	No	5	3	4	4	5	4	3	1	5	2	4	4	4	3	2	1	4	3	2	0	1	1	1		1					1	1	2	1	1	0	0	2
1992	Hombre	Posgrado	Estrato 1	Colombia	Atlántico	Barranquilla	9429	P				No	1	1	1	1	1	1	1	1	1	1	1	1	1	1	1	1	1	1	1	1	1	1	1			1				1	1	3	3	3	1	1	4
2003	Hombre	Bachillerato	Estrato 3	Colombia	Valle del Cauca	Cali	1828	I				No	4	4	4	5	5	4	5	4	4	5	4	5	5	4	5	4	5	4	4	0	0	0	0			1			1		1	4	4	4	1	1	4
1986	Otro	Técnico / Tecnológico	Estrato 1	Colombia	Bogotá D.C.	Bogotá D.C.	2653	S				No	2	4	3	4	3	3	1	1	3	3	1	3	2	1	3	2	1	4	4	1	1	1	0						1	1	1	2	2	3	0	0	2
1997	Mujer	Técnico / Tecnológico	Estrato 1	Colombia	Atlántico	Barranquilla	4577	G				No	5	5	3	5	4	5	4	2	5	3	5	5	3	5	3	3	3	5	5	1	0	1	1		1	1			1			5	5	4	1	1	5
1997	Mujer	Técnico / Tecnológico	Estrato 1	Antártida	Boyacá	Chiscas	9654	E				No	5	4	5	2	5	1	2	2	2	1	5	3	1	5	2	1	1	2	5	1	0	1	0		1			1		1		4	5	2	0	1	2
1992	Hombre	Posgrado	Estrato 1	Colombia	Atlántico	Barranquilla	9429	P		Deshumanización	5	No	1	1	1	1	1	1	1	1	1	1	1	1	1	1	1	1	1	1	1	1	1	1	1				1	1	1			3	3	3	1	1	3
1998	Mujer	Bachillerato	Estrato 1	Colombia	Bogotá D.C.	Bogotá D.C.	6332	R				No	3	3	3	3	3	3	3	3	3	3	3	3	3	3	3	3	3	3	3	1	1	1	1					1		1	1	3	3	3	1	1	3
1992	Hombre	Posgrado	Estrato 1	Colombia	Atlántico	Barranquilla	9429	P		Deshumanización	5	No	1	1	1	1	1	1	1	1	1	1	1	1	1	1	1	1	1	1	1	1	1	1	1		1		1				1	4	4	4	1	1	3
2001	Hombre	Bachillerato	Estrato 2	Colombia	Valle del Cauca	Cali	7032	H				No	4	3	4	4	4	3	4	4	3	3	4	3	3	4	3	4	4	4	2	1	0	1	0		1			1	1			3	4	4	1	1	4
2004	Mujer	Título universitario	Estrato 5	Colombia	Valle del Cauca	Dagua	8219	G		Confianza	0.38	No	2	1	4	1	2	2	1	3	2	1	3	2	3	4	2	2	4	4	3	0	0	0	0	1					1		1	4	2	2	1	0	4
1991	Mujer	Técnico / Tecnológico	Estrato 3	Colombia	Bogotá D.C.	Bogotá D.C.	1021	N		Tolerancia a la ambigüedad	3.40	No	3	2	3	4	3	2	2	3	2	3	3	4	4	2	3	4	4	3	4	0	0	0	0	1	1		1					3	3	3	0	1	3
1992	Hombre	Posgrado	Estrato 1	Colombia	Atlántico	Barranquilla	9429	P				No	1	1	1	1	1	1	1	1	1	1	1	1	1	1	1	1	1	1	1	1	1	1	1	1			1		1			3	3	3	1	1	3
1986	Mujer	Técnico / Tecnológico	Estrato 2	Colombia	Atlántico	Barranquilla	8278	P				No	4	4	4	4	3	4	3	4	4	2	4	5	4	4	5	3	4	4	3	1	0	1	1	1			1	1				3	3	3	1	1	3
2002	Hombre	Bachillerato	Estrato 1	Colombia	Magdalena	Santa Marta	8601	P				No	4	5	4	4	4	5	5	4	5	4	5	4	5	4	4	4	5	4	4	1	1	1	1			1		1			1	4	4	4	1	1	4
1992	Hombre	Posgrado	Estrato 1	Colombia	Atlántico	Barranquilla	9429	P		Deshumanización	5	No	1	1	1	1	1	1	1	1	1	1	1	1	1	1	1	1	1	1	1	1	1	1	1					1	1		1	2	2	2	1	1	2
1997	Mujer	Técnico / Tecnológico	Estrato 3	Angola	Bogotá D.C.	Bogotá D.C.	9654	E				No	4	5	3	4	4	3	2	3	3	4	4	1	4	5	5	5	5	2	5	1	1	0	1	1				1		1		5	4	4	1	1	4
2003	Mujer	Técnico / Tecnológico	Estrato 1	Colombia	Atlántico	Barranquilla	6523	I		Confianza		Sí	3	3	3	3	3	3	3	3	3	3	3	3	3	3	3	3	3	3	3	1	1	0	1						1	1	1	3	3	3	0	0	3
1998	Mujer	Bachillerato	Estrato 2	Colombia	Bolívar	Cicuco	6759	T		Tolerancia a la ambigüedad	3.70	No	4	4	4	3	5	5	2	5	5	5	4	4	4	5	3	5	5	5	4	1	1	1	1		1				1		1	4	3	5	1	1	4
1999	Mujer	Técnico / Tecnológico	Estrato 1	Colombia	Atlántico	Barranquilla	1222	E				No	5	4	5	5	4	5	5	2	2	4	5	5	5	3	5	2	5	5	5	1	1	1	1			1			1	1		5	2	5	1	1	2
1998	Mujer	Bachillerato	Estrato 3	Colombia	Bogotá D.C.	Atlantico	2313	M				No	3	4	4	3	4	4	4	4	5	4	1	4	4	5	4	4	4	4	4	1	1	1	1			1	1				1	1	3	3	0	1	4
1997	Mujer	Técnico / Tecnológico	Estrato 1	Colombia	Atlántico	Barranquilla	9845	E		Deshumanización	3.33	No	5	5	5	4	4	5	4	5	5	2	5	3	3	3	2	5	5	3	4	1	1	1	1	1		1					1	5	5	3	0	1	5
1980	Hombre	Técnico / Tecnológico	Estrato 1	Colombia	Atlántico	Baranoa	8207	A		Discriminización	0.6666666666666666	No	5	5	5	4	5	5	4	2	3	5	2	2	2	2	3	4	5	5	5	1	1	1	0		1	1				1		5	5	3	1	1	5
1997	Mujer	Bachillerato	Estrato 4	India	Bolívar	Achí	6524	Q		Confianza	0.75	No	3	3	4	3	5	1	1	3	5	5	2	4	5	5	2	2	4	2	4	1	1	1	1			1		1		1		4	5	2	1	1	2
1998	Mujer	Técnico / Tecnológico	Estrato 4	Anguilla	Boyacá	Tununguá	4569	J				No	5	2	1	5	2	2	4	5	2	1	5	2	4	4	1	1	4	5	1	1	0	1	0	1	1			1				2	2	5	1	1	5
1999	Mujer	Bachillerato	Estrato 3	Colombia	Atlántico	Atlantico	8086	L				No	5	5	5	5	5	5	5	5	5	5	5	5	5	5	5	5	5	5	5	1	1	1	1	1					1		1	5	5	5	1	1	5
1985	Hombre	Bachillerato	Estrato 1	Colombia	Atlántico	Barranquilla	1238	Z		Tolerancia a la ambigüedad		Sí	3	3	3	3	3	3	3	3	3	3	3	3	3	3	3	3	3	3	3	1	1	1	1	1	1		1					3	3	3	1	1	3
1992	Hombre	Bachillerato	Estrato 2	Colombia	Bogotá D.C.	Bogotá D.C.	7296	O		Confianza	0.75	Sí	3	4	3	3	4	3	3	3	3	3	3	3	3	1	3	3	3	3	3	0	1	0	0				1	1		1		3	3	3	1	1	3
1968	Mujer	Técnico / Tecnológico	Estrato 1	Colombia	Atlántico	Barranquilla	5319	D				No	3	4	4	4	3	4	4	4	4	4	3	4	4	4	3	4	4	3	4	1	1	1	1	1					1	1		4	4	4	1	1	4
1978	Mujer	Técnico / Tecnológico	Estrato 2	Aruba	Bolívar	Cicuco	2313	K		Deshumanización		Sí	4	4	4	4	3	4	3	4	3	4	4	4	4	3	4	4	4	4	3	1	1	1	1	1		1			1			2	2	3	0	0	2
1990	Hombre	Primaria	Estrato 3	Colombia	Atlántico	Malambo	3258	P				No	2	2	3	2	2	2	2	2	2	1	2	2	2	3	2	2	2	3	2	0	0	0	0		1	1				1		2	2	3	0	0	2
1995	Hombre	Primaria	Estrato 1	Angola	Bogotá D.C.	Bogotá D.C.	1341	V		Deshumanización	3	No	4	4	4	4	4	4	4	4	4	4	4	4	4	4	4	4	4	4	5	1	1	1	1		1	1	1					3	4	4	1	1	4
1999	Hombre	Título universitario	Estrato 4	Colombia	Bogotá D.C.	Bogotá D.C.	3568	U				No	2	2	2	2	2	3	2	3	2	2	2	3	2	3	2	3	2	3	2	1	0	0	1	1					1		1	4	3	4	0	0	2
1999	Hombre	Primaria	Estrato 6	Antártida	Boyacá	Arcabuco	8523	U				No	3	3	3	3	2	2	3	1	2	1	3	3	2	3	2	1	2	1	3	0	0	1	0		1	1		1				2	3	3	0	0	2
1956	Mujer	Bachillerato	Estrato 3	Colombia	Bolívar	Cicuco	4865	C		Tolerancia a la ambigüedad	2.60	No	2	3	2	3	2	2	2	2	2	2	3	2	2	3	2	2	2	2	2	0	0	0	0			1				1	1	4	2	3	0	0	2
1996	Mujer	Técnico / Tecnológico	Estrato 2	Anguilla	Caldas	La Dorada	6552	I		Discriminización	0.3333333333333333	No	1	3	2	2	1	2	1	2	1	2	2	1	1	1	1	2	2	1	2	0	0	1	0	1	1						1	3	1	2	0	0	3
1953	Hombre	Primaria	Estrato 5	Bolivia	Boyacá	Aquitania	8521	A				No	1	4	4	3	1	4	2	4	2	2	4	2	2	4	3	2	1	3	2	1	0	1	0	1	1			1				2	3	2	0	0	3
1996	Mujer	Bachillerato	Estrato 2	Colombia	Bogotá D.C.	Bogotá D.C.	1996	N		Deshumanización	2.67	No	4	3	3	3	4	3	4	3	2	3	3	3	3	3	3	3	4	5	3	0	0	0	0				1		1	1		4	5	4	1	0	5
1979	Hombre	Posgrado	Estrato 4	Colombia	Bogotá D.C.	Bogotá D.C.	3708	M				No	1	1	5	1	1	1	1	1	1	5	1	3	1	1	1	5	5	5	5	1	1	1	1		1	1				1		1	1	1	0	1	1
1981	Mujer	Técnico / Tecnológico	Estrato 3	Colombia	Boyacá	Chita	3157	H		Deshumanización	3	No	3	3	3	5	3	3	4	3	4	3	4	4	3	3	3	5	3	4	3	0	0	0	0		1					1	1	4	4	4	1	0	4
1988	Mujer	Posgrado	Estrato 2	Colombia	Bogotá D.C.	Bogotá D.C.	5797	A				No	1	1	4	3	1	4	1	2	3	2	4	1	5	1	1	4	2	1	5	1	1	1	1		1	1					1	2	2	2	1	1	1
1997	Mujer	Técnico / Tecnológico	Estrato 1	Bermudas	Bolívar	Achí	9856	H		Deshumanización	3	No	4	5	2	2	4	1	5	5	3	4	2	4	5	5	5	5	5	5	2	0	1	0	0				1			1	1	3	2	2	0	1	4
2003	Mujer	Bachillerato	Estrato 1	Colombia	Magdalena	Santa Marta	7793	R		Discriminización	0.8666666666666667	No	5	5	5	5	5	5	5	4	5	5	5	5	5	5	5	5	5	5	5	1	1	1	1	1		1			1			5	5	5	1	1	5
1986	Mujer	Título universitario	Estrato 2	Chile	Bolívar	Calamar	8654	B		Tolerancia a la ambigüedad	3.00	No	3	3	3	3	3	3	3	3	3	3	3	3	3	3	3	3	3	3	3	1	1	1	1	1						1	1	4	3	4	1	1	3
2003	Mujer	Bachillerato	Estrato 1	Colombia	Magdalena	Santa Marta	7793	R				No	5	4	3	4	5	5	5	5	5	5	4	5	5	5	4	4	4	3	5	0	1	0	0		1		1		1			4	3	5	1	1	5
1997	Mujer	Técnico / Tecnológico	Estrato 4	Anguilla	Atlántico	Candelaria	4569	K		Deshumanización	3	No	5	4	4	3	5	5	5	5	5	4	4	5	5	5	3	5	4	5	5	1	1	1	0			1	1			1		3	5	4	1	1	4
1997	Hombre	Primaria	Estrato 1	Colombia	Bogotá D.C.	Bogotá D.C.	2456	D				No	5	5	5	5	5	5	5	5	5	5	5	5	5	5	5	5	5	5	5	1	1	1	1	1	1			1				4	4	4	0	0	4
1999	Mujer	Bachillerato	Estrato 1	Colombia	Atlántico	Barranquilla	2233	G		Deshumanización	2.33	No	5	5	5	5	5	5	5	5	5	2	5	5	5	5	5	5	4	2	5	1	1	1	1		1			1		1		5	5	5	1	1	5
1999	Mujer	Bachillerato	Estrato 1	Colombia	Atlántico	Barranquilla	2233	S				No	2	4	4	4	4	5	2	5	2	5	5	3	5	5	5	4	4	4	5	1	1	1	1			1	1	1				4	4	2	1	1	4
1995	Mujer	Bachillerato	Estrato 2	Colombia	Bogotá D.C.	Bogotá D.C.	4228	R		Deshumanización	3	Sí	4	4	4	4	4	4	4	5	5	4	4	4	4	4	1	4	5	4	4	1	1	1	1		1	1				1		5	4	5	1	1	5
1998	Hombre	Técnico / Tecnológico	Estrato 1	Colombia	Atlántico	Barranquilla	4230	P				No	3	3	3	3	3	3	1	3	3	3	3	1	3	1	3	1	3	5	1	1	0	1	1			1	1			1		2	3	2	1	1	2
1997	Mujer	Bachillerato	Estrato 2	Colombia	Bogotá D.C.	Bogotá D.C.	9927	B		Confianza	0.63	No	5	3	4	3	3	4	4	2	4	4	2	4	2	2	3	4	3	4	3	1	1	1	0		1		1				1	2	3	1	0	0	2
2003	Mujer	Bachillerato	Estrato 1	Colombia	Magdalena	Santa Marta	7793	R		Confianza	1.00	Sí	4	4	5	5	5	5	5	5	4	5	5	5	5	5	4	5	5	5	5	1	1	1	1		1			1	1			5	5	5	1	1	5
1998	Hombre	Bachillerato	Estrato 1	Colombia	Atlántico	Barranquilla	4230	P		Discriminización	0.7	Sí	1	1	2	2	4	1	2	2	2	3	1	1	2	3	4	1	1	2	1	0	0	0	0				1	1		1		1	4	1	0	0	4
1995	Hombre	Posgrado	Estrato 6	Colombia	Bogotá D.C.	Bogotá D.C.	1489	G		Discriminización		Sí	1	1	1	1	1	1	1	1	1	1	1	1	1	1	1	1	1	1	1	1	1	1	1	1			1	1				1	1	1	0	0	1
1994	Hombre	Técnico / Tecnológico	Estrato 3	Colombia	Bogotá D.C.	Bogotá D.C.	1458	Y				No	1	1	1	1	1	1	1	1	1	1	1	1	1	1	1	1	1	1	1	1	1	1	1		1	1		1				1	1	1	0	0	1
1983	Hombre	Primaria	Estrato 2	Colombia	Boyacá	Tununguá	4865	D		Confianza	1.00	No	3	3	3	3	3	3	3	3	3	3	3	3	4	3	3	3	3	3	3	1	1	1	1	1	1						1	3	3	3	1	1	3
1981	Hombre	Título universitario	Estrato 3	Colombia	Atlántico	Malambo	5413	A		Confianza	0.75	No	3	3	3	3	3	3	3	3	3	3	3	3	3	3	3	3	3	3	3	1	1	1	1		1					1	1	3	3	3	1	1	3
1985	Hombre	Título universitario	Estrato 3	Colombia	Magdalena	Santa Marta	4222	M				No	4	5	4	3	3	3	2	4	2	4	4	2	4	1	4	3	5	4	4	1	1	0	1			1	1				1	4	4	4	1	1	3
1982	Hombre	Bachillerato	Estrato 2	Colombia	Atlántico	Manatí	1486	D				No	3	3	3	3	3	3	3	3	3	3	3	3	3	3	3	3	3	3	3	1	1	0	1		1		1				1	3	3	3	0	1	3
1985	Hombre	Técnico / Tecnológico	Estrato 3	Colombia	Magdalena	Santa Marta	4222	M				No	3	3	5	4	2	5	4	5	3	5	3	1	5	5	1	4	5	1	4	1	1	1	1	1	1					1		5	5	5	1	0	4
1986	Mujer	Técnico / Tecnológico	Estrato 2	Colombia	Atlántico	Barranquilla	8278	P		Deshumanización	5	No	4	3	4	4	5	4	4	4	4	4	4	4	4	4	4	4	4	4	4	0	0	0	0		1		1			1		4	4	4	1	1	5
1985	Hombre	Técnico / Tecnológico	Estrato 3	Colombia	Magdalena	Santa Marta	4222	M		Tolerancia a la ambigüedad	4.10	No	3	5	4	4	3	5	4	4	5	5	4	4	4	4	2	4	5	2	5	1	1	1	1			1	1				1	5	4	4	1	0	4
1999	Mujer	Bachillerato	Estrato 2	Colombia	Bogotá D.C.	Bogotá D.C.	8467	K				No	5	5	5	5	5	5	5	5	5	5	5	5	5	5	5	5	5	5	5	1	1	1	1		1	1				1		5	5	5	0	1	5
1998	Mujer	Técnico / Tecnológico	Estrato 3	Colombia	Magdalena	Santa Marta	7773	M		Deshumanización	4	No	3	5	4	5	5	4	5	4	5	3	5	5	5	3	5	5	4	4	5	1	1	1	1		1	1					1	4	4	5	0	1	5
1999	Mujer	Primaria	Estrato 2	Colombia	Bogotá D.C.	Bogotá D.C.	5775	Y		Confianza	1.00	No	5	5	5	5	5	5	5	5	5	5	5	5	5	5	5	5	5	5	5	1	1	1	1		1				1		1	5	5	5	0	1	5
1982	Hombre	Técnico / Tecnológico	Estrato 4	Colombia	Bolívar	Cartagena	6600	M		Discriminización	0.6666666666666666	Sí	1	2	4	2	3	2	3	1	1	1	3	3	2	3	3	3	4	2	3	1	1	1	1			1				1	1	4	3	3	1	1	2
1999	Hombre	Bachillerato	Estrato 6	Colombia	Bogotá D.C.	Bogotá D.C.	1865	G				No	5	5	5	5	5	5	5	5	5	5	5	5	5	5	5	5	5	5	5	1	1	1	1				1	1	1			5	5	5	0	1	5
1980	Mujer	Título universitario	Estrato 4	Colombia	Atlántico	Luruaco	1486	D				No	3	3	3	3	3	3	3	3	3	3	3	3	3	3	3	3	3	3	3	1	1	1	1	1	1	1						3	3	3	0	1	3
1991	Hombre	Bachillerato	Estrato 1	Venezuela	Atlántico	Barranquilla	6320	M		Discriminización	0.5	No	2	2	3	3	2	2	3	2	3	2	2	2	3	2	2	2	2	3	2	1	1	1	1				1	1		1		2	3	3	1	1	3
1984	Mujer	Bachillerato	Estrato 1	Colombia	Atlántico	Malambo	1482	F		Confianza	1.00	No	3	3	3	3	3	3	3	3	3	3	3	3	3	3	3	3	3	3	3	1	1	1	1				1			1	1	3	3	3	1	1	3
1999	Hombre	Bachillerato	Estrato 1	Colombia	Atlántico	Barranquilla	6742	A		Deshumanización	3.33	No	5	5	5	5	5	5	5	5	5	5	5	5	5	5	5	3	5	5	5	1	1	1	1				1	1		1		5	5	5	1	1	5
1991	Hombre	Bachillerato	Estrato 1	Venezuela	Atlántico	Barranquilla	6320	M		Confianza	1.00	Sí	2	3	2	3	2	2	3	3	2	3	3	2	3	2	3	2	2	2	3	1	1	1	1	1	1						1	3	3	2	1	1	3
1991	Hombre	Bachillerato	Estrato 1	Venezuela	Atlántico	Barranquilla	6320	M				No	2	1	2	1	3	2	2	1	1	2	1	1	1	1	3	4	2	2	2	1	1	1	1	1	1		1					4	3	3	1	1	4
1998	Mujer	Bachillerato	Estrato 2	Colombia	Bogotá D.C.	Bogotá D.C.	3245	A				No	1	3	4	1	4	3	3	2	2	2	4	2	2	1	1	3	3	2	3	1	0	1	0				1		1		1	3	3	2	0	1	2
1999	Hombre	Bachillerato	Estrato 1	Colombia	Atlántico	Barranquilla	6742	A				No	3	3	3	3	3	3	3	3	3	3	3	3	3	3	3	3	3	3	3	1	1	1	1		1					1	1	3	3	3	1	1	3
1985	Hombre	Técnico / Tecnológico	Estrato 3	Colombia	Magdalena	Santa Marta	4222	M				No	4	5	2	5	2	4	3	4	4	2	5	4	4	3	5	3	3	4	4	1	1	1	1			1			1		1	5	5	5	1	1	4
1985	Hombre	Técnico / Tecnológico	Estrato 3	Colombia	Magdalena	Santa Marta	4222	M		Tolerancia a la ambigüedad	3.70	No	3	5	4	5	3	5	3	5	5	3	5	5	3	2	5	4	5	5	4	1	1	1	1			1			1		1	5	3	5	1	1	4
1992	Mujer	Técnico / Tecnológico	Estrato 1	Colombia	Risaralda	Pereira	0487	C		Confianza		Sí	1	2	1	2	2	1	4	3	3	2	5	3	5	3	3	4	2	3	4	1	0	0	0			1	1	1				2	2	2	1	1	1
2002	Mujer	Bachillerato	Estrato 2	Colombia	Bogotá D.C.	Bogotá D.C.	3378	G		Discriminización	0.6666666666666666	Sí	3	3	3	5	3	3	3	3	3	3	4	3	3	3	3	3	3	3	3	0	0	0	0		1		1			1		3	2	2	0	1	2
1985	Hombre	Técnico / Tecnológico	Estrato 2	Colombia	Atlántico	Barranquilla	0060	G		Discriminización	0.6	No	3	3	3	3	3	3	3	3	3	3	3	3	3	3	3	3	3	3	3	1	1	0	0	1		1	1					3	3	3	0	1	2
1985	Hombre	Técnico / Tecnológico	Estrato 3	Colombia	Magdalena	Santa Marta	4222	M		Confianza	0.63	Sí	5	5	5	5	5	4	5	5	4	4	5	5	4	5	5	5	4	4	5	1	1	1	1	1		1					1	5	4	5	1	1	5
2002	Mujer	Bachillerato	Estrato 2	Colombia	Bogotá D.C.	Bogotá D.C.	3378	G		Deshumanización		Sí	3	3	4	4	1	3	3	3	4	3	3	4	3	3	4	3	4	3	1	1	0	0	1		1					1	1	1	1	2	0	1	2
1985	Hombre	Técnico / Tecnológico	Estrato 3	Colombia	Magdalena	Santa Marta	4222	M		Tolerancia a la ambigüedad	3.90	No	5	4	5	4	4	4	4	4	5	3	4	5	5	5	4	5	3	5	4	1	1	1	1	1		1					1	4	5	3	1	1	5
1985	Hombre	Técnico / Tecnológico	Estrato 3	Colombia	Magdalena	Santa Marta	4222	M		Confianza	0.88	No	5	4	4	5	4	5	4	4	5	4	5	5	4	4	5	5	4	5	3	1	1	1	1	1		1					1	5	5	4	1	1	4
1985	Hombre	Técnico / Tecnológico	Estrato 3	Colombia	Magdalena	Santa Marta	4222	M		Discriminización	0.8	No	5	5	5	4	4	5	4	5	5	5	4	5	4	4	5	5	3	4	5	1	1	1	1	1	1						1	4	5	5	1	1	4
1985	Hombre	Técnico / Tecnológico	Estrato 3	Colombia	Magdalena	Santa Marta	4222	M		Discriminización		Sí	4	4	5	4	4	5	5	2	4	4	5	5	4	2	5	5	2	5	3	0	0	1	1	1	1						1	5	4	5	1	1	4
2000	Hombre	Bachillerato	Estrato 2	Colombia	Bogotá D.C.	Bogotá D.C.	9635	P		Discriminización	0.7333333333333333	No	4	5	5	4	5	5	5	4	5	5	5	5	5	4	4	4	5	4	5	1	1	1	1	1	1	1						5	5	5	1	1	5
1967	Mujer	Bachillerato	Estrato 2	Colombia	Cundinamarca	Bogotá	6444	L		Discriminización	0.5	Sí	3	3	4	2	4	3	3	4	3	3	4	4	3	4	2	4	2	2	3	1	1	1	1						1	1	1	3	4	3	1	1	4
1990	Mujer	Bachillerato	Estrato 2	Colombia	Bogotá D.C.	Bogotá D.C.	0507	J				No	5	5	5	5	5	5	5	5	5	5	5	5	5	5	5	5	5	5	5	1	1	1	1	1		1					1	5	5	5	1	1	5
2000	Hombre	Técnico / Tecnológico	Estrato 1	Colombia	Atlántico	Barranquilla	4264	A		Discriminización	0.6	No	3	3	3	3	3	3	3	3	3	3	3	3	3	3	3	3	3	3	3	1	1	1	1				1		1		1	3	3	3	1	1	3
1967	Mujer	Bachillerato	Estrato 2	Colombia	Cundinamarca	Bogotá	6444	L		Confianza	0.63	No	3	3	3	3	3	3	4	2	3	3	1	2	3	2	3	2	2	2	3	1	1	1	1					1	1	1		4	3	3	0	0	1
1967	Mujer	Bachillerato	Estrato 2	Colombia	Bogotá D.C.	Bogotá D.C.	6444	L		Discriminización	0.4666666666666667	No	3	2	2	3	3	3	4	4	2	3	2	3	1	3	4	3	4	1	2	1	1	1	1	1				1		1		2	1	3	1	0	3
1967	Mujer	Bachillerato	Estrato 2	Colombia	Bogotá D.C.	Bogotá D.C.	6444	L				No	1	3	4	4	2	4	2	3	3	4	2	4	4	2	2	2	2	3	3	1	1	1	0	1				1			1	2	1	3	0	0	3
2000	Hombre	Técnico / Tecnológico	Estrato 3	Colombia	Atlántico	Barranquilla	1235	G		Discriminización	0.6	No	3	3	3	3	3	3	3	3	3	3	3	3	3	3	3	3	3	3	3	1	1	1	1				1	1		1		3	4	3	1	1	3
1995	Mujer	Técnico / Tecnológico	Estrato 1	Colombia	Atlántico	Barranquilla	9107	U		Tolerancia a la ambigüedad	3.80	No	1	1	1	1	1	1	1	1	1	1	1	3	2	1	1	1	1	1	1	1	1	1	1	1	1	1						3	2	3	0	1	2
2001	Hombre	Bachillerato	Estrato 2	Colombia	Bogotá D.C.	Bogotá D.C.	7569	P		Confianza	0.75	No	3	3	3	3	3	3	3	3	3	3	3	3	3	3	3	3	3	3	3	0	1	0	1	1	1	1						3	3	4	1	1	3
1996	Hombre	Técnico / Tecnológico	Estrato 1	Colombia	Atlántico	Barranquilla	6765	C		Deshumanización	2	No	1	3	5	5	3	3	1	4	1	1	3	1	2	1	5	1	3	3	3	1	0	1	0		1		1				1	5	1	1	1	1	1
1999	Hombre	Bachillerato	Estrato 1	Colombia	Atlántico	Barranquilla	4267	A				No	3	3	3	3	3	3	3	3	3	3	3	3	3	3	3	3	3	3	3	1	1	1	1	1		1		1				3	3	3	1	1	3
1981	Mujer	Bachillerato	Estrato 3	Colombia	Bogotá D.C.	Bogotá D.C.	4714	S		Tolerancia a la ambigüedad	3.30	No	4	4	4	4	4	3	4	4	3	4	4	4	4	4	3	4	3	3	4	1	1	0	1			1		1	1			3	3	3	0	1	3
1999	Hombre	Técnico / Tecnológico	Estrato 1	Colombia	Atlántico	Barranquilla	6742	A		Confianza	1.00	No	3	3	3	3	3	3	3	3	3	3	3	3	3	3	3	3	3	3	3	1	1	1	1		1					1	1	3	3	3	1	1	3
1980	Hombre	Primaria	Estrato 1	Colombia	Atlántico	Luruaco	1483	Z				No	3	3	3	3	3	3	3	3	3	3	3	3	3	3	3	3	3	3	3	0	1	0	1	1				1		1		3	3	3	0	1	3
2000	Mujer	Bachillerato	Estrato 1	Colombia	Atlántico	Manatí	1485	A		Discriminización	0.6	No	3	3	3	3	3	3	3	3	3	3	3	3	3	3	3	3	3	3	3	1	0	1	1	1						1	1	2	3	3	1	0	3
2001	Hombre	Técnico / Tecnológico	Estrato 2	Colombia	Atlántico	Luruaco	1480	A		Tolerancia a la ambigüedad	3.00	No	3	3	2	4	3	3	5	3	3	3	2	3	3	3	3	2	3	2	3	0	1	0	1		1	1				1		3	3	3	0	0	3
1988	Mujer	Bachillerato	Estrato 2	Colombia	Atlántico	Baranoa	1478	B		Confianza	0.38	No	3	3	3	3	3	3	3	3	3	3	3	3	3	3	3	3	3	3	3	1	1	0	0			1				1	1	3	3	3	0	1	3
2004	Mujer	Bachillerato	Estrato 1	Colombia	Bogotá D.C.	Bogotá D.C.	4568	L		Deshumanización	1	No	3	2	3	5	3	2	3	1	2	3	2	3	3	3	2	3	3	3	1	0	0	0	1			1	1				1	1	1	1	0	0	3
1999	Hombre	Bachillerato	Estrato 2	Colombia	Bogotá D.C.	Bogotá D.C.	1005	J				No	4	4	3	4	4	3	3	4	3	4	4	1	3	3	4	3	4	3	1	1	0	0	0					1	1		1	3	4	3	1	0	4
2001	Mujer	Bachillerato	Estrato 2	Colombia	Bogotá D.C.	Bogotá D.C.	2245	M		Tolerancia a la ambigüedad	3.20	No	3	3	3	3	3	3	2	3	3	4	2	1	3	4	4	4	3	3	4	0	0	0	0				1	1	1			4	3	3	1	1	4
1992	Hombre	Posgrado	Estrato 1	Colombia	Atlántico	Barranquilla	9429	P		Confianza		Sí	1	1	1	1	1	1	1	1	1	1	1	1	1	1	1	1	1	1	1	0	1	1	1	1					1		1	1	1	1	1	1	1
1998	Mujer	Bachillerato	Estrato 2	Colombia	Bogotá D.C.	Bogotá D.C.	8263	C				No	3	3	3	3	3	2	3	4	3	4	3	4	4	3	4	3	3	3	4	0	0	0	0		1			1	1			3	3	3	1	1	3
1982	Hombre	Técnico / Tecnológico	Estrato 3	Colombia	Magdalena	Santa Marta	6600	M				No	5	3	4	5	5	5	4	5	5	5	3	5	5	2	5	5	5	2	4	1	1	1	1		1	1			1			4	4	5	1	1	5
1992	Hombre	Posgrado	Estrato 1	Colombia	Atlántico	Barranquilla	9429	P		Discriminización		Sí	1	1	1	1	1	1	1	1	1	1	1	1	1	1	1	1	1	1	1	1	1	1	1				1		1	1		3	3	3	1	1	1
1992	Hombre	Posgrado	Estrato 1	Colombia	Atlántico	Barranquilla	9429	P				No	1	1	1	1	1	1	1	1	1	1	1	1	1	1	1	1	1	1	1	0	1	1	1		1			1		1		3	3	3	1	1	1
1991	Mujer	Bachillerato	Estrato 2	Colombia	Atlántico	Barranquilla	6254	H		Discriminización		Sí	3	3	4	3	4	3	3	3	4	3	3	3	3	3	4	4	3	3	3	1	1	1	1			1			1	1		3	4	3	1	1	3
2002	Hombre	Título universitario	Estrato 5	Argelia	Bolívar	Cicuco	8965	V		Tolerancia a la ambigüedad	3.20	No	3	3	4	4	4	4	4	3	4	3	3	3	3	4	3	3	4	3	4	1	1	1	1		1			1			1	3	4	3	1	1	4
1995	Hombre	Primaria	Estrato 1	Samoa Americana	Arauca	Puerto Rondón	5423	V		Tolerancia a la ambigüedad	3.20	No	1	3	3	4	4	4	3	4	3	4	2	4	3	3	4	3	4	4	3	1	1	1	1			1		1		1		4	3	3	1	1	4
1982	Hombre	Técnico / Tecnológico	Estrato 3	Colombia	Magdalena	Santa Marta	6600	M		Deshumanización		Sí	5	4	4	5	5	5	2	5	5	4	2	5	4	4	5	5	5	5	4	1	1	1	1	1			1				1	5	4	5	1	1	4
1992	Hombre	Posgrado	Estrato 1	Colombia	Atlántico	Barranquilla	9429	P		Discriminización		Sí	1	1	1	1	1	1	1	1	1	2	1	1	1	1	1	1	1	1	1	1	1	1	1	1				1			1	1	1	1	1	1	1
1992	Hombre	Posgrado	Estrato 1	Colombia	Atlántico	Barranquilla	9429	P				No	1	1	1	1	1	1	1	1	1	1	1	1	1	1	1	1	1	1	1	1	1	1	1	1	1						1	3	3	3	1	1	3
1997	Mujer	Bachillerato	Estrato 1	Colombia	Atlántico	Soledad	3201	Z				No	1	2	2	1	2	3	1	4	1	4	2	1	1	1	2	5	2	2	2	1	0	0	0		1		1	1				1	3	3	0	1	3
1982	Hombre	Técnico / Tecnológico	Estrato 3	Colombia	Magdalena	Santa Marta	6600	M		Confianza		Sí	5	5	4	5	4	5	5	4	5	4	1	4	4	4	4	5	5	2	5	1	1	1	1	1		1				1		4	5	5	1	1	4
1998	Mujer	Bachillerato	Estrato 2	Colombia	Bogotá D.C.	Bogotá D.C.	0976	V		Discriminización	0.3	Sí	4	3	3	4	3	3	3	3	3	4	3	3	3	3	4	4	3	3	3	0	0	0	0	1		1	1					3	3	3	1	1	3
1992	Hombre	Posgrado	Estrato 1	Colombia	Atlántico	Barranquilla	9429	P		Confianza		Sí	1	1	1	1	1	1	1	1	1	1	1	1	1	1	1	1	1	1	1	1	1	1	1		1	1				1		3	3	3	1	1	1
1991	Hombre	Bachillerato	Estrato 1	Venezuela	Atlántico	Barranquilla	6320	M		Confianza	1.00	No	3	3	3	2	3	3	2	3	3	3	3	3	2	3	2	3	2	2	2	1	1	1	1			1	1				1	2	3	3	1	1	2
1982	Hombre	Técnico / Tecnológico	Estrato 4	Colombia	Bolívar	Cartagena	6600	Z		Tolerancia a la ambigüedad	3.30	Sí	2	3	2	4	3	3	3	3	3	3	2	3	3	1	2	2	2	4	5	1	1	1	1	1					1		1	2	4	2	1	1	3
1991	Hombre	Bachillerato	Estrato 1	Venezuela	Atlántico	Barranquilla	6320	M		Confianza	0.75	No	3	2	2	3	2	3	3	3	3	2	2	3	3	2	2	2	2	2	2	1	1	1	1				1	1	1			2	2	2	1	1	2
1995	Hombre	Bachillerato	Estrato 2	Colombia	Bogotá D.C.	Bogotá D.C.	6253	H				No	5	5	5	5	5	5	5	5	5	5	5	5	5	5	5	5	5	5	5	1	1	1	1			1		1		1		5	5	5	1	1	5
1977	Mujer	Bachillerato	Estrato 2	Colombia	Bogotá D.C.	Bogotá D.C.	4748	R		Confianza		Sí	3	3	3	2	3	3	2	3	3	4	3	3	3	3	3	4	3	3	3	0	0	0	0	1	1		1					2	2	2	0	1	2
1982	Hombre	Técnico / Tecnológico	Estrato 3	Colombia	Bolívar	Cartagena	6600	M		Confianza	0.88	Sí	2	1	3	4	3	2	2	1	1	3	2	2	2	2	3	3	3	3	3	1	1	1	1				1	1		1		4	4	4	1	1	3
1999	Hombre	Bachillerato	Estrato 2	Colombia	Bogotá D.C.	Bogotá D.C.	6858	G		Deshumanización	3.33	No	3	3	3	3	3	3	3	3	3	3	3	3	3	3	3	3	3	3	3	1	0	0	0		1	1			1			2	2	2	0	1	2
1991	Hombre	Bachillerato	Estrato 1	Venezuela	Atlántico	Barranquilla	6320	M		Tolerancia a la ambigüedad	3.10	Sí	2	2	2	2	3	2	3	2	3	3	2	2	2	3	2	3	3	3	3	1	1	1	1	1				1	1			3	2	2	1	1	2
1986	Hombre	Técnico / Tecnológico	Estrato 3	Colombia	Magdalena	Santa Marta	4222	M		Discriminización	0.7	No	4	2	2	2	2	1	2	1	2	2	3	2	2	2	2	1	3	3	2	1	1	1	1		1		1		1			3	3	3	1	1	4
1995	Hombre	Bachillerato	Estrato 3	Colombia	Bogotá D.C.	Bogotá D.C.	6663	C		Tolerancia a la ambigüedad	3.00	No	3	3	3	3	3	3	3	3	3	3	3	3	3	3	3	3	3	3	3	0	0	0	0	1	1						1	3	3	3	0	0	3
2003	Mujer	Bachillerato	Estrato 1	Colombia	Magdalena	Santa Marta	7793	R		Tolerancia a la ambigüedad	4.20	Sí	5	5	5	5	5	5	5	5	5	5	5	5	5	5	5	5	5	5	5	1	1	1	1	1		1				1		5	5	5	1	1	5
2000	Hombre	Bachillerato	Estrato 1	Samoa Americana	Archipiélago de San Andrés, Providencia y Santa Catalina	Providencia	6634	S				No	3	3	2	2	3	2	3	3	2	3	3	3	3	3	3	3	3	3	3	1	0	1	0			1	1	1				3	3	3	1	1	4
1998	Mujer	Técnico / Tecnológico	Estrato 3	Colombia	Bogotá D.C.	Bogotá D.C.	2135	R		Tolerancia a la ambigüedad	4.30	Sí	3	2	2	4	3	4	4	4	3	3	2	2	3	4	2	4	3	3	1	0	1	1	0			1	1				1	3	4	4	1	1	2
1982	Hombre	Bachillerato	Estrato 2	Colombia	Bogotá D.C.	Bogotá D.C.	9745	A		Deshumanización		Sí	5	4	5	5	3	1	5	4	1	3	2	3	1	1	5	3	4	1	3	1	1	0	1		1				1	1		4	4	4	1	1	3
1990	Hombre	Primaria	Estrato 2	Colombia	Caldas	Manizales	6550	M		Confianza		Sí	3	3	3	3	3	3	3	3	3	3	3	3	3	3	3	3	2	3	3	1	0	1	1				1	1			1	3	3	3	0	1	3
1999	Mujer	Técnico / Tecnológico	Estrato 2	Colombia	Bogotá D.C.	Bogotá D.C.	9097	R		Discriminización	0.7666666666666667	No	3	3	3	3	3	3	3	3	3	3	3	3	3	3	3	3	3	3	3	1	1	1	1	1		1	1					3	3	4	1	1	4
2001	Mujer	Técnico / Tecnológico	Estrato 2	Colombia	Bogotá D.C.	Bogotá D.C.	8619	M		Tolerancia a la ambigüedad		Sí	1	1	3	3	3	3	3	4	3	2	1	2	3	3	1	2	3	1	3	1	0	1	0	1		1	1					3	2	3	0	1	1
2000	Hombre	Bachillerato	Estrato 2	Armenia	Risaralda	Dosquebradas	9889	P		Tolerancia a la ambigüedad	3.00	Sí	3	3	3	3	3	3	3	3	3	3	3	3	3	3	3	3	2	3	3	1	1	1	1				1		1		1	3	3	3	1	1	3
2002	Mujer	Bachillerato	Estrato 2	Colombia	Cundinamarca	Cajicá	1224	V				No	3	3	3	3	3	3	3	3	3	3	3	3	3	3	3	3	3	3	3	1	1	1	1				1		1		1	1	2	2	0	1	1
2002	Mujer	Bachillerato	Estrato 2	Colombia	Bogotá D.C.	Bogotá D.C.	2002	S		Deshumanización		Sí	1	3	4	1	3	3	4	2	2	2	3	2	2	3	1	2	3	2	2	1	0	1	0			1	1			1		4	2	2	1	1	1
2003	Mujer	Bachillerato	Estrato 1	Colombia	Magdalena	Santa Marta	7793	R		Discriminización		Sí	5	5	5	5	5	5	5	5	5	5	5	5	5	5	5	5	5	5	5	1	1	1	1		1					1	1	5	5	5	1	1	5
1999	Mujer	Bachillerato	Estrato 3	Colombia	Bogotá D.C.	Bogotá D.C.	3323	M		Discriminización		Sí	1	1	3	3	1	1	5	2	1	3	1	2	1	3	3	3	5	2	2	1	1	1	1	1				1	1			5	2	2	0	1	1
[truncated: 1,298 more rows]
[truncated: 24 more columns]
